# Supplementary material for: C1-FDX is required for the assembly of mitochondrial complex I and subcomplexes of complex V in Arabidopsis
Source: PLoS Genet. 2024 Oct 2;20(10):e1011419. doi: 10.1371/journal.pgen.1011419 (PMC11446459; doi:10.1371/journal.pgen.1011419)
Supplement: S1 Table — (XLSX) [file pgen.1011419.s013.xlsx]

## Sheet: Repeat1
S1 Table. Identification of the F’ composition by LC-MS/MS.
Name	Accession number	UniPro number	Description	Number of proteins	Peptides	Razor + unique peptides	Unique peptides	Peptides WT	Peptides c1-fdx-1	Peptides c1-fdx-1::C1-FDX-GFP	Razor + unique peptides WT	Razor + unique peptides c1-fdx-1	Razor + unique peptides c1-fdx-1::C1-FDX-GFP	Unique peptides WT	Unique peptides c1-fdx-1	Unique peptides c1-fdx-1::C1-FDX-GFP	Sequence coverage [%]	Mol. weight [kDa]	iBAQ peptides	iBAQ WT	iBAQ c1-fdx-1	iBAQ c1-fdx-1::C1-FDX-GFP
α	ATMG01190	tr|A0A2P2CLF9|A0A2P2CLF9_ARATH;sp|P92549|ATPAM_ARATH;tr|G1C2S9|G1C2S9_ARATH;tr|A0A178U7B7|A0A178U7B7_ARATH;tr|A0A654GFL7|A0A654GFL7_ARATH;tr|F4IMB5|F4IMB5_ARATH;tr|A0A5S9YHX3|A0A5S9YHX3_ARATH;tr|G1C2Z0|G1C2Z0_ARATH;tr|A7KNE3|A7KNE3_ARATH	tr|A0A2P2CLF9|A0A2P2CLF9_ARATH ATP synthase subunit alpha OS=Arabidopsis thaliana OX=3702 GN=atp1 PE=3 SV=1;sp|P92549|ATPAM_ARATH ATP synthase subunit alpha, mitochondrial OS=Arabidopsis thaliana OX=3702 GN=ATPA PE=1 SV=2;tr|G1C2S9|G1C2S9_ARATH ATP synthas	9	24	24	23	22	22	23	22	22	23	21	21	22	45.6	55.103	27	19976000000	17799000000	19798000000
β	At5g08670/At5g08680/AT5G08690	tr|A0A654FZJ9|A0A654FZJ9_ARATH;tr|A0A178UQU4|A0A178UQU4_ARATH;sp|P83484|ATPBN_ARATH;sp|P83483|ATPBM_ARATH;tr|A0A178UFZ5|A0A178UFZ5_ARATH;sp|Q9C5A9|ATPBO_ARATH;tr|A0A178UB86|A0A178UB86_ARATH;tr|Q8H135|Q8H135_ARATH;tr|A0A7G2F9F1|A0A7G2F9F1_ARATH;tr|A0A7G2F820|A0A7G2F820_ARATH;tr|A0A7G2F6V0|A0A7G2F6V0_ARATH;tr|Q0WM57|Q0WM57_ARATH	tr|A0A654FZJ9|A0A654FZJ9_ARATH ATP synthase subunit beta OS=Arabidopsis thaliana OX=3702 GN=AN1_LOCUS21698 PE=3 SV=1;tr|A0A178UQU4|A0A178UQU4_ARATH ATP synthase subunit beta OS=Arabidopsis thaliana OX=3702 GN=AXX17_At5g08610 PE=3 SV=1;sp|P83484|ATPBN_ARATH	12	20	19	19	19	19	20	18	18	19	18	18	19	48.6	59.67	30	2573600000	2759400000	3316900000
γ	At2g33040	tr|A0A178W0Z6|A0A178W0Z6_ARATH;tr|A0A654EZT0|A0A654EZT0_ARATH;sp|Q96250|ATPG3_ARATH;tr|Q8L7F2|Q8L7F2_ARATH;tr|Q0WWB3|Q0WWB3_ARATH	tr|A0A178W0Z6|A0A178W0Z6_ARATH ATP synthase subunit gamma OS=Arabidopsis thaliana OX=3702 GN=At2g33040 PE=3 SV=1;tr|A0A654EZT0|A0A654EZT0_ARATH ATP synthase subunit gamma OS=Arabidopsis thaliana OX=3702 GN=AN1_LOCUS9735 PE=3 SV=1;sp|Q96250|ATPG3_ARATH ATP	5	12	12	12	11	10	11	11	10	11	11	10	11	47.1	29.832	15	2316100000	2204600000	1885200000
δ	At5g47030	tr|A0A178UQE0|A0A178UQE0_ARATH;sp|Q96252|ATP4_ARATH	tr|A0A178UQE0|A0A178UQE0_ARATH (thale cress) hypothetical protein OS=Arabidopsis thaliana OX=3702 GN=AXX17_At5g45510 PE=3 SV=1;sp|Q96252|ATP4_ARATH ATP synthase subunit delta, mitochondrial OS=Arabidopsis thaliana OX=3702 GN=At5g47030 PE=1 SV=1	2	5	5	5	3	2	5	3	2	5	3	2	5	30.5	21.547	10	355000000	346480000	449220000
ε	At1g51650	sp|Q96253|ATP5E_ARATH;tr|A0A178W6M8|A0A178W6M8_ARATH;tr|A0A654EHK8|A0A654EHK8_ARATH	sp|Q96253|ATP5E_ARATH ATP synthase subunit epsilon, mitochondrial OS=Arabidopsis thaliana OX=3702 GN=At1g51650 PE=1 SV=3;tr|A0A178W6M8|A0A178W6M8_ARATH (thale cress) hypothetical protein OS=Arabidopsis thaliana OX=3702 GN=AXX17_At1g45860 PE=3 SV=1;tr|A0A65	3	2	2	2	2	2	2	2	2	2	2	2	2	31.4	7.8319	3	32887000	26540000	74303000
a	AtMg00410/AtMg01170a	tr|G1C2S8|G1C2S8_ARATH;tr|A0A2P2CLH6|A0A2P2CLH6_ARATH;sp|P92547|ATP62_ARATH;tr|A0A384KI37|A0A384KI37_ARATH;tr|A0A178U7J2|A0A178U7J2_ARATH;sp|P93298|ATP61_ARATH;tr|A0A5S9YIJ2|A0A5S9YIJ2_ARATH	tr|G1C2S8|G1C2S8_ARATH ATP synthase subunit a OS=Arabidopsis thaliana OX=3702 GN=atp6-2 PE=3 SV=1;tr|A0A2P2CLH6|A0A2P2CLH6_ARATH ATP synthase subunit a OS=Arabidopsis thaliana OX=3702 GN=atp6 PE=3 SV=1;sp|P92547|ATP62_ARATH ATP synthase subunit a-2 OS=Arab	7	3	3	3	3	3	3	3	3	3	3	3	3	8.9	39.739	10	666730000	484520000	533400000
b	AtMg00640	tr|A0A2P2CLH9|A0A2P2CLH9_ARATH;sp|Q04613|MI25_ARATH;tr|G1C2W2|G1C2W2_ARATH;tr|G1C2W7|G1C2W7_ARATH	tr|A0A2P2CLH9|A0A2P2CLH9_ARATH ATP synthase protein MI25 OS=Arabidopsis thaliana OX=3702 GN=atp4 PE=1 SV=1;sp|Q04613|MI25_ARATH ATP synthase protein MI25 OS=Arabidopsis thaliana OX=3702 GN=AtMg00640 PE=1 SV=2;tr|G1C2W2|G1C2W2_ARATH ATP synthase protein MI2	4	7	7	7	6	6	7	6	6	7	6	6	7	44.3	21.707	12	1315600000	1294400000	1138400000
c	AtMg01080	P60112
d	At3g52300	sp|Q9FT52|ATP5H_ARATH;tr|A0A178V5U2|A0A178V5U2_ARATH;tr|Q2V3P9|Q2V3P9_ARATH	sp|Q9FT52|ATP5H_ARATH ATP synthase subunit d, mitochondrial OS=Arabidopsis thaliana OX=3702 GN=At3g52300 PE=1 SV=3;tr|A0A178V5U2|A0A178V5U2_ARATH ATP synthase subunit d, mitochondrial OS=Arabidopsis thaliana OX=3702 GN=AXX17_At3g46730 PE=3 SV=1;tr|Q2V3P9|Q	3	10	10	10	10	9	10	10	9	10	10	9	10	55.4	19.586	10	899450000	805970000	1004500000
OSCP	At5g13450	sp|Q96251|ATPO_ARATH;tr|A0A178UJF9|A0A178UJF9_ARATH;tr|B9DGP8|B9DGP8_ARATH	sp|Q96251|ATPO_ARATH ATP synthase subunit O, mitochondrial OS=Arabidopsis thaliana OX=3702 GN=At5g13450 PE=1 SV=2;tr|A0A178UJF9|A0A178UJF9_ARATH (thale cress) hypothetical protein OS=Arabidopsis thaliana OX=3702 GN=AXX17_At5g12870 PE=3 SV=1;tr|B9DGP8|B9DGP	3	3	3	3	3	2	3	3	2	3	3	2	3	14.3	26.321	16	46293000	46883000	48341000
8/A6L	AtMg00480	tr|G1C2R4|G1C2R4_ARATH;tr|A0A654GFL0|A0A654GFL0_ARATH;sp|P93303|YMF19_ARATH;tr|A7KNE7|A7KNE7_ARATH	tr|G1C2R4|G1C2R4_ARATH H(+)-transporting two-sector ATPase OS=Arabidopsis thaliana OX=3702 GN=atp8 PE=1 SV=1;tr|A0A654GFL0|A0A654GFL0_ARATH H(+)-transporting two-sector ATPase OS=Arabidopsis thaliana OX=3702 GN=AN1_LOCUS27190 PE=3 SV=1;sp|P93303|YMF19_ARAT	4	8	8	8	8	8	8	8	8	8	8	8	8	41.1	18.211	8	1252100000	1222100000	1324200000
f	At4g30010	tr|Q9SZV4|Q9SZV4_ARATH;tr|A0A178UYP5|A0A178UYP5_ARATH	tr|Q9SZV4|Q9SZV4_ARATH AT4g30010/F6G3_40 OS=Arabidopsis thaliana OX=3702 GN=At4g30010 PE=1 SV=1;tr|A0A178UYP5|A0A178UYP5_ARATH (thale cress) hypothetical protein OS=Arabidopsis thaliana OX=3702 GN=At4g30010 PE=4 SV=1	2	5	5	5	4	4	5	4	4	5	4	4	5	40	10.439	5	309970000	314560000	320800000
h	At2g21870	tr|A0A7G2EBG3|A0A7G2EBG3_ARATH;tr|A0A178VU53|A0A178VU53_ARATH;tr|F4III4|F4III4_ARATH;tr|A0A5S9X070|A0A5S9X070_ARATH;sp|Q9SJ12|ATP7_ARATH	tr|A0A7G2EBG3|A0A7G2EBG3_ARATH (thale cress) hypothetical protein OS=Arabidopsis thaliana OX=3702 GN=AT9943_LOCUS7349 PE=4 SV=1;tr|A0A178VU53|A0A178VU53_ARATH MGP1 OS=Arabidopsis thaliana OX=3702 GN=At2g21870 PE=4 SV=1;tr|F4III4|F4III4_ARATH MALE GAMETOPHY	5	8	8	8	8	7	8	8	7	8	8	7	8	42.9	20.161	11	178090000	220890000	190950000
i/j/6	At3g46430/At5g59613	tr|A0A384KW84|A0A384KW84_ARATH;sp|P0DO45|ATP6B_ARATH;sp|P0DO44|ATP6A_ARATH;tr|A0A654FHE9|A0A654FHE9_ARATH;tr|A0A7G2ET20|A0A7G2ET20_ARATH	tr|A0A384KW84|A0A384KW84_ARATH (thale cress) hypothetical protein OS=Arabidopsis thaliana OX=3702 GN=At3g46430 PE=4 SV=1;sp|P0DO45|ATP6B_ARATH ATP synthase small subunit 6-B, mitochondrial OS=Arabidopsis thaliana OX=3702 GN=ATP6 PE=2 SV=1;sp|P0DO44|ATP6A_A	5	1	1	1	1	1	1	1	1	1	1	1	1	20	6.5846	3	269550000	255600000	233790000
e-1	At5g15320	tr|A8MQH0|A8MQH0_ARATH;tr|Q8GXE7|Q8GXE7_ARATH;tr|A0A178UC17|A0A178UC17_ARATH;tr|A0A654G185|A0A654G185_ARATH;tr|Q9LXF0|Q9LXF0_ARATH	tr|A8MQH0|A8MQH0_ARATH ATP synthase E chain OS=Arabidopsis thaliana OX=3702 GN=At5g15320 PE=1 SV=1;tr|Q8GXE7|Q8GXE7_ARATH ATP synthase E chain OS=Arabidopsis thaliana OX=3702 GN=At5g15320/F8M21_210 PE=1 SV=1;tr|A0A178UC17|A0A178UC17_ARATH (thale cress) hyp	5	1	1	1	1	1	1	1	1	1	1	1	1	28	5.2622	3	9466000	9156500	21818000
e-2	At2g28430	tr|Q9SKM7|Q9SKM7_ARATH;tr|A0A178VQW6|A0A178VQW6_ARATH;tr|A0A654EX12|A0A654EX12_ARATH;tr|A0A7G2EEJ6|A0A7G2EEJ6_ARATH	tr|Q9SKM7|Q9SKM7_ARATH At2g28430/T1B3.5 OS=Arabidopsis thaliana OX=3702 GN=AT2G28430 PE=1 SV=1;tr|A0A178VQW6|A0A178VQW6_ARATH ATP synthase subunit e, mitochondrial OS=Arabidopsis thaliana OX=3702 GN=At2g28430 PE=4 SV=1;tr|A0A654EX12|A0A654EX12_ARATH Bestro	4	1	1	1	1	0	0	1	0	0	1	0	0	14.1	9.7861	6	8624500	0	0
e-3	At3g01130	tr|A0A1I9LP56|A0A1I9LP56_ARATH;tr|A0A1I9LP53|A0A1I9LP53_ARATH;tr|Q8LDZ3|Q8LDZ3_ARATH;tr|F4J2A7|F4J2A7_ARATH;tr|Q9MAC4|Q9MAC4_ARATH;tr|B9DH79|B9DH79_ARATH;tr|A0A384KSC3|A0A384KSC3_ARATH;tr|A0A654F4D6|A0A654F4D6_ARATH;tr|A0A1I9LP52|A0A1I9LP52_ARATH	tr|A0A1I9LP56|A0A1I9LP56_ARATH ATP synthase E chain OS=Arabidopsis thaliana OX=3702 GN=At3g01130 PE=1 SV=1;tr|A0A1I9LP53|A0A1I9LP53_ARATH ATP synthase E chain OS=Arabidopsis thaliana OX=3702 GN=At3g01130 PE=1 SV=1;tr|Q8LDZ3|Q8LDZ3_ARATH ATP synthase subuni	9	1	1	1	1	0	1	1	0	1	1	0	1	37.5	5.1292	3	6028000	0	15048000
g-1	At4g26210	tr|Q9STR3|Q9STR3_ARATH;tr|A0A654FSW8|A0A654FSW8_ARATH;tr|A0A178V5J1|A0A178V5J1_ARATH	tr|Q9STR3|Q9STR3_ARATH Copia-like retroelement pol polyprotein OS=Arabidopsis thaliana OX=3702 GN=At4g26210 PE=1 SV=1;tr|A0A654FSW8|A0A654FSW8_ARATH Mitochondrial ATP synthase subunit G protein OS=Arabidopsis thaliana OX=3702 GN=AN1_LOCUS19369 PE=3 SV=1;tr	3	2	1	1	2	2	2	1	1	1	1	1	1	14.8	13.869	5	34894000	45162000	27362000
g-2	At2g19680	tr|O82209|O82209_ARATH;tr|A0A654EU92|A0A654EU92_ARATH;tr|A0A178VVR9|A0A178VVR9_ARATH	tr|O82209|O82209_ARATH Copia-like retroelement pol polyprotein OS=Arabidopsis thaliana OX=3702 GN=At2g19680 PE=1 SV=1;tr|A0A654EU92|A0A654EU92_ARATH Mitochondrial ATP synthase subunit G protein OS=Arabidopsis thaliana OX=3702 GN=AN1_LOCUS8325 PE=3 SV=1;tr|	3	3	2	2	2	3	3	1	2	2	1	2	2	20.5	13.847	7	79979000	83165000	47904000
g-3	At4g29480	tr|Q9M0D5|Q9M0D5_ARATH;tr|A0A178UWU5|A0A178UWU5_ARATH;tr|A0A5S9XWZ1|A0A5S9XWZ1_ARATH	tr|Q9M0D5|Q9M0D5_ARATH AT4g29480/F17A13_300 OS=Arabidopsis thaliana OX=3702 GN=At4g29480 PE=1 SV=1;tr|A0A178UWU5|A0A178UWU5_ARATH (thale cress) hypothetical protein OS=Arabidopsis thaliana OX=3702 GN=AXX17_At4g33860 PE=3 SV=1;tr|A0A5S9XWZ1|A0A5S9XWZ1_ARATH	3	3	3	2	3	3	3	3	3	3	2	2	2	20.5	13.94	6	249160000	219050000	313800000
C1-FDX	At3g07480	tr|Q9SRR8|Q9SRR8_ARATH;tr|A0A384LA38|A0A384LA38_ARATH	tr|Q9SRR8|Q9SRR8_ARATH 2Fe-2S ferredoxin-like superfamily protein OS=Arabidopsis thaliana OX=3702 GN=F21O3.19 PE=1 SV=1;tr|A0A384LA38|A0A384LA38_ARATH (thale cress) hypothetical protein OS=Arabidopsis thaliana OX=3702 GN=AXX17_At3g07450 PE=4 SV=1	2	1	1	1	1	0	1	1	0	1	1	0	1	5.7	17.602	9	18208000	0	54228000

## Sheet: Repeat2
		Accession	Description	Coverage [%] WT-F'	Peptides WT-F'	Coverage [%] c1-fdx-1-F'	Peptides c1-fdx-1-F'	Coverage [%] c1-fdx-1::C1-FDX-GFP-F'	Peptides c1-fdx-1::C1-FDX-GFP-F'	MW [kDa]	WT-F’	c1-fdx-1-F'	c1-fdx-1::C1-FDX-GFP-F'	emPAI	Score Sequest HT
α	ATMG01190	P92549	ATP synthase subunit alpha, mitochondrial OS=Arabidopsis thaliana OX=3702 GN=ATPA PE=1 SV=3	35.9016	19	40.4918	23	41.6393	23	55.069	7900000000	9300000000	18000000000	176.828	1049.89
β	At5g08670/At5g08680/AT5G08690	A0A178UFZ5	ATP synthase subunit beta OS=Arabidopsis thaliana OX=3702 GN=AXX17_At5g08600 PE=3 SV=1	54.025	25	56.7084	25	59.9284	26	59.921	3700000000	5800000000	17000000000	496.702	1217.33
γ	At2g33040	Q96250	ATP synthase subunit gamma, mitochondrial OS=Arabidopsis thaliana OX=3702 GN=ATPC PE=1 SV=1					33.5385	10	35.426	1100000000	1700000000	3000000000	11.452	188.388
δ	At5g47030	Q8VZC7	Probable disease resistance protein At5g45510 OS=Arabidopsis thaliana OX=3702 GN=At5g45510 PE=1 SV=2	7.36498	7	6.95581	7	9.00164	9	137.839	12000000	15000000	29000000	0.792	69.8968
ε	At1g51650	A0A178W6M8	(thale cress) hypothetical protein OS=Arabidopsis thaliana OX=3702 GN=AXX17_At1g45860 PE=3 SV=1	50	4	50	4	37.1429	2	7.827	87000000	55000000	55000000	5.813	36.6741
a	AtMg00410/AtMg01170a	A0A384KI37	ATP synthase subunit a OS=Arabidopsis thaliana OX=3702 GN=At2g07741 PE=3 SV=1	3.37662	1	6.23377	2	3.37662	1	42.325	420000000	300000000	880000000	3.642	41.7706
b	AtMg00640	Q04613	ATP synthase protein MI25 OS=Arabidopsis thaliana OX=3702 GN=ATP4 PE=1 SV=3	44.2708	8	43.2292	7	44.2708	7	21.694	1500000000	810000000	2200000000	13.251	137.523
c	AtMg01080
d	At3g52300	Q9FT52	ATP synthase subunit d, mitochondrial OS=Arabidopsis thaliana OX=3702 GN=At3g52300 PE=1 SV=3	72.0238	16	72.0238	17	74.4048	18	19.574	230000000	200000000	550000000	72.564	199.742
OSCP	At5g13450	Q96252	ATP synthase subunit delta', mitochondrial OS=Arabidopsis thaliana OX=3702 GN=At5g47030 PE=1 SV=1	18.7192	2	22.6601	3	47.2906	4	21.534	270000000	440000000	780000000	9	44.0482
8/A6L	AtMg00480	P93303	ATP synthase protein YMF19 OS=Arabidopsis thaliana OX=3702 GN=YMF19 PE=1 SV=1	18.3544	3	31.6456	4	37.3418	6	18.199	250000000	220000000	1300000000	157.489	158.483
f	At4g30010	A0A178UYP5	(thale cress) hypothetical protein OS=Arabidopsis thaliana OX=3702 GN=At4g30010 PE=4 SV=1	21.1111	3	21.1111	3	21.1111	3	10.432	240000000	90000000	140000000	9	39.1669
h	At2g21870	A0A5S9X070	ATP synthase 24 kDa subunit, mitochondrial OS=Arabidopsis thaliana OX=3702 GN=AN1_LOCUS8566 PE=4 SV=1	34.1667	6	34.1667	6	35.4167	9	27.579	95000000	70000000	210000000	7.66	131.381
i/j/6	At3g46430/At5g59613	A0A7G2ET20	(thale cress) hypothetical protein OS=Arabidopsis thaliana OX=3702 GN=AT9943_LOCUS12877 PE=4 SV=1	1.80033	1	1.80033	1	1.80033	1	68.255	650000000	470000000	1400000000	0.068	21.8629
e-1	At5g15320	Q9LXF0	Uncharacterized protein F8M21_210 OS=Arabidopsis thaliana OX=3702 GN=F8M21_210 PE=4 SV=1	18.6667	1	18.6667	1	18.6667	1	7.942	13000000	7200000	2400000	2.162	0
e-2	At2g28430	A0A7G2EEJ6	(thale cress) hypothetical protein OS=Arabidopsis thaliana OX=3702 GN=AT9943_LOCUS7923 PE=3 SV=1	1.62437	1	0	0	0	0	108.137	4600000	0	0	0.047	0
e-3	At3g01130	A0A1I9LP52	ATP synthase E chain OS=Arabidopsis thaliana OX=3702 GN=At3g01130 PE=1 SV=1	22.2222	1	22.2222	1	22.2222	1	6.679	3800000	6200000	7600000	0.778	6.17363
g-1	At4g26210	A0A5S9XWZ1	Mitochondrial ATP synthase subunit G protein OS=Arabidopsis thaliana OX=3702 GN=C24_LOCUS19633 PE=3 SV=1	7.80142	1	12.766	2	7.80142	1	16.062	170000000	55000000	200000000	0.212	15.8539
g-2	At2g19680	Q8LBG1	ATP synthase mitochondrial F1 complex assembly factor 2 OS=Arabidopsis thaliana OX=3702 PE=2 SV=1	0	0	0	0	2.76923	1	36.286	0	0	18000000	0.116	1.96521
g-3	At4g29480	A0A178VVR9	Mitochondrial ATP synthase subunit G protein OS=Arabidopsis thaliana OX=3702 GN=AXX17_At2g15020 PE=3 SV=1	9.01639	1	14.7541	2	9.01639	1	13.824	0	13000000	86000000	0.233	13.7238
C1-FDX	At3g07480	Q9SRR8	2Fe-2S ferredoxin-like superfamily protein OS=Arabidopsis thaliana OX=3702 GN=F21O3.19 PE=1 SV=1	29.5597	5	0	0	6.28931	1	17.591	89000000	0	16000000	6.943	30.4798

## Sheet: Repeat1-all
Protein IDs	Fasta headers	Number of proteins	Peptides	Razor + unique peptides	Unique peptides	Peptides WT	Peptides c1-fdx-1	Peptides c1-fdx-1::C1-FDX-GFP	Razor + unique peptides WT	Razor + unique peptides c1-fdx-1	Razor + unique peptides c1-fdx-1::C1-FDX-GFP	Unique peptides WT	Unique peptides c1-fdx-1	Unique peptides c1-fdx-1::C1-FDX-GFP	Sequence coverage [%]	Mol. weight [kDa]	Intensity	Intensity WT	Intensity c1-fdx-1	Intensity c1-fdx-1::C1-FDX-GFP	iBAQ peptides	iBAQ	iBAQ WT	iBAQ c1-fdx-1	iBAQ c1-fdx-1::C1-FDX-GFP
REV__tr|A0A384KBC8|A0A384KBC8_ARATH;REV__tr|Q9LS71|Q9LS71_ARATH;tr|A0A654G6U2|A0A654G6U2_ARATH	tr|A0A384KBC8|A0A384KBC8_ARATH (thale cress) hypothetical protein OS=Arabidopsis thaliana OX=3702 GN=AXX17_At3g32110 PE=4 SV=1;tr|Q9LS71|Q9LS71_ARATH AT3g29240/MXO21_9 OS=Arabidopsis thaliana OX=3702 GN=At3g29240 PE=1 SV=1;tr|A0A654G6U2|A0A654G6U2_ARATH Pr	3	1	1	1	1	0	1	1	0	1	1	0	1	2	34.551	42478000	7827700	0	34650000	22	1930800	355800	0	1575000
tr|A0A178W7C5|A0A178W7C5_ARATH;sp|B9DFI7|PMT2_ARATH;tr|F4HPE1|F4HPE1_ARATH;tr|Q56ZN1|Q56ZN1_ARATH;tr|A0A7G2EIS6|A0A7G2EIS6_ARATH;tr|A0A178VWQ6|A0A178VWQ6_ARATH;sp|Q9ZW75|PMTJ_ARATH	tr|A0A178W7C5|A0A178W7C5_ARATH Methyltransferase OS=Arabidopsis thaliana OX=3702 GN=AXX17_At1g27280 PE=3 SV=1;sp|B9DFI7|PMT2_ARATH Probable methyltransferase PMT2 OS=Arabidopsis thaliana OX=3702 GN=At1g26850 PE=2 SV=2;tr|F4HPE1|F4HPE1_ARATH Methyltransfera	7	20	20	20	20	19	12	20	19	12	20	19	12	34.6	69.622	1911900000	697320000	811300000	403280000	36	53108000	19370000	22536000	11202000
tr|A0A178VJQ5|A0A178VJQ5_ARATH;sp|Q3E7T8|UBQ14_ARATH;tr|A0A178W444|A0A178W444_ARATH;sp|Q1EC66|UBQ3_ARATH;tr|A0A1P8BGQ7|A0A1P8BGQ7_ARATH;tr|A0A5S9Y1S8|A0A5S9Y1S8_ARATH;tr|A0A7G2E6J0|A0A7G2E6J0_ARATH;tr|A0A654EIJ1|A0A654EIJ1_ARATH;tr|F4I9X6|F4I9X6_ARATH;tr|A0A7G2FCT9|A0A7G2FCT9_ARATH;tr|A0A178UDC6|A0A178UDC6_ARATH;sp|Q9FHQ6|UBQ9_ARATH;tr|A0A5S9Y9D1|A0A5S9Y9D1_ARATH;tr|Q7GAQ5|Q7GAQ5_ARATH;tr|Q6KFS4|…	tr|A0A178VJQ5|A0A178VJQ5_ARATH UBQ8 OS=Arabidopsis thaliana OX=3702 GN=AXX17_At3g09460 PE=4 SV=1;sp|Q3E7T8|UBQ14_ARATH Polyubiquitin 14 OS=Arabidopsis thaliana OX=3702 GN=UBQ14 PE=2 SV=2;tr|A0A178W444|A0A178W444_ARATH Polyubiquitin OS=Arabidopsis thaliana	67	2	2	2	1	1	1	1	1	1	1	1	1	5.7	71.768	278140000	128840000	105460000	43843000	41	6783900	3142300	2572200	1069300
tr|A0A178UTQ9|A0A178UTQ9_ARATH;tr|A0A178UGA1|A0A178UGA1_ARATH;sp|Q56WH1|TBA3_ARATH;sp|B9DHQ0|TBA5_ARATH;tr|Q944I2|Q944I2_ARATH;tr|A0A178W5L2|A0A178W5L2_ARATH;tr|A0A178UXP7|A0A178UXP7_ARATH;sp|Q0WV25|TBA4_ARATH;sp|P29511|TBA6_ARATH;sp|B9DGT7|TBA2_ARATH;tr|B9DFF8|B9DFF8_ARATH;tr|Q0WLQ5|Q0WLQ5_ARATH;tr|A0A654EL16|A0A654EL16_ARATH;tr|A0A178WLQ0|A0A178WLQ0_ARATH;sp|P11139|TBA1_ARATH	tr|A0A178UTQ9|A0A178UTQ9_ARATH Tubulin alpha chain OS=Arabidopsis thaliana OX=3702 GN=AXX17_At5g19690 PE=3 SV=1;tr|A0A178UGA1|A0A178UGA1_ARATH Tubulin alpha chain OS=Arabidopsis thaliana OX=3702 GN=AXX17_At5g19700 PE=3 SV=1;sp|Q56WH1|TBA3_ARATH Tubulin alp	15	6	6	6	6	5	3	6	5	3	6	5	3	15.8	49.654	312470000	118790000	145800000	47874000	20	15624000	5939700	7290200	2393700
tr|A0A7G2FJZ0|A0A7G2FJZ0_ARATH;tr|A0A654GED1|A0A654GED1_ARATH;tr|A0A178UG71|A0A178UG71_ARATH;sp|C0LGX1|Y5524_ARATH;tr|F4KGL1|F4KGL1_ARATH	tr|A0A7G2FJZ0|A0A7G2FJZ0_ARATH (thale cress) hypothetical protein OS=Arabidopsis thaliana OX=3702 GN=AT9943_LOCUS23117 PE=3 SV=1;tr|A0A654GED1|A0A654GED1_ARATH Protein kinase domain-containing protein OS=Arabidopsis thaliana OX=3702 GN=AN1_LOCUS26848 PE=3	5	1	1	1	1	1	0	1	1	0	1	1	0	1.6	55.838	13565000	0	13565000	0	23	589800	0	589800	0
tr|A0A654F8G7|A0A654F8G7_ARATH;tr|A0A178VIX7|A0A178VIX7_ARATH;sp|Q9LJE4|CPNB2_ARATH;tr|A0A7G2FJQ0|A0A7G2FJQ0_ARATH;tr|A0A654GBJ4|A0A654GBJ4_ARATH;tr|A0A5S9YEM0|A0A5S9YEM0_ARATH;tr|A0A178UKH6|A0A178UKH6_ARATH;sp|C0Z361|CPNB3_ARATH;tr|A0A178W724|A0A178W724_ARATH;sp|P21240|CPNB1_ARATH	tr|A0A654F8G7|A0A654F8G7_ARATH Chaperonin 60 subunit beta 2, chloroplastic OS=Arabidopsis thaliana OX=3702 GN=At3g13470 PE=3 SV=1;tr|A0A178VIX7|A0A178VIX7_ARATH (thale cress) hypothetical protein OS=Arabidopsis thaliana OX=3702 GN=AXX17_At3g13810 PE=3 SV=1	10	1	1	1	0	1	0	0	1	0	0	1	0	2.2	62.957	0	0	0	0	35	0	0	0	0
tr|A0A178WHA4|A0A178WHA4_ARATH;tr|A0A5S9Y017|A0A5S9Y017_ARATH;tr|A0A178UZZ4|A0A178UZZ4_ARATH;sp|Q94AG6|SAMC1_ARATH;tr|A0A1P8ATX1|A0A1P8ATX1_ARATH;sp|F4HT41|SAMC2_ARATH;tr|A0A654EF29|A0A654EF29_ARATH;tr|A0A5S9WLI2|A0A5S9WLI2_ARATH	tr|A0A178WHA4|A0A178WHA4_ARATH SAMC2 OS=Arabidopsis thaliana OX=3702 GN=AXX17_At1g34980 PE=3 SV=1;tr|A0A5S9Y017|A0A5S9Y017_ARATH S-adenosylmethionine carrier 1, chloroplastic/mitochondrial OS=Arabidopsis thaliana OX=3702 GN=C24_LOCUS20704 PE=3 SV=1;tr|A0A1	8	1	1	1	0	1	0	0	1	0	0	1	0	2.3	32.668	0	0	0	0	16	0	0	0	0
tr|A0A5S9WSJ5|A0A5S9WSJ5_ARATH;sp|F4HTM3|GCS1_ARATH;tr|A0A7G2E330|A0A7G2E330_ARATH;tr|A0A178W4T4|A0A178W4T4_ARATH;tr|A0A654ENE1|A0A654ENE1_ARATH;tr|A0A178WG42|A0A178WG42_ARATH	tr|A0A5S9WSJ5|A0A5S9WSJ5_ARATH Mannosyl-oligosaccharide glucosidase OS=Arabidopsis thaliana OX=3702 GN=C24_LOCUS5649 PE=3 SV=1;sp|F4HTM3|GCS1_ARATH Mannosyl-oligosaccharide glucosidase GCS1 OS=Arabidopsis thaliana OX=3702 GN=GCS1 PE=1 SV=1;tr|A0A7G2E330|A0	6	3	3	3	2	3	1	2	3	1	2	3	1	4.1	97.591	67156000	26730000	24243000	16183000	52	1291500	514040	466200	311220
tr|A0A1P8AT62|A0A1P8AT62_ARATH;tr|A0A7G2DRP6|A0A7G2DRP6_ARATH;tr|A0A384K8P4|A0A384K8P4_ARATH;tr|A0A178WBE7|A0A178WBE7_ARATH;tr|A0A654E827|A0A654E827_ARATH;tr|A0A5S9S398|A0A5S9S398_ARATH;tr|A0A178WDH9|A0A178WDH9_ARATH;sp|F4HU55|BSK4_ARATH;tr|A0A178WJ26|A0A178WJ26_ARATH;sp|F4I3M3|BSK7_ARATH;tr|A0A7G2EV77|A0A7G2EV77_ARATH;tr|A0A5S9XNN4|A0A5S9XNN4_ARATH;tr|A0A178V3B2|A0A178V3B2_ARATH;sp|Q8W4L3|BSK3_A…	tr|A0A1P8AT62|A0A1P8AT62_ARATH Serine/threonine-protein kinase BSK OS=Arabidopsis thaliana OX=3702 GN=BSK4 PE=1 SV=1;tr|A0A7G2DRP6|A0A7G2DRP6_ARATH Serine/threonine-protein kinase BSK OS=Arabidopsis thaliana OX=3702 GN=AT9943_LOCUS70 PE=3 SV=1;tr|A0A384K8P	14	1	1	1	1	1	0	1	1	0	1	1	0	3.5	45.606	19955000	9624600	10331000	0	22	907070	437480	469580	0
tr|A0A7G2E2U6|A0A7G2E2U6_ARATH;tr|A8MR98|A8MR98_ARATH;tr|A0A178WJK7|A0A178WJK7_ARATH;sp|F4I111|MCU6_ARATH;tr|A0A7G2DU44|A0A7G2DU44_ARATH;tr|A0A654EJ59|A0A654EJ59_ARATH;tr|A0A5S9WS91|A0A5S9WS91_ARATH;tr|A0A178WBZ5|A0A178WBZ5_ARATH;sp|Q8VYR0|MCU5_ARATH	tr|A0A7G2E2U6|A0A7G2E2U6_ARATH Calcium uniporter protein OS=Arabidopsis thaliana OX=3702 GN=AT9943_LOCUS4111 PE=3 SV=1;tr|A8MR98|A8MR98_ARATH Calcium uniporter protein OS=Arabidopsis thaliana OX=3702 GN=At1g57610 PE=1 SV=1;tr|A0A178WJK7|A0A178WJK7_ARATH Ca	9	1	1	1	1	1	0	1	1	0	1	1	0	4.3	21.21	10168000	7332700	2835500	0	12	847350	611060	236290	0
tr|A0A7G2E608|A0A7G2E608_ARATH;tr|A0A7G2DWC0|A0A7G2DWC0_ARATH;tr|A0A654EBA0|A0A654EBA0_ARATH;tr|A0A178WBG7|A0A178WBG7_ARATH;sp|F4IDU4|MBOA1_ARATH;tr|A0A5S9WRL2|A0A5S9WRL2_ARATH;tr|A0A178WEX3|A0A178WEX3_ARATH;sp|Q9CAN8|MBOA2_ARATH	tr|A0A7G2E608|A0A7G2E608_ARATH (thale cress) hypothetical protein OS=Arabidopsis thaliana OX=3702 GN=AT9943_LOCUS4473 PE=4 SV=1;tr|A0A7G2DWC0|A0A7G2DWC0_ARATH (thale cress) hypothetical protein OS=Arabidopsis thaliana OX=3702 GN=AT9943_LOCUS1076 PE=4 SV=1;	8	2	2	2	2	2	2	2	2	2	2	2	2	5.9	52.131	93442000	27692000	39854000	25896000	18	5191200	1538500	2214100	1438700
tr|Q5BPU0|Q5BPU0_ARATH;tr|A0A178VYE2|A0A178VYE2_ARATH;sp|F4IFD0|MAIL2_ARATH	tr|Q5BPU0|Q5BPU0_ARATH Acidic leucine-rich nuclear phosphoprotein 32-related protein OS=Arabidopsis thaliana OX=3702 GN=At2g04865 PE=2 SV=1;tr|A0A178VYE2|A0A178VYE2_ARATH (thale cress) hypothetical protein OS=Arabidopsis thaliana OX=3702 GN=AXX17_At2g04030	3	1	1	1	0	0	1	0	0	1	0	0	1	4.3	26.188	160170000	0	0	160170000	11	14561000	0	0	14561000
tr|A0A178W0S3|A0A178W0S3_ARATH;tr|A0A1P8B1Y3|A0A1P8B1Y3_ARATH;tr|A0A7G2EBU3|A0A7G2EBU3_ARATH;tr|A0A384LIW2|A0A384LIW2_ARATH;tr|A0A178W090|A0A178W090_ARATH;tr|A0A7G2EDT0|A0A7G2EDT0_ARATH;sp|F4IP13|SHGR6_ARATH	tr|A0A178W0S3|A0A178W0S3_ARATH Cnd1 domain-containing protein OS=Arabidopsis thaliana OX=3702 GN=AXX17_At2g33540 PE=4 SV=1;tr|A0A1P8B1Y3|A0A1P8B1Y3_ARATH ARM repeat superfamily protein OS=Arabidopsis thaliana OX=3702 GN=SGR6 PE=1 SV=1;tr|A0A7G2EBU3|A0A7G2E	7	1	1	1	0	1	0	0	1	0	0	1	0	1	134.81	0	0	0	0	60	0	0	0	0
tr|A0A1P8AQG8|A0A1P8AQG8_ARATH;tr|A0A654EHJ7|A0A654EHJ7_ARATH;tr|A0A178WBE3|A0A178WBE3_ARATH;tr|A0A178VYH6|A0A178VYH6_ARATH;sp|Q9C641|EFGM1_ARATH;sp|F4IW10|EFGM2_ARATH	tr|A0A1P8AQG8|A0A1P8AQG8_ARATH Translation elongation factor EFG/EF2 protein OS=Arabidopsis thaliana OX=3702 GN=AT1G45261 PE=1 SV=1;tr|A0A654EHJ7|A0A654EHJ7_ARATH Elongation factor G, mitochondrial OS=Arabidopsis thaliana OX=3702 GN=AN1_LOCUS3808 PE=3 SV=1	6	1	1	1	0	0	1	0	0	1	0	0	1	2.3	63.15	5654300	0	0	5654300	26	217470	0	0	217470
tr|A0A7G2EIA1|A0A7G2EIA1_ARATH;tr|F4JBY2|F4JBY2_ARATH;tr|A0A654F253|A0A654F253_ARATH;tr|A0A5S9X788|A0A5S9X788_ARATH;tr|A0A178VQH8|A0A178VQH8_ARATH;tr|A0A178VEI0|A0A178VEI0_ARATH;sp|Q8RWV0|TKTC1_ARATH;sp|F4IW47|TKTC2_ARATH	tr|A0A7G2EIA1|A0A7G2EIA1_ARATH transketolase OS=Arabidopsis thaliana OX=3702 GN=AT9943_LOCUS9504 PE=3 SV=1;tr|F4JBY2|F4JBY2_ARATH transketolase OS=Arabidopsis thaliana OX=3702 GN=AtTKL1 PE=1 SV=1;tr|A0A654F253|A0A654F253_ARATH transketolase OS=Arabidopsis	8	2	2	2	2	2	0	2	2	0	2	2	0	3.5	79.704	23177000	11635000	11542000	0	32	724270	363590	360680	0
tr|A0A654FH64|A0A654FH64_ARATH;tr|A0A5S9XHX8|A0A5S9XHX8_ARATH;tr|A0A178V911|A0A178V911_ARATH;sp|F4IXW2|BIG5_ARATH;tr|A0A7G2ENE9|A0A7G2ENE9_ARATH	tr|A0A654FH64|A0A654FH64_ARATH SEC7 domain-containing protein OS=Arabidopsis thaliana OX=3702 GN=AN1_LOCUS14654 PE=4 SV=1;tr|A0A5S9XHX8|A0A5S9XHX8_ARATH SEC7 domain-containing protein OS=Arabidopsis thaliana OX=3702 GN=C24_LOCUS14530 PE=4 SV=1;tr|A0A178V91	5	1	1	1	1	1	0	1	1	0	1	1	0	0.9	190.76	13194000	4756500	8437200	0	101	130630	47094	83536	0
tr|A0A7G2EJ43|A0A7G2EJ43_ARATH;tr|A0A654F5C6|A0A654F5C6_ARATH;tr|A0A5S9XAE3|A0A5S9XAE3_ARATH;tr|A0A178VNH6|A0A178VNH6_ARATH;sp|F4IYM4|DEX1_ARATH	tr|A0A7G2EJ43|A0A7G2EJ43_ARATH (thale cress) hypothetical protein OS=Arabidopsis thaliana OX=3702 GN=AT9943_LOCUS10493 PE=4 SV=1;tr|A0A654F5C6|A0A654F5C6_ARATH Protein DEFECTIVE IN EXINE FORMATION 1 OS=Arabidopsis thaliana OX=3702 GN=AN1_LOCUS12208 PE=4 SV	5	2	2	2	1	2	2	1	2	2	1	2	2	2.7	99.722	51465000	8045200	24114000	19306000	36	1429600	223480	669820	536280
tr|A0A5S9XNC6|A0A5S9XNC6_ARATH;tr|A0A178VC39|A0A178VC39_ARATH;sp|F4J0W4|MIRO2_ARATH;tr|A0A7G2EX51|A0A7G2EX51_ARATH	tr|A0A5S9XNC6|A0A5S9XNC6_ARATH Mitochondrial Rho GTPase OS=Arabidopsis thaliana OX=3702 GN=C24_LOCUS16577 PE=3 SV=1;tr|A0A178VC39|A0A178VC39_ARATH Mitochondrial Rho GTPase OS=Arabidopsis thaliana OX=3702 GN=AXX17_At3g57430 PE=3 SV=1;sp|F4J0W4|MIRO2_ARATH M	4	1	1	1	0	0	1	0	0	1	0	0	1	1.6	71.449	5789000	0	0	5789000	25	231560	0	0	231560
tr|A0A654F545|A0A654F545_ARATH;sp|F4JFN3|HS906_ARATH;tr|A0A178VBE8|A0A178VBE8_ARATH;tr|A0A178V9D6|A0A178V9D6_ARATH;tr|A0A5S9XAD8|A0A5S9XAD8_ARATH;tr|A0A5S9XA63|A0A5S9XA63_ARATH;tr|A0A7G2EM96|A0A7G2EM96_ARATH;tr|A0A178VPV7|A0A178VPV7_ARATH;sp|Q9SIF2|HS905_ARATH;tr|A0A7G2EB58|A0A7G2EB58_ARATH	tr|A0A654F545|A0A654F545_ARATH HATPase_c domain-containing protein OS=Arabidopsis thaliana OX=3702 GN=AN1_LOCUS12115 PE=3 SV=1;sp|F4JFN3|HS906_ARATH Heat shock protein 90-6, mitochondrial OS=Arabidopsis thaliana OX=3702 GN=HSP90-6 PE=1 SV=1;tr|A0A178VBE8|A	10	15	13	13	12	10	15	11	9	13	11	9	13	24.9	90.552	934090000	108740000	133950000	691410000	47	19874000	2313500	2850000	14711000
sp|F4JHH5|SC15B_ARATH;tr|A0A5S9XP70|A0A5S9XP70_ARATH;tr|A0A178V0N8|A0A178V0N8_ARATH	sp|F4JHH5|SC15B_ARATH Exocyst complex component SEC15B OS=Arabidopsis thaliana OX=3702 GN=SEC15B PE=1 SV=1;tr|A0A5S9XP70|A0A5S9XP70_ARATH Exocyst complex component OS=Arabidopsis thaliana OX=3702 GN=AN1_LOCUS17026 PE=3 SV=1;tr|A0A178V0N8|A0A178V0N8_ARATH E	3	1	1	1	1	1	0	1	1	0	1	1	0	1.8	88.37	17640000	7548900	10091000	0	43	410220	175560	234660	0
tr|A0A7G2F2D3|A0A7G2F2D3_ARATH;tr|A0A5S9XTF8|A0A5S9XTF8_ARATH;tr|A0A178UTX6|A0A178UTX6_ARATH;sp|F4JRE0|TMN12_ARATH	tr|A0A7G2F2D3|A0A7G2F2D3_ARATH Transmembrane 9 superfamily member OS=Arabidopsis thaliana OX=3702 GN=AT9943_LOCUS15401 PE=3 SV=1;tr|A0A5S9XTF8|A0A5S9XTF8_ARATH Transmembrane 9 superfamily member OS=Arabidopsis thaliana OX=3702 GN=C24_LOCUS17756 PE=3 SV=1;t	4	2	1	1	1	2	1	1	1	0	1	1	0	4	74.081	22226000	11032000	11194000	0	17	1307400	648960	658460	0
tr|A0A178V2R6|A0A178V2R6_ARATH;tr|A0A1P8B8B5|A0A1P8B8B5_ARATH;tr|A0A5S9XTH2|A0A5S9XTH2_ARATH;tr|A0A1P8B8A7|A0A1P8B8A7_ARATH;tr|A0A654FNM6|A0A654FNM6_ARATH;sp|F4JRF4|MUTYH_ARATH;tr|A0A7G2F3B2|A0A7G2F3B2_ARATH	tr|A0A178V2R6|A0A178V2R6_ARATH Adenine DNA glycosylase OS=Arabidopsis thaliana OX=3702 GN=AXX17_At4g14380 PE=3 SV=1;tr|A0A1P8B8B5|A0A1P8B8B5_ARATH Adenine DNA glycosylase OS=Arabidopsis thaliana OX=3702 GN=At4g12740 PE=1 SV=1;tr|A0A5S9XTH2|A0A5S9XTH2_ARATH	7	1	1	1	1	1	1	1	1	1	1	1	1	1.4	55.844	1374700000	431650000	597430000	345600000	25	54987000	17266000	23897000	13824000
tr|Q0WLU8|Q0WLU8_ARATH;tr|A0A178V331|A0A178V331_ARATH;sp|F4JTB3|DTX35_ARATH;tr|F4JTB2|F4JTB2_ARATH	tr|Q0WLU8|Q0WLU8_ARATH Uncharacterized protein At4g25640 (Fragment) OS=Arabidopsis thaliana OX=3702 GN=At4g25640 PE=2 SV=1;tr|A0A178V331|A0A178V331_ARATH Protein DETOXIFICATION OS=Arabidopsis thaliana OX=3702 GN=AXX17_At4g29580 PE=3 SV=1;sp|F4JTB3|DTX35_AR	4	1	1	1	0	1	0	0	1	0	0	1	0	5.2	16.985	0	0	0	0	4	0	0	0	0
tr|F4JZ25|F4JZ25_ARATH;tr|A0A654GEJ5|A0A654GEJ5_ARATH;tr|A0A7G2FN34|A0A7G2FN34_ARATH;tr|A0A5S9YJI2|A0A5S9YJI2_ARATH;tr|A0A178U868|A0A178U868_ARATH;sp|F4JZ24|P4H10_ARATH	tr|F4JZ25|F4JZ25_ARATH 2-oxoglutarate (2OG) and Fe(II)-dependent oxygenase superfamily protein OS=Arabidopsis thaliana OX=3702 GN=At5g66060 PE=1 SV=1;tr|A0A654GEJ5|A0A654GEJ5_ARATH Fe2OG dioxygenase domain-containing protein OS=Arabidopsis thaliana OX=3702	6	1	1	1	0	1	0	0	1	0	0	1	0	3.7	27.667	0	0	0	0	12	0	0	0	0
tr|A0A7G2F5I8|A0A7G2F5I8_ARATH;tr|A0A178V694|A0A178V694_ARATH;sp|F4KGQ0|ALFC4_ARATH;tr|A0A178UK16|A0A178UK16_ARATH;tr|A0A7G2EUP3|A0A7G2EUP3_ARATH;tr|A0A7G2F8A3|A0A7G2F8A3_ARATH;tr|A0A178UKM1|A0A178UKM1_ARATH;tr|A0A5S9Y1D7|A0A5S9Y1D7_ARATH;tr|A0A178VRN7|A0A178VRN7_ARATH;tr|A0A178V8L4|A0A178V8L4_ARATH;tr|A0A178V385|A0A178V385_ARATH;sp|Q9SJQ9|ALFC6_ARATH;sp|Q9LF98|ALFC8_ARATH;sp|O65581|ALFC5_ARATH;t…	tr|A0A7G2F5I8|A0A7G2F5I8_ARATH Fructose-bisphosphate aldolase OS=Arabidopsis thaliana OX=3702 GN=AT9943_LOCUS18242 PE=3 SV=1;tr|A0A178V694|A0A178V694_ARATH Fructose-bisphosphate aldolase OS=Arabidopsis thaliana OX=3702 GN=AXX17_At3g47340 PE=3 SV=1;sp|F4KGQ	18	2	2	2	2	2	2	2	2	2	2	2	2	2.7	90.443	107130000	31771000	29677000	45685000	43	2491400	738850	690160	1062400
tr|Q85B88|Q85B88_ARATH;tr|X5ICS1|X5ICS1_ARATH;sp|O03042|RBL_ARATH;tr|A0A1B1W4U8|A0A1B1W4U8_ARATH;tr|A0A8F5GFN2|A0A8F5GFN2_ARATH;tr|A0A142I795|A0A142I795_ARATH;tr|A0A075M556|A0A075M556_ARATH;tr|A0A0F7C956|A0A0F7C956_ARATH;tr|A0A8F5P3U5|A0A8F5P3U5_ARATH;tr|G0WXW0|G0WXW0_ARATH;tr|A0A8F5V8I7|A0A8F5V8I7_ARATH;tr|A0A0K1CVP8|A0A0K1CVP8_ARATH;tr|A0A3G1M2D0|A0A3G1M2D0_ARATH;tr|A0A482JZC1|A0A482JZC1_ARATH;…	tr|Q85B88|Q85B88_ARATH Ribulose bisphosphate carboxylase large chain (Fragment) OS=Arabidopsis thaliana OX=3702 GN=RBCL PE=3 SV=1;tr|X5ICS1|X5ICS1_ARATH Ribulose bisphosphate carboxylase large chain (Fragment) OS=Arabidopsis thaliana OX=3702 GN=rbcL PE=3 S	19	9	9	9	9	9	8	9	9	8	9	9	8	22.6	47.493	1059500000	476630000	475050000	107790000	19	55761000	25086000	25002000	5672900
tr|A0A7G2DTZ1|A0A7G2DTZ1_ARATH;tr|A0A5S9TDY4|A0A5S9TDY4_ARATH;tr|A0A178W9Q9|A0A178W9Q9_ARATH;sp|O04036|ERD6_ARATH	tr|A0A7G2DTZ1|A0A7G2DTZ1_ARATH (thale cress) hypothetical protein OS=Arabidopsis thaliana OX=3702 GN=AT9943_LOCUS723 PE=3 SV=1;tr|A0A5S9TDY4|A0A5S9TDY4_ARATH MFS domain-containing protein OS=Arabidopsis thaliana OX=3702 GN=C24_LOCUS882 PE=3 SV=1;tr|A0A178W	4	1	1	1	0	1	0	0	1	0	0	1	0	1.6	53.595	0	0	0	0	14	0	0	0	0
tr|A0A7G2DYG6|A0A7G2DYG6_ARATH;tr|A0A7G2DSB4|A0A7G2DSB4_ARATH;tr|C0Z2C0|C0Z2C0_ARATH;tr|Q8H792|Q8H792_ARATH;tr|Q8LC80|Q8LC80_ARATH;tr|F4I529|F4I529_ARATH;tr|A0A5S9TEU3|A0A5S9TEU3_ARATH;tr|A0A178W4E4|A0A178W4E4_ARATH;sp|Q38858|CALR2_ARATH;tr|A0A654EKQ1|A0A654EKQ1_ARATH;tr|A0A5S9WS62|A0A5S9WS62_ARATH;tr|A0A178W6I8|A0A178W6I8_ARATH;sp|O04151|CALR1_ARATH	tr|A0A7G2DYG6|A0A7G2DYG6_ARATH Calreticulin OS=Arabidopsis thaliana OX=3702 GN=AT9943_LOCUS4070 PE=3 SV=1;tr|A0A7G2DSB4|A0A7G2DSB4_ARATH Calreticulin OS=Arabidopsis thaliana OX=3702 GN=AT9943_LOCUS749 PE=3 SV=1;tr|C0Z2C0|C0Z2C0_ARATH Calreticulin OS=Arabid	13	1	1	1	0	1	0	0	1	0	0	1	0	2.4	42.498	0	0	0	0	24	0	0	0	0
sp|O04200|PXN_ARATH;tr|A0A178VUN6|A0A178VUN6_ARATH;tr|A0A7G2ECZ2|A0A7G2ECZ2_ARATH	sp|O04200|PXN_ARATH Peroxisomal nicotinamide adenine dinucleotide carrier OS=Arabidopsis thaliana OX=3702 GN=PXN PE=1 SV=1;tr|A0A178VUN6|A0A178VUN6_ARATH PXN OS=Arabidopsis thaliana OX=3702 GN=AXX17_At2g36970 PE=3 SV=1;tr|A0A7G2ECZ2|A0A7G2ECZ2_ARATH (thale	3	1	1	1	0	1	0	0	1	0	0	1	0	6.6	36.213	10747000	0	10747000	0	14	767670	0	767670	0
tr|A0A654F1R6|A0A654F1R6_ARATH;tr|A0A178VRE9|A0A178VRE9_ARATH;sp|O04203|HSPR2_ARATH	tr|A0A654F1R6|A0A654F1R6_ARATH Nematode resistance protein-like HSPRO1 OS=Arabidopsis thaliana OX=3702 GN=AN1_LOCUS10473 PE=4 SV=1;tr|A0A178VRE9|A0A178VRE9_ARATH (thale cress) hypothetical protein OS=Arabidopsis thaliana OX=3702 GN=AXX17_At2g37010 PE=4 SV=	3	1	1	1	1	1	0	1	1	0	1	1	0	3	49.243	33573000	10798000	22775000	0	23	1459700	469490	990200	0
tr|A8MQR4|A8MQR4_ARATH;tr|A0A178VZ87|A0A178VZ87_ARATH;sp|O04204|RLA01_ARATH;tr|A0A178VHF3|A0A178VHF3_ARATH;sp|Q42112|RLA02_ARATH;tr|A0A5S9XBM8|A0A5S9XBM8_ARATH;tr|A0A178V4X3|A0A178V4X3_ARATH;sp|P57691|RLA03_ARATH	tr|A8MQR4|A8MQR4_ARATH 60S acidic ribosomal protein P0 OS=Arabidopsis thaliana OX=3702 GN=At3g09200 PE=1 SV=1;tr|A0A178VZ87|A0A178VZ87_ARATH 60S acidic ribosomal protein P0 OS=Arabidopsis thaliana OX=3702 GN=At2g40010 PE=3 SV=1;sp|O04204|RLA01_ARATH 60S ac	8	2	2	2	2	2	2	2	2	2	2	2	2	7.3	30.618	153680000	51500000	77406000	24770000	8	19210000	6437500	9675800	3096300
tr|A0A654F7S8|A0A654F7S8_ARATH;tr|A0A178VGY5|A0A178VGY5_ARATH;sp|O04308|MPPA2_ARATH;tr|A0A5S9XD25|A0A5S9XD25_ARATH;tr|C0Z331|C0Z331_ARATH	tr|A0A654F7S8|A0A654F7S8_ARATH (thale cress) hypothetical protein OS=Arabidopsis thaliana OX=3702 GN=AN1_LOCUS13033 PE=3 SV=1;tr|A0A178VGY5|A0A178VGY5_ARATH MPPalpha OS=Arabidopsis thaliana OX=3702 GN=AXX17_At3g17340 PE=3 SV=1;sp|O04308|MPPA2_ARATH Probabl	5	18	9	9	15	15	18	7	7	9	7	7	9	41.9	54.053	3600700000	848150000	993500000	1759100000	19	189510000	44640000	52289000	92583000
tr|Q8LBW1|Q8LBW1_ARATH;tr|A0A654F7T7|A0A654F7T7_ARATH;tr|A0A1I9LQM9|A0A1I9LQM9_ARATH;tr|A0A5S9XCQ9|A0A5S9XCQ9_ARATH;tr|A0A178VLL2|A0A178VLL2_ARATH;sp|O04309|JAL35_ARATH;tr|A0A7G2ELD7|A0A7G2ELD7_ARATH	tr|Q8LBW1|Q8LBW1_ARATH Putative lectin OS=Arabidopsis thaliana OX=3702 PE=2 SV=1;tr|A0A654F7T7|A0A654F7T7_ARATH Jacalin-related lectin 35 OS=Arabidopsis thaliana OX=3702 GN=At3g16470 PE=3 SV=1;tr|A0A1I9LQM9|A0A1I9LQM9_ARATH Mannose-binding lectin superfami	7	3	3	3	3	3	0	3	3	0	3	3	0	14.1	31.853	75396000	19175000	56220000	0	13	5799700	1475000	4324700	0
tr|A0A5S9XCX3|A0A5S9XCX3_ARATH;tr|A0A178VA31|A0A178VA31_ARATH;tr|A0A654FD41|A0A654FD41_ARATH;sp|O04310|JAL34_ARATH	tr|A0A5S9XCX3|A0A5S9XCX3_ARATH Jacalin-type lectin domain-containing protein OS=Arabidopsis thaliana OX=3702 GN=C24_LOCUS12863 PE=3 SV=1;tr|A0A178VA31|A0A178VA31_ARATH JAL34 OS=Arabidopsis thaliana OX=3702 GN=AXX17_At3g17320 PE=3 SV=1;tr|A0A654FD41|A0A654F	4	2	2	2	1	2	0	1	2	0	1	2	0	3.3	69.737	10909000	720760	10189000	0	30	363650	24025	339620	0
tr|Q8LAM1|Q8LAM1_ARATH;tr|A0A654FHA6|A0A654FHA6_ARATH;tr|A0A5S9XCP5|A0A5S9XCP5_ARATH;tr|A0A178VIU9|A0A178VIU9_ARATH;sp|O04311|JAL33_ARATH	tr|Q8LAM1|Q8LAM1_ARATH Putative lectin OS=Arabidopsis thaliana OX=3702 PE=2 SV=1;tr|A0A654FHA6|A0A654FHA6_ARATH Jacalin-related lectin OS=Arabidopsis thaliana OX=3702 GN=AN1_LOCUS13030 PE=3 SV=1;tr|A0A5S9XCP5|A0A5S9XCP5_ARATH Jacalin-related lectin OS=Arab	5	2	2	2	1	2	0	1	2	0	1	2	0	9	32.125	7142000	1510300	5631700	0	14	510140	107880	402270	0
tr|A0A178VEL7|A0A178VEL7_ARATH;sp|O04313|JAL31_ARATH;tr|A0A178VGE8|A0A178VGE8_ARATH;tr|A0A654F7S0|A0A654F7S0_ARATH	tr|A0A178VEL7|A0A178VEL7_ARATH PBPII OS=Arabidopsis thaliana OX=3702 GN=AXX17_At3g17290 PE=3 SV=1;sp|O04313|JAL31_ARATH PYK10-binding protein 2 OS=Arabidopsis thaliana OX=3702 GN=PBP2 PE=1 SV=1;tr|A0A178VGE8|A0A178VGE8_ARATH PBPII OS=Arabidopsis thaliana O	4	3	3	0	2	3	2	2	3	2	0	0	0	11.8	32.233	190860000	48918000	103670000	38277000	15	12724000	3261200	6911000	2551800
tr|A0A5S9XE68|A0A5S9XE68_ARATH;tr|A0A178V9Y9|A0A178V9Y9_ARATH;sp|O04314|JAL30_ARATH;tr|C0Z3F0|C0Z3F0_ARATH	tr|A0A5S9XE68|A0A5S9XE68_ARATH Jacalin-related lectin 3 OS=Arabidopsis thaliana OX=3702 GN=C24_LOCUS12858 PE=3 SV=1;tr|A0A178V9Y9|A0A178V9Y9_ARATH PBPI OS=Arabidopsis thaliana OX=3702 GN=AXX17_At3g17280 PE=3 SV=1;sp|O04314|JAL30_ARATH PYK10-binding protein	4	3	1	0	2	3	2	0	1	0	0	0	0	12.4	32.116	14393000	0	14393000	0	13	1107200	0	1107200	0
tr|A0A654EWE0|A0A654EWE0_ARATH;tr|A0A178VYS6|A0A178VYS6_ARATH;sp|O04420|URIC_ARATH;tr|A0A5S9X1B7|A0A5S9X1B7_ARATH	tr|A0A654EWE0|A0A654EWE0_ARATH Uricase OS=Arabidopsis thaliana OX=3702 GN=AN1_LOCUS9015 PE=3 SV=1;tr|A0A178VYS6|A0A178VYS6_ARATH Uricase OS=Arabidopsis thaliana OX=3702 GN=AXX17_At2g22060 PE=3 SV=1;sp|O04420|URIC_ARATH Uricase OS=Arabidopsis thaliana OX=37	4	4	4	4	1	0	4	1	0	4	1	0	4	16.5	34.983	151030000	4950700	0	146080000	19	7948900	260560	0	7688300
tr|A0A1P8ARS7|A0A1P8ARS7_ARATH;tr|A0A178WF65|A0A178WF65_ARATH;sp|O04450|TCPE_ARATH	tr|A0A1P8ARS7|A0A1P8ARS7_ARATH T-complex protein 1 subunit epsilon OS=Arabidopsis thaliana OX=3702 GN=At1g24510 PE=1 SV=1;tr|A0A178WF65|A0A178WF65_ARATH T-complex protein 1 subunit epsilon OS=Arabidopsis thaliana OX=3702 GN=AXX17_At1g25770 PE=3 SV=1;sp|O04	3	1	1	1	1	0	0	1	0	0	1	0	0	2.1	53.757	6912800	6912800	0	0	28	246890	246890	0	0
sp|O04486|RAA2A_ARATH;tr|A0A178WCS3|A0A178WCS3_ARATH;tr|A0A7G2DSE8|A0A7G2DSE8_ARATH	sp|O04486|RAA2A_ARATH Ras-related protein RABA2a OS=Arabidopsis thaliana OX=3702 GN=RABA2A PE=2 SV=1;tr|A0A178WCS3|A0A178WCS3_ARATH RAB11c OS=Arabidopsis thaliana OX=3702 GN=AXX17_At1g09570 PE=4 SV=1;tr|A0A7G2DSE8|A0A7G2DSE8_ARATH (thale cress) hypothetica	3	4	1	1	4	2	4	1	1	1	1	1	1	19.4	24.108	20905000	8546100	5027800	7331600	15	1393700	569740	335190	488770
tr|B9DHI9|B9DHI9_ARATH;tr|A0A384KT07|A0A384KT07_ARATH;sp|O04487|EF1G1_ARATH;tr|Q56WV5|Q56WV5_ARATH;tr|Q56ZZ4|Q56ZZ4_ARATH;tr|C0Z2L8|C0Z2L8_ARATH	tr|B9DHI9|B9DHI9_ARATH AT1G09640 protein OS=Arabidopsis thaliana OX=3702 GN=At1g09640 PE=2 SV=1;tr|A0A384KT07|A0A384KT07_ARATH (thale cress) hypothetical protein OS=Arabidopsis thaliana OX=3702 GN=AXX17_At1g09580 PE=4 SV=1;sp|O04487|EF1G1_ARATH Probable el	6	6	6	3	6	5	6	6	5	6	3	3	3	16.7	46.66	333220000	121790000	39213000	172220000	17	19601000	7164200	2306700	10131000
tr|A0A5S9XPN0|A0A5S9XPN0_ARATH;tr|A0A178UTF8|A0A178UTF8_ARATH;sp|O04619|ADNT1_ARATH;tr|F4JHS4|F4JHS4_ARATH;tr|A0A1P8B4I5|A0A1P8B4I5_ARATH;tr|A0A1P8B7M7|A0A1P8B7M7_ARATH;tr|A0A1P8AQ10|A0A1P8AQ10_ARATH;tr|A0A5S9XVZ6|A0A5S9XVZ6_ARATH;tr|A0A178WH98|A0A178WH98_ARATH;tr|A0A178UVJ4|A0A178UVJ4_ARATH;sp|F4JU70|COAC2_ARATH;sp|F4HW79|COAC1_ARATH;tr|A0A654FSW9|A0A654FSW9_ARATH;tr|A0A7G2DUQ8|A0A7G2DUQ8_ARATH	tr|A0A5S9XPN0|A0A5S9XPN0_ARATH Mitochondrial adenine nucleotide transporter ADNT1 OS=Arabidopsis thaliana OX=3702 GN=C24_LOCUS16765 PE=3 SV=1;tr|A0A178UTF8|A0A178UTF8_ARATH (thale cress) hypothetical protein OS=Arabidopsis thaliana OX=3702 GN=AXX17_At4g014	14	7	7	7	7	6	7	7	6	7	7	6	7	24.4	38.351	507240000	109350000	122480000	275400000	24	21135000	4556400	5103400	11475000
tr|Q8VYP7|Q8VYP7_ARATH;tr|A0A384KBH8|A0A384KBH8_ARATH;tr|A0A178WM97|A0A178WM97_ARATH;tr|A0A178V5S8|A0A178V5S8_ARATH;sp|Q01474|SAR1B_ARATH;sp|O04834|SAR1A_ARATH;tr|A0A7G2E1A3|A0A7G2E1A3_ARATH;tr|O80489|O80489_ARATH;tr|A0A5S9TDR2|A0A5S9TDR2_ARATH;tr|A0A7G2DPF5|A0A7G2DPF5_ARATH;tr|A0A5S9S9S2|A0A5S9S9S2_ARATH;tr|Q3E6Q3|Q3E6Q3_ARATH;tr|A0A654E8B3|A0A654E8B3_ARATH;tr|A0A178W2L1|A0A178W2L1_ARATH	tr|Q8VYP7|Q8VYP7_ARATH Putative Sar1 GTP binding protein OS=Arabidopsis thaliana OX=3702 GN=At3g62560 PE=1 SV=1;tr|A0A384KBH8|A0A384KBH8_ARATH (thale cress) hypothetical protein OS=Arabidopsis thaliana OX=3702 GN=AXX17_At3g56860 PE=3 SV=1;tr|A0A178WM97|A0A	14	3	3	3	3	3	2	3	3	2	3	3	2	18.1	21.939	133240000	46117000	54619000	32505000	13	10249000	3547500	4201500	2500400
tr|A0A178UKH5|A0A178UKH5_ARATH;tr|A0A178UIB7|A0A178UIB7_ARATH;sp|Q94F49|H2A5_ARATH;tr|A0A654GCL9|A0A654GCL9_ARATH;sp|Q9FJE8|H2A7_ARATH;tr|A0A178UFF2|A0A178UFF2_ARATH;tr|A0A178UHR5|A0A178UHR5_ARATH;sp|O04848|H2AXA_ARATH;tr|A0A7G2E4M4|A0A7G2E4M4_ARATH;tr|A0A178WEZ4|A0A178WEZ4_ARATH;tr|A0A178W8H7|A0A178W8H7_ARATH;sp|Q9S9K7|H2AXB_ARATH;tr|Q8GUH3|Q8GUH3_ARATH;tr|A0A178WNI4|A0A178WNI4_ARATH;sp|Q9C944|H…	tr|A0A178UKH5|A0A178UKH5_ARATH Histone H2A OS=Arabidopsis thaliana OX=3702 GN=At5g54640 PE=3 SV=1;tr|A0A178UIB7|A0A178UIB7_ARATH Histone H2A OS=Arabidopsis thaliana OX=3702 GN=AXX17_At5g53740 PE=3 SV=1;sp|Q94F49|H2A5_ARATH Probable histone H2A.5 OS=Arabido	24	1	1	1	1	0	1	1	0	1	1	0	1	9.8	9.9136	17734000	4736600	0	12998000	4	4433600	1184100	0	3249500
tr|A0A2P2CLE9|A0A2P2CLE9_ARATH;sp|O05000|NU2M_ARATH;tr|A7KNG9|A7KNG9_ARATH;tr|G1C2Q1|G1C2Q1_ARATH;tr|G1C2T2|G1C2T2_ARATH;tr|Q3EC49|Q3EC49_ARATH;tr|A0A178U7R7|A0A178U7R7_ARATH;tr|A0A5S9YIP1|A0A5S9YIP1_ARATH	tr|A0A2P2CLE9|A0A2P2CLE9_ARATH NADH dehydrogenase subunit 2 OS=Arabidopsis thaliana OX=3702 GN=nad2 PE=3 SV=2;sp|O05000|NU2M_ARATH NADH-ubiquinone oxidoreductase chain 2 OS=Arabidopsis thaliana OX=3702 GN=ND2 PE=1 SV=2;tr|A7KNG9|A7KNG9_ARATH NADH dehydroge	8	5	5	5	5	5	5	5	5	5	5	5	5	9.8	54.167	1060900000	232150000	371450000	457310000	10	106090000	23215000	37145000	45731000
tr|A0A178VL71|A0A178VL71_ARATH;sp|O22126|FLA8_ARATH	tr|A0A178VL71|A0A178VL71_ARATH (thale cress) hypothetical protein OS=Arabidopsis thaliana OX=3702 GN=AXX17_At2g43060 PE=3 SV=1;sp|O22126|FLA8_ARATH Fasciclin-like arabinogalactan protein 8 OS=Arabidopsis thaliana OX=3702 GN=FLA8 PE=2 SV=1	2	1	1	1	1	0	0	1	0	0	1	0	0	2.6	43.06	0	0	0	0	15	0	0	0	0
tr|Q0WL72|Q0WL72_ARATH;tr|A0A1P8AXT8|A0A1P8AXT8_ARATH;tr|A0A178VS00|A0A178VS00_ARATH;tr|A0A654F0Y0|A0A654F0Y0_ARATH;tr|A0A5S9X635|A0A5S9X635_ARATH;sp|O22218|ACA4_ARATH	tr|Q0WL72|Q0WL72_ARATH Calcium-transporting ATPase OS=Arabidopsis thaliana OX=3702 GN=At2g41560 PE=2 SV=1;tr|A0A1P8AXT8|A0A1P8AXT8_ARATH Calcium-transporting ATPase OS=Arabidopsis thaliana OX=3702 GN=ACA4 PE=1 SV=1;tr|A0A178VS00|A0A178VS00_ARATH Calcium-tr	6	3	2	2	2	3	1	1	2	0	1	2	0	5.7	82.877	10394000	2466500	7927900	0	36	288730	68514	220220	0
tr|Q570G2|Q570G2_ARATH;tr|B9DI05|B9DI05_ARATH;tr|F4IL52|F4IL52_ARATH;tr|A0A178W1F8|A0A178W1F8_ARATH;sp|O22263|PDI21_ARATH;tr|A8MSC5|A8MSC5_ARATH;tr|A0A654F2S3|A0A654F2S3_ARATH	tr|Q570G2|Q570G2_ARATH Uncharacterized protein At2g47470 (Fragment) OS=Arabidopsis thaliana OX=3702 GN=At2g47470 PE=2 SV=1;tr|B9DI05|B9DI05_ARATH AT2G47470 protein (Fragment) OS=Arabidopsis thaliana OX=3702 GN=At2g47470 PE=2 SV=1;tr|F4IL52|F4IL52_ARATH Thi	7	2	2	2	2	2	0	2	2	0	2	2	0	17.5	12.342	42384000	21730000	20653000	0	6	7063900	3621700	3442200	0
tr|A0A654F0C2|A0A654F0C2_ARATH;tr|A0A178VR65|A0A178VR65_ARATH;sp|O22285|PMTB_ARATH	tr|A0A654F0C2|A0A654F0C2_ARATH Methyltransferase OS=Arabidopsis thaliana OX=3702 GN=AN1_LOCUS10442 PE=3 SV=1;tr|A0A178VR65|A0A178VR65_ARATH Methyltransferase OS=Arabidopsis thaliana OX=3702 GN=AXX17_At2g36700 PE=3 SV=1;sp|O22285|PMTB_ARATH Probable methylt	3	1	1	1	0	1	0	0	1	0	0	1	0	1.7	78.356	7807300	0	7807300	0	36	216870	0	216870	0
tr|A0A178WI57|A0A178WI57_ARATH;sp|O22588|TIP32_ARATH;tr|A0A178WAX2|A0A178WAX2_ARATH;sp|P26587|TIP31_ARATH	tr|A0A178WI57|A0A178WI57_ARATH (thale cress) hypothetical protein OS=Arabidopsis thaliana OX=3702 GN=AXX17_At1g18710 PE=3 SV=1;sp|O22588|TIP32_ARATH Probable aquaporin TIP3-2 OS=Arabidopsis thaliana OX=3702 GN=TIP3-2 PE=2 SV=1;tr|A0A178WAX2|A0A178WAX2_ARAT	4	1	1	1	0	1	1	0	1	1	0	1	1	4.1	28.182	17758000	0	9481300	8277200	5	3551700	0	1896300	1655400
tr|A0A654EPW3|A0A654EPW3_ARATH;tr|A0A5S9WR78|A0A5S9WR78_ARATH;tr|A0A178W2R5|A0A178W2R5_ARATH;sp|O22714|PPR86_ARATH;tr|A0A7G2E5K6|A0A7G2E5K6_ARATH	tr|A0A654EPW3|A0A654EPW3_ARATH Pentatricopeptide repeat-containing protein At1g60770 OS=Arabidopsis thaliana OX=3702 GN=AN1_LOCUS5049 PE=4 SV=1;tr|A0A5S9WR78|A0A5S9WR78_ARATH Pentatricopeptide repeat-containing protein OS=Arabidopsis thaliana OX=3702 GN=C2	5	1	1	1	1	1	1	1	1	1	1	1	1	1.6	55.833	22628000	2540000	3736400	16352000	31	729950	81935	120530	527490
tr|C0Z311|C0Z311_ARATH;tr|A0A178UWV7|A0A178UWV7_ARATH;sp|O22769|NDUV2_ARATH;tr|A0A7G2EVP4|A0A7G2EVP4_ARATH	tr|C0Z311|C0Z311_ARATH AT4G02580 protein OS=Arabidopsis thaliana OX=3702 GN=At4g02580 PE=2 SV=1;tr|A0A178UWV7|A0A178UWV7_ARATH NADH dehydrogenase [ubiquinone] flavoprotein 2, mitochondrial OS=Arabidopsis thaliana OX=3702 GN=AXX17_At4g03230 PE=3 SV=1;sp|O22	4	2	2	2	2	2	2	2	2	2	2	2	2	12.9	17.964	192380000	90877000	58361000	43140000	8	24047000	11360000	7295200	5392500
tr|A0A654E780|A0A654E780_ARATH;tr|A0A1W6AK06|A0A1W6AK06_ARATH;sp|O23052|Y1515_ARATH;tr|A0A5S9SND6|A0A5S9SND6_ARATH;tr|A0A178WHK7|A0A178WHK7_ARATH	tr|A0A654E780|A0A654E780_ARATH EF-hand domain-containing protein OS=Arabidopsis thaliana OX=3702 GN=AN1_LOCUS563 PE=4 SV=1;tr|A0A1W6AK06|A0A1W6AK06_ARATH Calcium-binding tetratricopeptide family protein (Fragment) OS=Arabidopsis thaliana OX=3702 GN=AT1G051	5	1	1	1	1	0	0	1	0	0	1	0	0	1.7	90.198	3363300	3363300	0	0	43	78217	78217	0	0
tr|A0A5S9XPD3|A0A5S9XPD3_ARATH;tr|A0A178UWI0|A0A178UWI0_ARATH;sp|O23066|C86A2_ARATH;tr|A0A7G2DMU6|A0A7G2DMU6_ARATH;tr|A0A654EGK1|A0A654EGK1_ARATH;tr|A0A178WHA9|A0A178WHA9_ARATH;sp|Q9LMM1|C86A4_ARATH;tr|A0A7G2EHA1|A0A7G2EHA1_ARATH;tr|A0A5S9X7C3|A0A5S9X7C3_ARATH;tr|A0A178VQB3|A0A178VQB3_ARATH;sp|O80823|C86A8_ARATH;tr|A0A5S9S2A3|A0A5S9S2A3_ARATH	tr|A0A5S9XPD3|A0A5S9XPD3_ARATH Cytochrome P450 86A8 OS=Arabidopsis thaliana OX=3702 GN=C24_LOCUS16676 PE=3 SV=1;tr|A0A178UWI0|A0A178UWI0_ARATH (thale cress) hypothetical protein OS=Arabidopsis thaliana OX=3702 GN=AXX17_At4g00490 PE=3 SV=1;sp|O23066|C86A2_A	12	3	3	3	3	3	1	3	3	1	3	3	1	4.9	62.529	118770000	30889000	47323000	40557000	37	3210000	834850	1279000	1096100
tr|A0A5S9XZM2|A0A5S9XZM2_ARATH;tr|A0A178UVZ8|A0A178UVZ8_ARATH;sp|O23179|PLP1_ARATH;tr|A8MR01|A8MR01_ARATH;tr|A0A654FWB5|A0A654FWB5_ARATH	tr|A0A5S9XZM2|A0A5S9XZM2_ARATH Patatin OS=Arabidopsis thaliana OX=3702 GN=At4g37070 PE=3 SV=1;tr|A0A178UVZ8|A0A178UVZ8_ARATH Patatin OS=Arabidopsis thaliana OX=3702 GN=AXX17_At4g42240 PE=3 SV=1;sp|O23179|PLP1_ARATH Patatin-like protein 1 OS=Arabidopsis tha	5	2	2	2	2	2	0	2	2	0	2	2	0	6	42.13	39153000	15812000	23340000	0	18	2175100	878470	1296700	0
tr|A0A7G2F299|A0A7G2F299_ARATH;tr|A0A654FNZ9|A0A654FNZ9_ARATH;tr|A0A178V1X0|A0A178V1X0_ARATH;sp|O23254|GLYC4_ARATH	tr|A0A7G2F299|A0A7G2F299_ARATH Serine hydroxymethyltransferase OS=Arabidopsis thaliana OX=3702 GN=AT9943_LOCUS15519 PE=3 SV=1;tr|A0A654FNZ9|A0A654FNZ9_ARATH Serine hydroxymethyltransferase OS=Arabidopsis thaliana OX=3702 GN=AN1_LOCUS18008 PE=3 SV=1;tr|A0A1	4	1	1	1	1	1	0	1	1	0	1	1	0	2.8	51.743	15387000	8320100	7066600	0	21	732700	396200	336500	0
tr|C0Z3F3|C0Z3F3_ARATH;tr|F4JTV5|F4JTV5_ARATH;tr|F4JTV4|F4JTV4_ARATH;tr|Q5D6C5|Q5D6C5_ARATH;tr|Q5D6C3|Q5D6C3_ARATH;tr|A0A178UZR5|A0A178UZR5_ARATH;sp|O23255|SAHH1_ARATH;tr|B9DG03|B9DG03_ARATH;tr|A8MQP1|A8MQP1_ARATH;tr|Q5D6C4|Q5D6C4_ARATH;tr|A7XB43|A7XB43_ARATH;tr|A0A178VEP9|A0A178VEP9_ARATH;sp|Q9LK36|SAHH2_ARATH;tr|A0A0B4ULJ4|A0A0B4ULJ4_ARATH	tr|C0Z3F3|C0Z3F3_ARATH adenosylhomocysteinase OS=Arabidopsis thaliana OX=3702 GN=At4g13940 PE=2 SV=1;tr|F4JTV5|F4JTV5_ARATH adenosylhomocysteinase OS=Arabidopsis thaliana OX=3702 GN=HOG1 PE=1 SV=1;tr|F4JTV4|F4JTV4_ARATH Adenosylhomocysteinase OS=Arabidopsi	14	5	5	5	4	4	2	4	4	2	4	4	2	14.4	32.109	442050000	214350000	140050000	87652000	13	34004000	16489000	10773000	6742400
tr|Q0WLF6|Q0WLF6_ARATH;tr|A0A384LM33|A0A384LM33_ARATH;sp|O23654|VATA_ARATH;tr|B9DHY6|B9DHY6_ARATH;tr|Q56X25|Q56X25_ARATH;tr|B9DHU7|B9DHU7_ARATH;tr|Q570K4|Q570K4_ARATH;tr|A0A5S9UTA6|A0A5S9UTA6_ARATH	tr|Q0WLF6|Q0WLF6_ARATH V-type proton ATPase catalytic subunit A OS=Arabidopsis thaliana OX=3702 GN=At1g78900 PE=2 SV=1;tr|A0A384LM33|A0A384LM33_ARATH V-type proton ATPase catalytic subunit A OS=Arabidopsis thaliana OX=3702 GN=AXX17_At1g73590 PE=3 SV=1;sp|O	8	37	37	37	34	35	35	34	35	35	34	35	35	65.5	68.812	84359000000	24749000000	41299000000	18312000000	38	2220000000	651280000	1086800000	481880000
tr|A0A654EGQ0|A0A654EGQ0_ARATH;tr|A0A5S9WMH8|A0A5S9WMH8_ARATH;tr|A0A178W8U4|A0A178W8U4_ARATH;sp|O23657|RABC1_ARATH	tr|A0A654EGQ0|A0A654EGQ0_ARATH Ras-related protein RABC1-like OS=Arabidopsis thaliana OX=3702 GN=AN1_LOCUS3727 PE=4 SV=1;tr|A0A5S9WMH8|A0A5S9WMH8_ARATH (thale cress) hypothetical protein OS=Arabidopsis thaliana OX=3702 GN=At1g43890 PE=4 SV=1;tr|A0A178W8U4|	4	1	1	1	1	1	1	1	1	1	1	1	1	5.2	23.53	204260000	67732000	91031000	45499000	14	14590000	4838000	6502200	3249900
tr|A0A178W2E8|A0A178W2E8_ARATH;sp|O48528|OP163_ARATH	tr|A0A178W2E8|A0A178W2E8_ARATH (thale cress) hypothetical protein OS=Arabidopsis thaliana OX=3702 GN=AXX17_At2g39520 PE=4 SV=1;sp|O48528|OP163_ARATH Outer envelope pore protein 16-3, chloroplastic/mitochondrial OS=Arabidopsis thaliana OX=3702 GN=OEP163 PE=	2	2	2	2	2	2	2	2	2	2	2	2	2	12.6	16.999	204750000	81519000	85709000	37525000	8	25594000	10190000	10714000	4690600
tr|A0A654G7L7|A0A654G7L7_ARATH;tr|A0A5S9YAW3|A0A5S9YAW3_ARATH;sp|O48639|PHT13_ARATH	tr|A0A654G7L7|A0A654G7L7_ARATH MFS domain-containing protein OS=Arabidopsis thaliana OX=3702 GN=AN1_LOCUS24531 PE=3 SV=1;tr|A0A5S9YAW3|A0A5S9YAW3_ARATH MFS domain-containing protein OS=Arabidopsis thaliana OX=3702 GN=C24_LOCUS24366 PE=3 SV=1;sp|O48639|PHT1	3	1	1	1	0	0	1	0	0	1	0	0	1	2.5	57.284	35430000	0	0	35430000	21	1687200	0	0	1687200
tr|A0A178UZZ3|A0A178UZZ3_ARATH;sp|O48670|RER1A_ARATH	tr|A0A178UZZ3|A0A178UZZ3_ARATH Protein RER1 OS=Arabidopsis thaliana OX=3702 GN=AXX17_At4g44610 PE=3 SV=1;sp|O48670|RER1A_ARATH Protein RER1A OS=Arabidopsis thaliana OX=3702 GN=RER1A PE=1 SV=1	2	2	1	1	2	1	1	1	0	0	1	0	0	14.7	21.976	9819200	9819200	0	0	7	1402700	1402700	0	0
tr|A0A178VYZ6|A0A178VYZ6_ARATH;sp|O48671|RER1B_ARATH;tr|A0A178VSK9|A0A178VSK9_ARATH;tr|A0A7G2EAR0|A0A7G2EAR0_ARATH	tr|A0A178VYZ6|A0A178VYZ6_ARATH Protein RER1 OS=Arabidopsis thaliana OX=3702 GN=AXX17_At2g17130 PE=3 SV=1;sp|O48671|RER1B_ARATH Protein RER1B OS=Arabidopsis thaliana OX=3702 GN=RER1B PE=1 SV=2;tr|A0A178VSK9|A0A178VSK9_ARATH Peroxisomal membrane protein PEX1	4	2	2	1	2	2	2	2	2	2	1	1	1	13.8	22.37	91573000	41283000	28622000	21669000	8	11447000	5160400	3577700	2708600
tr|A0A178W2K0|A0A178W2K0_ARATH;sp|O48773|PDI23_ARATH	tr|A0A178W2K0|A0A178W2K0_ARATH (thale cress) hypothetical protein OS=Arabidopsis thaliana OX=3702 GN=AXX17_At2g29350 PE=3 SV=1;sp|O48773|PDI23_ARATH Protein disulfide-isomerase 2-3 OS=Arabidopsis thaliana OX=3702 GN=PDIL2-3 PE=2 SV=1	2	1	1	1	1	1	1	1	1	1	1	1	1	3.2	47.754	22074000	5029800	4911200	12133000	18	1226300	279440	272840	674040
tr|Q56Y57|Q56Y57_ARATH;tr|A0A7G2EQG0|A0A7G2EQG0_ARATH;tr|B9DF94|B9DF94_ARATH;tr|A0A5S9XIZ0|A0A5S9XIZ0_ARATH;tr|A0A178VFT4|A0A178VFT4_ARATH;sp|O48963|PHOT1_ARATH	tr|Q56Y57|Q56Y57_ARATH Nonphototropic hypocotyl 1 (Fragment) OS=Arabidopsis thaliana OX=3702 GN=At3g45780 PE=2 SV=1;tr|A0A7G2EQG0|A0A7G2EQG0_ARATH (thale cress) hypothetical protein OS=Arabidopsis thaliana OX=3702 GN=AT9943_LOCUS12825 PE=4 SV=1;tr|B9DF94|B	6	2	2	2	2	1	0	2	1	0	2	1	0	3.4	81.55	23645000	18471000	5174000	0	43	549880	429550	120330	0
tr|B9DHH1|B9DHH1_ARATH;tr|A0A178UTZ0|A0A178UTZ0_ARATH;sp|O49203|NDK3_ARATH;tr|A0A7G2EZL5|A0A7G2EZL5_ARATH;tr|Q1ECR6|Q1ECR6_ARATH;tr|A0A384KE66|A0A384KE66_ARATH;sp|Q8LAH8|NDK4_ARATH;tr|F4JPD8|F4JPD8_ARATH;tr|A0A5S9XV87|A0A5S9XV87_ARATH	tr|B9DHH1|B9DHH1_ARATH Nucleoside diphosphate kinase OS=Arabidopsis thaliana OX=3702 GN=At4g11010 PE=2 SV=1;tr|A0A178UTZ0|A0A178UTZ0_ARATH Nucleoside diphosphate kinase OS=Arabidopsis thaliana OX=3702 GN=AXX17_At4g12390 PE=3 SV=1;sp|O49203|NDK3_ARATH Nucle	9	6	6	6	6	6	6	6	6	6	6	6	6	22.3	25.665	3104000000	614540000	687340000	1802100000	15	206930000	40970000	45823000	120140000
tr|Q56X28|Q56X28_ARATH;tr|Q9XFT0|Q9XFT0_ARATH;tr|A0A654EHD4|A0A654EHD4_ARATH;tr|A0A5S9VQJ9|A0A5S9VQJ9_ARATH;tr|A0A178W664|A0A178W664_ARATH;sp|O49299|PGMC1_ARATH;tr|Q0WN31|Q0WN31_ARATH;tr|A0A654EMU1|A0A654EMU1_ARATH;tr|A0A5S9WT56|A0A5S9WT56_ARATH;tr|A0A178W3C5|A0A178W3C5_ARATH;sp|Q9SGC1|PGMC2_ARATH;tr|F4I6W3|F4I6W3_ARATH;tr|F4I6W4|F4I6W4_ARATH;tr|A0A7G2DSK9|A0A7G2DSK9_ARATH	tr|Q56X28|Q56X28_ARATH Putative phosphoglucomutase OS=Arabidopsis thaliana OX=3702 GN=At1g23190 PE=2 SV=1;tr|Q9XFT0|Q9XFT0_ARATH phosphoglucomutase (alpha-D-glucose-1,6-bisphosphate-dependent) (Fragment) OS=Arabidopsis thaliana OX=3702 GN=PGMc PE=2 SV=2;tr	14	1	1	1	1	1	1	1	1	1	1	1	1	5	26.524	20746000	6903100	8673200	5170200	18	1152600	383500	481840	287230
tr|A0A7G2EF43|A0A7G2EF43_ARATH;tr|A0A5S9X3R9|A0A5S9X3R9_ARATH;tr|A0A178VSY7|A0A178VSY7_ARATH;sp|O49313|NDADB_ARATH;tr|A0A1P8B0W9|A0A1P8B0W9_ARATH;tr|C7BCB6|C7BCB6_ARATH;tr|C7BCB5|C7BCB5_ARATH	tr|A0A7G2EF43|A0A7G2EF43_ARATH NADH dehydrogenase [ubiquinone] 1 alpha subcomplex subunit 13 OS=Arabidopsis thaliana OX=3702 GN=AT9943_LOCUS8357 PE=3 SV=1;tr|A0A5S9X3R9|A0A5S9X3R9_ARATH NADH dehydrogenase [ubiquinone] 1 alpha subcomplex subunit 13 OS=Arabi	7	4	4	1	4	4	4	4	4	4	1	1	1	38.6	14.878	618540000	106720000	219530000	292290000	5	123710000	21343000	43906000	58459000
tr|A0A178V026|A0A178V026_ARATH;sp|O49447|ADT3_ARATH	tr|A0A178V026|A0A178V026_ARATH ADP/ATP translocase OS=Arabidopsis thaliana OX=3702 GN=AXX17_At4g32670 PE=3 SV=1;sp|O49447|ADT3_ARATH ADP,ATP carrier protein 3, mitochondrial OS=Arabidopsis thaliana OX=3702 GN=AAC3 PE=1 SV=1	2	9	2	2	7	9	9	1	2	2	1	2	2	21.1	40.718	70259000	9102100	28758000	32398000	20	3512900	455100	1437900	1619900
tr|A0A178UWV4|A0A178UWV4_ARATH;sp|O49485|SERA1_ARATH;tr|Q56WY7|Q56WY7_ARATH;tr|A0A178W962|A0A178W962_ARATH;sp|O04130|SERA2_ARATH;tr|A0A7G2EN38|A0A7G2EN38_ARATH;tr|A0A5S9XE93|A0A5S9XE93_ARATH;tr|A0A178V4Z7|A0A178V4Z7_ARATH;sp|Q9LT69|SERA3_ARATH	tr|A0A178UWV4|A0A178UWV4_ARATH D-3-phosphoglycerate dehydrogenase OS=Arabidopsis thaliana OX=3702 GN=AXX17_At4g39120 PE=3 SV=1;sp|O49485|SERA1_ARATH D-3-phosphoglycerate dehydrogenase 1, chloroplastic OS=Arabidopsis thaliana OX=3702 GN=PGDH1 PE=1 SV=1	9	7	7	7	7	5	6	7	5	6	7	5	6	11.3	63.324	812500000	141720000	86978000	583800000	29	28017000	4886900	2999300	20131000
tr|A0A7G2FMY6|A0A7G2FMY6_ARATH;tr|A0A178UTE9|A0A178UTE9_ARATH;sp|O49543|MNIF1_ARATH;tr|A8MSF1|A8MSF1_ARATH	tr|A0A7G2FMY6|A0A7G2FMY6_ARATH cysteine desulfurase OS=Arabidopsis thaliana OX=3702 GN=AT9943_LOCUS23164 PE=3 SV=1;tr|A0A178UTE9|A0A178UTE9_ARATH cysteine desulfurase OS=Arabidopsis thaliana OX=3702 GN=AXX17_At5g65600 PE=3 SV=1;sp|O49543|MNIF1_ARATH Cystei	4	5	5	5	4	2	5	4	2	5	4	2	5	18.5	43.848	98434000	15796000	8233400	74404000	24	4101400	658170	343060	3100200
tr|A0A5S9X800|A0A5S9X800_ARATH;tr|A0A178VN22|A0A178VN22_ARATH;sp|Q9MAB6|ISU2_ARATH;tr|A0A5S9XVL9|A0A5S9XVL9_ARATH;tr|A0A178UZH3|A0A178UZH3_ARATH;sp|O49627|ISU1_ARATH;tr|A0A5S9XQ26|A0A5S9XQ26_ARATH;tr|A0A178UUZ7|A0A178UUZ7_ARATH;sp|O81433|ISU3_ARATH;tr|A0A7G2F0Y2|A0A7G2F0Y2_ARATH	tr|A0A5S9X800|A0A5S9X800_ARATH Iron-sulfur cluster assembly protein OS=Arabidopsis thaliana OX=3702 GN=C24_LOCUS11187 PE=3 SV=1;tr|A0A178VN22|A0A178VN22_ARATH Iron-sulfur cluster assembly protein OS=Arabidopsis thaliana OX=3702 GN=AXX17_At3g00030 PE=3 SV=1	10	1	1	1	1	1	1	1	1	1	1	1	1	7.4	17.817	34827000	23908000	3570700	7347700	9	3869600	2656500	396750	816410
tr|A0A178USR1|A0A178USR1_ARATH;sp|O49636|MPC4_ARATH	tr|A0A178USR1|A0A178USR1_ARATH Mitochondrial pyruvate carrier OS=Arabidopsis thaliana OX=3702 GN=AXX17_At4g25940 PE=3 SV=1;sp|O49636|MPC4_ARATH Mitochondrial pyruvate carrier 4 OS=Arabidopsis thaliana OX=3702 GN=MPC4 PE=3 SV=1	2	2	2	2	2	2	2	2	2	2	2	2	2	14.8	12.005	155100000	46925000	44962000	63210000	7	22157000	6703600	6423100	9030000
tr|A0A654G2F8|A0A654G2F8_ARATH;tr|A0A178UNW3|A0A178UNW3_ARATH;sp|O50008|METE1_ARATH;tr|A0A654F3V2|A0A654F3V2_ARATH;tr|A0A178VKB3|A0A178VKB3_ARATH;sp|Q9SRV5|METE2_ARATH;tr|A0A7G2EHX4|A0A7G2EHX4_ARATH;tr|B0FUS0|B0FUS0_ARATH;tr|B0FUR9|B0FUR9_ARATH;tr|B0FUR3|B0FUR3_ARATH;tr|Q0WP70|Q0WP70_ARATH;tr|A0A7G2F956|A0A7G2F956_ARATH;tr|A0A5S9Y5Z7|A0A5S9Y5Z7_ARATH;tr|A0A178UH18|A0A178UH18_ARATH;sp|Q0WNZ5|METE3…	tr|A0A654G2F8|A0A654G2F8_ARATH 5-methyltetrahydropteroyltriglutamate--homocysteine S-methyltransferase OS=Arabidopsis thaliana OX=3702 GN=AN1_LOCUS22573 PE=3 SV=1;tr|A0A178UNW3|A0A178UNW3_ARATH 5-methyltetrahydropteroyltriglutamate--homocysteine S-methyltr	15	9	9	9	7	9	5	7	9	5	7	9	5	12.8	84.356	298890000	103380000	136940000	58572000	38	7865500	2720500	3603600	1541400
sp|O64471|MTX_ARATH;tr|A0A178VY14|A0A178VY14_ARATH;tr|A0A1P8B0Y5|A0A1P8B0Y5_ARATH	sp|O64471|MTX_ARATH Mitochondrial outer membrane import complex protein METAXIN OS=Arabidopsis thaliana OX=3702 GN=MTX1 PE=1 SV=1;tr|A0A178VY14|A0A178VY14_ARATH Metaxin OS=Arabidopsis thaliana OX=3702 GN=AXX17_At2g14450 PE=3 SV=1;tr|A0A1P8B0Y5|A0A1P8B0Y5_A	3	4	4	4	4	2	3	4	2	3	4	2	3	14.9	35.853	315910000	87451000	72138000	156320000	9	35101000	9716700	8015400	17369000
tr|Q0WS09|Q0WS09_ARATH;tr|A0A384LK94|A0A384LK94_ARATH;tr|A0A178UDN6|A0A178UDN6_ARATH;sp|Q8L953|RS273_ARATH;sp|O64650|RS271_ARATH;tr|A0A178VC05|A0A178VC05_ARATH;sp|Q9M2F1|RS272_ARATH	tr|Q0WS09|Q0WS09_ARATH 40S ribosomal protein S27 OS=Arabidopsis thaliana OX=3702 GN=At2g45710 PE=2 SV=1;tr|A0A384LK94|A0A384LK94_ARATH 40S ribosomal protein S27 OS=Arabidopsis thaliana OX=3702 GN=AXX17_At2g43320 PE=3 SV=1;tr|A0A178UDN6|A0A178UDN6_ARATH 40S	7	1	1	1	1	0	0	1	0	0	1	0	0	15.5	9.405	8166800	8166800	0	0	3	2722300	2722300	0	0
tr|A0A178VQW8|A0A178VQW8_ARATH;sp|O64725|NDB3A_ARATH	tr|A0A178VQW8|A0A178VQW8_ARATH (thale cress) hypothetical protein OS=Arabidopsis thaliana OX=3702 GN=AXX17_At2g01510 PE=3 SV=1;sp|O64725|NDB3A_ARATH NADH dehydrogenase [ubiquinone] 1 beta subcomplex subunit 3-A OS=Arabidopsis thaliana OX=3702 GN=At2g02510	2	1	1	1	1	1	1	1	1	1	1	1	1	16.7	8.0512	38982000	13304000	11361000	14317000	4	9745600	3325900	2840400	3579300
tr|A0A5S9X1F2|A0A5S9X1F2_ARATH;tr|A0A178W0J8|A0A178W0J8_ARATH;sp|O64847|FAX7_ARATH	tr|A0A5S9X1F2|A0A5S9X1F2_ARATH Transmembrane proteins 14C-domain-containing protein OS=Arabidopsis thaliana OX=3702 GN=C24_LOCUS8868 PE=3 SV=1;tr|A0A178W0J8|A0A178W0J8_ARATH (thale cress) hypothetical protein OS=Arabidopsis thaliana OX=3702 GN=AXX17_At2g22	3	1	1	1	1	1	1	1	1	1	1	1	1	7.4	11.08	31862000	0	25265000	6597200	3	10621000	0	8421600	2199100
tr|F4KGI8|F4KGI8_ARATH;tr|B9DG77|B9DG77_ARATH;tr|A0A178UA38|A0A178UA38_ARATH;sp|O65201|ACOX2_ARATH	tr|F4KGI8|F4KGI8_ARATH Acyl-coenzyme A oxidase OS=Arabidopsis thaliana OX=3702 GN=ACX2 PE=1 SV=1;tr|B9DG77|B9DG77_ARATH Acyl-coenzyme A oxidase OS=Arabidopsis thaliana OX=3702 GN=At5g65110 PE=2 SV=1;tr|A0A178UA38|A0A178UA38_ARATH Acyl-coenzyme A oxidase OS	4	2	2	2	0	0	2	0	0	2	0	0	2	2.6	72.261	41680000	0	0	41680000	38	1096900	0	0	1096900
tr|A0A654FKN7|A0A654FKN7_ARATH;tr|A0A5S9XQF2|A0A5S9XQF2_ARATH;tr|A0A178UX76|A0A178UX76_ARATH;sp|O65272|KEA2_ARATH;tr|F4JHE9|F4JHE9_ARATH	tr|A0A654FKN7|A0A654FKN7_ARATH RCK N-terminal domain-containing protein OS=Arabidopsis thaliana OX=3702 GN=AN1_LOCUS16832 PE=4 SV=1;tr|A0A5S9XQF2|A0A5S9XQF2_ARATH (thale cress) hypothetical protein OS=Arabidopsis thaliana OX=3702 GN=AT9943_LOCUS14469 PE=4	5	4	4	4	2	4	1	2	4	1	2	4	1	4.1	126.16	39141000	8610600	25971000	4559000	51	767470	168840	509240	89393
sp|O65396|GCST_ARATH;tr|A0A178WFZ3|A0A178WFZ3_ARATH;tr|A0A2H1ZEA9|A0A2H1ZEA9_ARATH	sp|O65396|GCST_ARATH Aminomethyltransferase, mitochondrial OS=Arabidopsis thaliana OX=3702 GN=GDCST PE=2 SV=1;tr|A0A178WFZ3|A0A178WFZ3_ARATH Aminomethyltransferase OS=Arabidopsis thaliana OX=3702 GN=AXX17_At1g12220 PE=3 SV=1;tr|A0A2H1ZEA9|A0A2H1ZEA9_ARATH	3	4	4	4	4	4	2	4	4	2	4	4	2	13.5	44.444	129800000	32833000	47677000	49290000	22	5900000	1492400	2167100	2240500
tr|Q8RWJ0|Q8RWJ0_ARATH;tr|A0A1I9LLV6|A0A1I9LLV6_ARATH;tr|A0A1I9LLW3|A0A1I9LLW3_ARATH;tr|A0A7G2EXG6|A0A7G2EXG6_ARATH;tr|A0A7G2EG74|A0A7G2EG74_ARATH;tr|A0A178VFR4|A0A178VFR4_ARATH;sp|O81645|VILI3_ARATH;tr|A0A654F102|A0A654F102_ARATH;tr|A0A654FIM5|A0A654FIM5_ARATH;tr|A0A5S9XLM7|A0A5S9XLM7_ARATH;tr|A0A178V1L5|A0A178V1L5_ARATH;sp|O65570|VILI4_ARATH;tr|A0A5S9X681|A0A5S9X681_ARATH;tr|A0A178VT62|A0A178VT…	tr|Q8RWJ0|Q8RWJ0_ARATH Uncharacterized protein At3g57410 OS=Arabidopsis thaliana OX=3702 GN=At3g57410 PE=2 SV=1;tr|A0A1I9LLV6|A0A1I9LLV6_ARATH Villin 3 OS=Arabidopsis thaliana OX=3702 GN=VLN3 PE=1 SV=1;tr|A0A1I9LLW3|A0A1I9LLW3_ARATH Villin 3 OS=Arabidopsis	16	1	1	1	1	1	0	1	1	0	1	1	0	2.1	68.632	15527000	7505400	8021400	0	36	431300	208480	222820	0
tr|A0A178V098|A0A178V098_ARATH;sp|O65660|PLAT1_ARATH;tr|A0A654EWM5|A0A654EWM5_ARATH;tr|A0A178VUI1|A0A178VUI1_ARATH;sp|Q9SIE7|PLAT2_ARATH	tr|A0A178V098|A0A178V098_ARATH (thale cress) hypothetical protein OS=Arabidopsis thaliana OX=3702 GN=AXX17_At4g45110 PE=4 SV=1;sp|O65660|PLAT1_ARATH PLAT domain-containing protein 1 OS=Arabidopsis thaliana OX=3702 GN=PLAT1 PE=1 SV=1;tr|A0A654EWM5|A0A654EWM	5	1	1	1	1	0	0	1	0	0	1	0	0	5.5	20.136	0	0	0	0	4	0	0	0	0
tr|A0A178VI76|A0A178VI76_ARATH;sp|O65719|HSP7C_ARATH	tr|A0A178VI76|A0A178VI76_ARATH (thale cress) hypothetical protein OS=Arabidopsis thaliana OX=3702 GN=AXX17_At3g09090 PE=1 SV=1;sp|O65719|HSP7C_ARATH Heat shock 70 kDa protein 3 OS=Arabidopsis thaliana OX=3702 GN=HSP70-3 PE=1 SV=1	2	18	4	4	14	15	13	3	4	1	3	4	1	29	71.147	60048000	14609000	31776000	13663000	37	1622900	394830	858820	369270
tr|A0A178USK3|A0A178USK3_ARATH;sp|O65782|C83B1_ARATH;tr|A0A7G2F3T8|A0A7G2F3T8_ARATH;tr|Q93VW5|Q93VW5_ARATH	tr|A0A178USK3|A0A178USK3_ARATH SUR2 OS=Arabidopsis thaliana OX=3702 GN=AXX17_At4g36090 PE=3 SV=1;sp|O65782|C83B1_ARATH Cytochrome P450 83B1 OS=Arabidopsis thaliana OX=3702 GN=CYP83B1 PE=1 SV=1;tr|A0A7G2F3T8|A0A7G2F3T8_ARATH (thale cress) hypothetical prote	4	5	5	5	2	2	5	2	2	5	2	2	5	10.8	56.846	69263000	5598100	4875900	58789000	27	2565300	207340	180590	2177400
tr|A0A178W0B3|A0A178W0B3_ARATH;sp|O80501|RAH1B_ARATH;tr|A0A178UPG4|A0A178UPG4_ARATH;sp|Q9LFT9|RAH1E_ARATH;tr|A0A654EWN7|A0A654EWN7_ARATH;tr|A0A178VS36|A0A178VS36_ARATH;sp|Q9SID8|RAH1D_ARATH;tr|A0A178V1R4|A0A178V1R4_ARATH;sp|Q9SMR4|RAH1C_ARATH;tr|A0A7G2F456|A0A7G2F456_ARATH;tr|A0A7G2FQ22|A0A7G2FQ22_ARATH;tr|A0A178U939|A0A178U939_ARATH;sp|Q9LV79|RAH1A_ARATH	tr|A0A178W0B3|A0A178W0B3_ARATH (thale cress) hypothetical protein OS=Arabidopsis thaliana OX=3702 GN=AXX17_At2g42180 PE=4 SV=1;sp|O80501|RAH1B_ARATH Ras-related protein RABH1b OS=Arabidopsis thaliana OX=3702 GN=RABH1B PE=1 SV=1;tr|A0A178UPG4|A0A178UPG4_ARA	13	5	5	5	4	5	2	4	5	2	4	5	2	26.9	23.13	190100000	64173000	78010000	47916000	14	13578000	4583800	5572100	3422600
sp|O80565|OEP37_ARATH;tr|A0A178VRQ0|A0A178VRQ0_ARATH;tr|A0A5S9X6T5|A0A5S9X6T5_ARATH	sp|O80565|OEP37_ARATH Outer envelope pore protein 37, chloroplastic OS=Arabidopsis thaliana OX=3702 GN=OEP37 PE=2 SV=2;tr|A0A178VRQ0|A0A178VRQ0_ARATH (thale cress) hypothetical protein OS=Arabidopsis thaliana OX=3702 GN=AXX17_At2g41490 PE=4 SV=1;tr|A0A5S9X	3	2	2	2	1	2	0	1	2	0	1	2	0	5.5	38.835	51469000	16920000	34549000	0	17	3027600	995320	2032300	0
tr|A0A178WNI8|A0A178WNI8_ARATH;sp|O80654|ERF37_ARATH	tr|A0A178WNI8|A0A178WNI8_ARATH AP2/ERF domain-containing protein OS=Arabidopsis thaliana OX=3702 GN=AXX17_At1g71730 PE=4 SV=1;sp|O80654|ERF37_ARATH Ethylene-responsive transcription factor ERF037 OS=Arabidopsis thaliana OX=3702 GN=ERF037 PE=1 SV=1	2	1	1	1	0	0	1	0	0	1	0	0	1	4.1	26.729	0	0	0	0	6	0	0	0	0
tr|A0A178VVM7|A0A178VVM7_ARATH;sp|O80837|REMO_ARATH	tr|A0A178VVM7|A0A178VVM7_ARATH (thale cress) hypothetical protein OS=Arabidopsis thaliana OX=3702 GN=AXX17_At2g43420 PE=3 SV=1;sp|O80837|REMO_ARATH Remorin OS=Arabidopsis thaliana OX=3702 GN=DBP PE=1 SV=1	2	1	1	1	1	1	0	1	1	0	1	1	0	4.2	20.968	62292000	24782000	37510000	0	12	5191000	2065200	3125800	0
tr|A0A7G2EEB7|A0A7G2EEB7_ARATH;tr|A0A5S9X812|A0A5S9X812_ARATH;tr|A0A178VS94|A0A178VS94_ARATH;sp|O80845|PX11D_ARATH	tr|A0A7G2EEB7|A0A7G2EEB7_ARATH (thale cress) hypothetical protein OS=Arabidopsis thaliana OX=3702 GN=AT9943_LOCUS9548 PE=3 SV=1;tr|A0A5S9X812|A0A5S9X812_ARATH Peroxisomal membrane protein 11C OS=Arabidopsis thaliana OX=3702 GN=AN1_LOCUS11097 PE=3 SV=1;tr|A	4	2	1	1	2	2	2	1	1	1	1	1	1	11.5	24.77	24812000	9712800	7219200	7880300	11	2255700	882980	656290	716390
tr|B9DHT7|B9DHT7_ARATH;tr|B9DHR0|B9DHR0_ARATH;tr|A0A654EYT4|A0A654EYT4_ARATH;tr|A0A178W2Q8|A0A178W2Q8_ARATH;sp|O80860|FTSH2_ARATH;tr|A0A1P8AXC1|A0A1P8AXC1_ARATH;tr|A0A7G2FDT9|A0A7G2FDT9_ARATH;tr|A0A654G1V9|A0A654G1V9_ARATH;tr|A0A5S9Y4V5|A0A5S9Y4V5_ARATH;sp|Q1PDW5|FTSH6_ARATH;tr|A0A178UJ03|A0A178UJ03_ARATH;tr|F4K9Q6|F4K9Q6_ARATH	tr|B9DHT7|B9DHT7_ARATH AT2G30950 protein (Fragment) OS=Arabidopsis thaliana OX=3702 GN=At2g30950 PE=2 SV=1;tr|B9DHR0|B9DHR0_ARATH AT2G30950 protein OS=Arabidopsis thaliana OX=3702 GN=At2g30950 PE=2 SV=1;tr|A0A654EYT4|A0A654EYT4_ARATH AAA domain-containing	12	9	9	2	9	9	2	9	9	2	2	2	0	18.4	62.481	401240000	166560000	220280000	14392000	28	14330000	5948600	7867200	514010
tr|A0A7G2EA50|A0A7G2EA50_ARATH;tr|A0A7G2E8F6|A0A7G2E8F6_ARATH;tr|A0A654ESW7|A0A654ESW7_ARATH;tr|A0A5S9WYE4|A0A5S9WYE4_ARATH;tr|A0A5S9WY23|A0A5S9WY23_ARATH;tr|A0A178VV05|A0A178VV05_ARATH;tr|A0A178VT51|A0A178VT51_ARATH;sp|Q56ZQ3|VSR4_ARATH;sp|O80977|VSR3_ARATH;tr|P93027|P93027_ARATH;tr|A0A7G2EWF4|A0A7G2EWF4_ARATH;tr|A0A178U6U5|A0A178U6U5_ARATH	tr|A0A7G2EA50|A0A7G2EA50_ARATH (thale cress) hypothetical protein OS=Arabidopsis thaliana OX=3702 GN=AT9943_LOCUS6745 PE=3 SV=1;tr|A0A7G2E8F6|A0A7G2E8F6_ARATH (thale cress) hypothetical protein OS=Arabidopsis thaliana OX=3702 GN=AT9943_LOCUS6746 PE=3 SV=1;	12	3	3	2	2	3	1	2	3	1	1	2	1	4.9	69.767	122130000	44248000	61177000	16702000	37	3300700	1195900	1653400	451400
tr|Q93Z12|Q93Z12_ARATH;tr|B3H5Y8|B3H5Y8_ARATH;tr|A0A7G2F5N5|A0A7G2F5N5_ARATH;tr|A0A7G2E947|A0A7G2E947_ARATH;tr|A0A178UTF1|A0A178UTF1_ARATH;sp|Q94B78|GCSP1_ARATH;tr|A0A654EW90|A0A654EW90_ARATH;tr|A0A5S9X1G5|A0A5S9X1G5_ARATH;tr|A0A178W2X1|A0A178W2X1_ARATH;sp|O80988|GCSP2_ARATH	tr|Q93Z12|Q93Z12_ARATH Glycine cleavage system P protein OS=Arabidopsis thaliana OX=3702 PE=2 SV=1;tr|B3H5Y8|B3H5Y8_ARATH Glycine cleavage system P protein OS=Arabidopsis thaliana OX=3702 GN=GLDP1 PE=1 SV=1;tr|A0A7G2F5N5|A0A7G2F5N5_ARATH Glycine cleavage s	10	1	1	1	1	1	0	1	1	0	1	1	0	1.7	75.053	19084000	10079000	9005300	0	28	681580	359960	321620	0
tr|A0A5S9X0P9|A0A5S9X0P9_ARATH;tr|A0A178VZL9|A0A178VZL9_ARATH;sp|O81007|GT7_ARATH	tr|A0A5S9X0P9|A0A5S9X0P9_ARATH (thale cress) hypothetical protein OS=Arabidopsis thaliana OX=3702 GN=AT9943_LOCUS7435 PE=3 SV=1;tr|A0A178VZL9|A0A178VZL9_ARATH Glycosyltransferase 7 OS=Arabidopsis thaliana OX=3702 GN=AXX17_At2g18520 PE=3 SV=1;sp|O81007|GT7_	3	1	1	1	1	1	1	1	1	1	1	1	1	2.9	52.074	13455000	0	3647100	9808200	18	747520	0	202610	544900
sp|O81062|SIP_ARATH;tr|A0A178VY21|A0A178VY21_ARATH;tr|A0A7G2E9H8|A0A7G2E9H8_ARATH	sp|O81062|SIP_ARATH Signal peptide peptidase OS=Arabidopsis thaliana OX=3702 GN=SPP PE=2 SV=1;tr|A0A178VY21|A0A178VY21_ARATH SPP OS=Arabidopsis thaliana OX=3702 GN=AXX17_At2g02090 PE=3 SV=1;tr|A0A7G2E9H8|A0A7G2E9H8_ARATH (thale cress) hypothetical protein	3	3	3	3	2	2	2	2	2	2	2	2	2	10.8	38.339	125530000	37263000	52716000	35554000	16	7845900	2329000	3294800	2222100
tr|A0A7G2F5J3|A0A7G2F5J3_ARATH;tr|Q53XI0|Q53XI0_ARATH;tr|A0A384LFJ2|A0A384LFJ2_ARATH;sp|O81108|ACA2_ARATH;tr|A0A654EWF8|A0A654EWF8_ARATH;tr|A0A5S9X0C3|A0A5S9X0C3_ARATH;sp|O64806|ACA7_ARATH;tr|A0A178VYF1|A0A178VYF1_ARATH	tr|A0A7G2F5J3|A0A7G2F5J3_ARATH Calcium-transporting ATPase OS=Arabidopsis thaliana OX=3702 GN=AT9943_LOCUS17775 PE=3 SV=1;tr|Q53XI0|Q53XI0_ARATH Calcium-transporting ATPase OS=Arabidopsis thaliana OX=3702 PE=2 SV=1;tr|A0A384LFJ2|A0A384LFJ2_ARATH Calcium-tr	8	5	3	3	5	5	3	3	3	2	3	3	2	6.5	104.22	145030000	63164000	55427000	26442000	34	4265700	1857800	1630200	777700
tr|A0A7G2EWV9|A0A7G2EWV9_ARATH;tr|A0A654FL85|A0A654FL85_ARATH;tr|A0A5S9XPL3|A0A5S9XPL3_ARATH;tr|A0A178V752|A0A178V752_ARATH;sp|O81283|TC159_ARATH	tr|A0A7G2EWV9|A0A7G2EWV9_ARATH (thale cress) hypothetical protein OS=Arabidopsis thaliana OX=3702 GN=AT9943_LOCUS14647 PE=3 SV=1;tr|A0A654FL85|A0A654FL85_ARATH AIG1-type G domain-containing protein OS=Arabidopsis thaliana OX=3702 GN=AN1_LOCUS17046 PE=3 SV=	5	1	1	1	1	1	0	1	1	0	1	1	0	0.7	160.95	24659000	13791000	10868000	0	79	312130	174570	137570	0
tr|A0A5S9XP81|A0A5S9XP81_ARATH;tr|A0A178V0A5|A0A178V0A5_ARATH;sp|O81301|PME40_ARATH	tr|A0A5S9XP81|A0A5S9XP81_ARATH Pectinesterase OS=Arabidopsis thaliana OX=3702 GN=AT9943_LOCUS14631 PE=3 SV=1;tr|A0A178V0A5|A0A178V0A5_ARATH Pectinesterase OS=Arabidopsis thaliana OX=3702 GN=AXX17_At4g02930 PE=3 SV=1;sp|O81301|PME40_ARATH Probable pectinest	3	1	1	1	0	1	0	0	1	0	0	1	0	2.3	57.861	0	0	0	0	29	0	0	0	0
tr|A0A1P8B3B6|A0A1P8B3B6_ARATH;tr|A0A178UZW6|A0A178UZW6_ARATH;sp|O81742|APBLC_ARATH;tr|A0A5S9XR99|A0A5S9XR99_ARATH;tr|A0A178V7X9|A0A178V7X9_ARATH;sp|Q9SUS3|APBLB_ARATH;tr|F4JNZ8|F4JNZ8_ARATH;tr|A0A7G2EYZ2|A0A7G2EYZ2_ARATH	tr|A0A1P8B3B6|A0A1P8B3B6_ARATH Adaptin family protein OS=Arabidopsis thaliana OX=3702 GN=At4g23460 PE=1 SV=1;tr|A0A178UZW6|A0A178UZW6_ARATH Beta-adaptin-like protein OS=Arabidopsis thaliana OX=3702 GN=AXX17_At4g27180 PE=3 SV=1;sp|O81742|APBLC_ARATH Beta-ad	8	2	2	2	1	1	1	1	1	1	1	1	1	2.5	88.481	421760000	10043000	12829000	398880000	37	11399000	271430	346730	10781000
tr|A0A178V8U1|A0A178V8U1_ARATH;sp|O81845|PUMP1_ARATH	tr|A0A178V8U1|A0A178V8U1_ARATH (thale cress) hypothetical protein OS=Arabidopsis thaliana OX=3702 GN=AXX17_At3g48540 PE=3 SV=1;sp|O81845|PUMP1_ARATH Mitochondrial uncoupling protein 1 OS=Arabidopsis thaliana OX=3702 GN=PUMP1 PE=1 SV=1	2	9	9	9	9	8	9	9	8	9	9	8	9	30.4	32.662	1241600000	339640000	355170000	546820000	18	68980000	18869000	19732000	30379000
sp|O82251|TI202_ARATH;tr|A0A178VYR0|A0A178VYR0_ARATH;tr|A0A7G2EH43|A0A7G2EH43_ARATH	sp|O82251|TI202_ARATH Protein TIC 20-II, chloroplastic OS=Arabidopsis thaliana OX=3702 GN=TIC20-II PE=2 SV=1;tr|A0A178VYR0|A0A178VYR0_ARATH Protein TIC 20 OS=Arabidopsis thaliana OX=3702 GN=AXX17_At2g45610 PE=3 SV=1;tr|A0A7G2EH43|A0A7G2EH43_ARATH (thale cr	3	2	2	2	2	2	1	2	2	1	2	2	1	12.5	22.912	75261000	46609000	21721000	6930900	12	6271800	3884100	1810100	577570
tr|A0A654F2D9|A0A654F2D9_ARATH;sp|O82352|RTNLE_ARATH;tr|B3H7B0|B3H7B0_ARATH;tr|A0A1I9LMG1|A0A1I9LMG1_ARATH;tr|A0A5S9XMW1|A0A5S9XMW1_ARATH;tr|A0A178VBX5|A0A178VBX5_ARATH;sp|Q6DBN4|RTNLF_ARATH;tr|A0A178W265|A0A178W265_ARATH	tr|A0A654F2D9|A0A654F2D9_ARATH Reticulon-like protein OS=Arabidopsis thaliana OX=3702 GN=AN1_LOCUS11137 PE=4 SV=1;sp|O82352|RTNLE_ARATH Reticulon-like protein B5 OS=Arabidopsis thaliana OX=3702 GN=RTNLB5 PE=1 SV=1;tr|B3H7B0|B3H7B0_ARATH Reticulon-like prot	8	2	2	2	2	2	2	2	2	2	2	2	2	8.6	28.687	77054000	22925000	17642000	36488000	10	7705400	2292500	1764200	3648800
tr|A0A7G2EHT3|A0A7G2EHT3_ARATH;tr|A0A5S9X7D9|A0A5S9X7D9_ARATH;tr|A0A178VYK2|A0A178VYK2_ARATH;sp|O82357|PANB1_ARATH;tr|A0A654FJS9|A0A654FJS9_ARATH;tr|A0A5S9XMS8|A0A5S9XMS8_ARATH;sp|Q9M315|PANB2_ARATH;tr|A0A178VE54|A0A178VE54_ARATH	tr|A0A7G2EHT3|A0A7G2EHT3_ARATH 3-methyl-2-oxobutanoate hydroxymethyltransferase OS=Arabidopsis thaliana OX=3702 GN=AT9943_LOCUS9583 PE=3 SV=1;tr|A0A5S9X7D9|A0A5S9X7D9_ARATH 3-methyl-2-oxobutanoate hydroxymethyltransferase OS=Arabidopsis thaliana OX=3702 GN	8	1	1	1	1	0	1	1	0	1	1	0	1	2.3	36.693	15987000	4632200	0	11354000	13	1229700	356320	0	873420
tr|Q0WUS4|Q0WUS4_ARATH;tr|A0A384LAR8|A0A384LAR8_ARATH;sp|O82399|MDHX1_ARATH;tr|A0A7G2E8A0|A0A7G2E8A0_ARATH;tr|F4KDZ4|F4KDZ4_ARATH;tr|A8MRP1|A8MRP1_ARATH;tr|A0A1P8BBQ0|A0A1P8BBQ0_ARATH;tr|A0A178UMW0|A0A178UMW0_ARATH;sp|Q9ZP05|MDHX2_ARATH;tr|B3H560|B3H560_ARATH;tr|A0A7G2FBF9|A0A7G2FBF9_ARATH	tr|Q0WUS4|Q0WUS4_ARATH Malate dehydrogenase OS=Arabidopsis thaliana OX=3702 GN=At2g22780 PE=2 SV=1;tr|A0A384LAR8|A0A384LAR8_ARATH Malate dehydrogenase OS=Arabidopsis thaliana OX=3702 GN=AXX17_At2g18360 PE=3 SV=1;sp|O82399|MDHX1_ARATH Malate dehydrogenase 1	11	4	4	4	1	1	4	1	1	4	1	1	4	18.4	37.465	52861000	4860000	1524100	46477000	18	2936700	270000	84671	2582000
sp|O82628|VATG1_ARATH;tr|A0A178VL96|A0A178VL96_ARATH;tr|A0A7G2EHA4|A0A7G2EHA4_ARATH	sp|O82628|VATG1_ARATH V-type proton ATPase subunit G1 OS=Arabidopsis thaliana OX=3702 GN=VHA-G1 PE=1 SV=1;tr|A0A178VL96|A0A178VL96_ARATH V-type proton ATPase subunit G OS=Arabidopsis thaliana OX=3702 GN=AXX17_At3g00480 PE=3 SV=1;tr|A0A7G2EHA4|A0A7G2EHA4_AR	3	3	3	3	3	3	0	3	3	0	3	3	0	28.2	12.397	162990000	77702000	85284000	0	5	32597000	15540000	17057000	0
tr|A0A654EW41|A0A654EW41_ARATH;sp|O82662|SUCB_ARATH;tr|Q56Z20|Q56Z20_ARATH;tr|Q8LAV0|Q8LAV0_ARATH;tr|A0A178VU56|A0A178VU56_ARATH	tr|A0A654EW41|A0A654EW41_ARATH Succinate--CoA ligase [ADP-forming] subunit beta, mitochondrial OS=Arabidopsis thaliana OX=3702 GN=AN1_LOCUS8399 PE=3 SV=1;sp|O82662|SUCB_ARATH Succinate--CoA ligase [ADP-forming] subunit beta, mitochondrial OS=Arabidopsis th	5	2	2	2	1	0	2	1	0	2	1	0	2	4.8	45.345	27746000	12962000	0	14784000	28	990920	462920	0	528000
tr|A0A178UAN3|A0A178UAN3_ARATH;sp|O82663|SDHA1_ARATH;tr|A0A5S9WZ12|A0A5S9WZ12_ARATH;tr|A0A178VRF6|A0A178VRF6_ARATH;sp|Q9ZPX5|SDHA2_ARATH;tr|A0A7G2E9B3|A0A7G2E9B3_ARATH	tr|A0A178UAN3|A0A178UAN3_ARATH Succinate dehydrogenase [ubiquinone] flavoprotein subunit, mitochondrial OS=Arabidopsis thaliana OX=3702 GN=AXX17_At5g66760 PE=3 SV=1;sp|O82663|SDHA1_ARATH Succinate dehydrogenase [ubiquinone] flavoprotein subunit 1, mitochon	6	6	6	6	4	4	6	4	4	6	4	4	6	13.1	69.656	410630000	108530000	123240000	178860000	29	14160000	3742400	4249700	6167600
tr|A0A1B1W4U4|A0A1B1W4U4_ARATH;sp|P09468|ATPE_ARATH;tr|A0A8F5V7J1|A0A8F5V7J1_ARATH;tr|A0A8F5S2E9|A0A8F5S2E9_ARATH	tr|A0A1B1W4U4|A0A1B1W4U4_ARATH ATP synthase epsilon chain, chloroplastic OS=Arabidopsis thaliana OX=3702 GN=atpE PE=3 SV=1;sp|P09468|ATPE_ARATH ATP synthase epsilon chain, chloroplastic OS=Arabidopsis thaliana OX=3702 GN=atpE PE=1 SV=2;tr|A0A8F5V7J1|A0A8F5	4	6	6	6	5	5	6	5	5	6	5	5	6	50	14.499	4159900000	1194100000	1713900000	1251900000	8	519990000	149260000	214230000	156490000
tr|A0A7G2E3W5|A0A7G2E3W5_ARATH;tr|A0A654EKW1|A0A654EKW1_ARATH;tr|A0A1P8ANX8|A0A1P8ANX8_ARATH;tr|A0A178W5F7|A0A178W5F7_ARATH;sp|P0CAN7|VATE3_ARATH;tr|A0A1P8ANV6|A0A1P8ANV6_ARATH	tr|A0A7G2E3W5|A0A7G2E3W5_ARATH (thale cress) hypothetical protein OS=Arabidopsis thaliana OX=3702 GN=AT9943_LOCUS4568 PE=3 SV=1;tr|A0A654EKW1|A0A654EKW1_ARATH V-type proton ATPase subunit E OS=Arabidopsis thaliana OX=3702 GN=AN1_LOCUS5420 PE=3 SV=1;tr|A0A1	6	12	4	4	11	12	7	3	4	1	3	4	1	39.2	27.103	378680000	102180000	249440000	27055000	12	31556000	8515400	20787000	2254600
tr|A0A178VK76|A0A178VK76_ARATH;tr|A0A654F4V7|A0A654F4V7_ARATH;tr|A0A178VIE6|A0A178VIE6_ARATH;tr|A0A7G2DR42|A0A7G2DR42_ARATH;tr|A0A5S9SWI0|A0A5S9SWI0_ARATH;tr|A0A178WDE4|A0A178WDE4_ARATH;sp|P0CZ23|ACOX3_ARATH	tr|A0A178VK76|A0A178VK76_ARATH Uncharacterized protein OS=Arabidopsis thaliana OX=3702 GN=AXX17_At3g06560 PE=4 SV=1;tr|A0A654F4V7|A0A654F4V7_ARATH ACOX domain-containing protein OS=Arabidopsis thaliana OX=3702 GN=AN1_LOCUS12001 PE=3 SV=1;tr|A0A178VIE6|A0A1	7	1	1	1	1	0	1	1	0	1	1	0	1	9	14.787	7480900	950400	0	6530500	8	935110	118800	0	816310
tr|A0A1P8BDK6|A0A1P8BDK6_ARATH;tr|Q9M1P5|Q9M1P5_ARATH;tr|Q9LYJ3|Q9LYJ3_ARATH;tr|A0A5S9Y456|A0A5S9Y456_ARATH;tr|A0A7G2F8E9|A0A7G2F8E9_ARATH;tr|A0A384LF04|A0A384LF04_ARATH;sp|P36397|ARF1_ARATH;sp|Q9LQC8|ARF2A_ARATH;tr|A0A178VXE5|A0A178VXE5_ARATH;tr|A0A178WFN4|A0A178WFN4_ARATH;tr|A0A654G139|A0A654G139_ARATH;tr|A0A384L6Z1|A0A384L6Z1_ARATH;sp|P0DH91|ARF2B_ARATH;tr|A0A384LQJ7|A0A384LQJ7_ARATH;tr|Q6ID97…	tr|A0A1P8BDK6|A0A1P8BDK6_ARATH ADP-ribosylation factor OS=Arabidopsis thaliana OX=3702 GN=ARFA1B PE=1 SV=1;tr|Q9M1P5|Q9M1P5_ARATH ADP-ribosylation factor OS=Arabidopsis thaliana OX=3702 GN=T17J13.250 PE=1 SV=1;tr|Q9LYJ3|Q9LYJ3_ARATH ADP-ribosylation factor	20	4	4	4	4	3	4	4	3	4	4	3	4	26.5	20.693	919450000	349710000	421640000	148090000	10	91945000	34971000	42164000	14809000
tr|A0A1P8B937|A0A1P8B937_ARATH;tr|A0A1P8B7X4|A0A1P8B7X4_ARATH;tr|A0A178VXD8|A0A178VXD8_ARATH;sp|P0DH94|VATL5_ARATH;sp|P0DH93|VATL3_ARATH;sp|P0DH92|VATL1_ARATH;tr|Q24JM2|Q24JM2_ARATH;tr|A0A384KIA7|A0A384KIA7_ARATH;sp|P59228|VATL2_ARATH;tr|A0A178W8D6|A0A178W8D6_ARATH;sp|P59229|VATL4_ARATH;tr|A0A1P8AQP0|A0A1P8AQP0_ARATH;tr|F4HZ57|F4HZ57_ARATH	tr|A0A1P8B937|A0A1P8B937_ARATH V-type proton ATPase proteolipid subunit OS=Arabidopsis thaliana OX=3702 GN=VHA-C3 PE=1 SV=1;tr|A0A1P8B7X4|A0A1P8B7X4_ARATH V-type proton ATPase proteolipid subunit OS=Arabidopsis thaliana OX=3702 GN=AVA-P1 PE=1 SV=1;tr|A0A17	13	3	3	3	3	3	2	3	3	2	3	3	2	18.1	13.945	2452300000	972710000	1190400000	289230000	5	490470000	194540000	238080000	57846000
tr|A0A178WJC9|A0A178WJC9_ARATH;sp|Q8W4H7|EF1A2_ARATH;sp|Q8GTY0|EF1A4_ARATH;sp|Q0WL56|EF1A3_ARATH;sp|P0DH99|EF1A1_ARATH;tr|A0A5S9YFS8|A0A5S9YFS8_ARATH;tr|F4HUA0|F4HUA0_ARATH;tr|C0Z2H0|C0Z2H0_ARATH;tr|Q56YZ4|Q56YZ4_ARATH;tr|B9DI33|B9DI33_ARATH;tr|Q56ZD4|Q56ZD4_ARATH;tr|Q56Z84|Q56Z84_ARATH;tr|A0A654ER65|A0A654ER65_ARATH;tr|A0A7G2E1P3|A0A7G2E1P3_ARATH;tr|A0A178WK87|A0A178WK87_ARATH	tr|A0A178WJC9|A0A178WJC9_ARATH Elongation factor 1-alpha OS=Arabidopsis thaliana OX=3702 GN=AXX17_At1g07650 PE=3 SV=1;sp|Q8W4H7|EF1A2_ARATH Elongation factor 1-alpha 2 OS=Arabidopsis thaliana OX=3702 GN=A2 PE=1 SV=2;sp|Q8GTY0|EF1A4_ARATH Elongation factor	15	8	8	8	7	8	5	7	8	5	7	8	5	20.9	49.502	724630000	211640000	204600000	308400000	25	28985000	8465600	8183800	12336000
sp|P0DI79|U496P_ARATH;sp|P0DI78|U496D_ARATH;tr|A0A178VA98|A0A178VA98_ARATH;tr|A0A7G2ERE2|A0A7G2ERE2_ARATH;tr|A0A654FI22|A0A654FI22_ARATH	sp|P0DI79|U496P_ARATH UPF0496 protein At3g28300 OS=Arabidopsis thaliana OX=3702 GN=At3g28300 PE=2 SV=1;sp|P0DI78|U496D_ARATH UPF0496 protein At3g28290 OS=Arabidopsis thaliana OX=3702 GN=At3g28290 PE=2 SV=1;tr|A0A178VA98|A0A178VA98_ARATH UPF0496 protein OS=	5	7	7	7	6	7	1	6	7	1	6	7	1	20.5	42.954	230990000	78922000	140730000	11337000	18	12833000	4384600	7818300	629810
tr|A0A178US17|A0A178US17_ARATH;sp|P0DKC6|HSD1B_ARATH;sp|P0DKC5|HSD1A_ARATH;tr|Q0WLN5|Q0WLN5_ARATH	tr|A0A178US17|A0A178US17_ARATH (thale cress) hypothetical protein OS=Arabidopsis thaliana OX=3702 GN=AXX17_At5g49510 PE=3 SV=1;sp|P0DKC6|HSD1B_ARATH 11-beta-hydroxysteroid dehydrogenase 1B OS=Arabidopsis thaliana OX=3702 GN=HSD1 PE=1 SV=1;sp|P0DKC5|HSD1A_A	4	3	3	3	0	2	2	0	2	2	0	2	2	8	39.086	74862000	0	17964000	56898000	21	3564900	0	855440	2709400
tr|A0A5S9WV93|A0A5S9WV93_ARATH;tr|A0A178WK27|A0A178WK27_ARATH;sp|Q0WPN0|DI32L_ARATH;sp|P0DM58|DI3L2_ARATH;tr|A0A7G2E6X0|A0A7G2E6X0_ARATH	tr|A0A5S9WV93|A0A5S9WV93_ARATH DIS3-like exonuclease 2 OS=Arabidopsis thaliana OX=3702 GN=C24_LOCUS6698 PE=3 SV=1;tr|A0A178WK27|A0A178WK27_ARATH DIS3-like exonuclease 2 OS=Arabidopsis thaliana OX=3702 GN=AXX17_At1g72240 PE=3 SV=1;sp|Q0WPN0|DI32L_ARATH Inac	5	1	1	1	0	0	1	0	0	1	0	0	1	0.9	116.95	223170000	0	0	223170000	54	4132700	0	0	4132700
tr|A0A384KW84|A0A384KW84_ARATH;sp|P0DO45|ATP6B_ARATH;sp|P0DO44|ATP6A_ARATH;tr|A0A654FHE9|A0A654FHE9_ARATH;tr|A0A7G2ET20|A0A7G2ET20_ARATH	tr|A0A384KW84|A0A384KW84_ARATH (thale cress) hypothetical protein OS=Arabidopsis thaliana OX=3702 GN=At3g46430 PE=4 SV=1;sp|P0DO45|ATP6B_ARATH ATP synthase small subunit 6-B, mitochondrial OS=Arabidopsis thaliana OX=3702 GN=ATP6 PE=2 SV=1;sp|P0DO44|ATP6A_A	5	1	1	1	1	1	1	1	1	1	1	1	1	20	6.5846	906990000	269550000	298740000	338710000	3	302330000	89849000	99579000	112900000
tr|A0A075M4Z6|A0A075M4Z6_ARATH;tr|A0A075M3N4|A0A075M3N4_ARATH;tr|A0A7G2FEU3|A0A7G2FEU3_ARATH;tr|A0A654G618|A0A654G618_ARATH;tr|A0A5S9YBC0|A0A5S9YBC0_ARATH;tr|A0A178URY8|A0A178URY8_ARATH;tr|A0A178UL15|A0A178UL15_ARATH;sp|P10798|RBS3B_ARATH;sp|P10797|RBS2B_ARATH;sp|P10796|RBS1B_ARATH;tr|B3H5S2|B3H5S2_ARATH;tr|A0A5S9Y931|A0A5S9Y931_ARATH;tr|A0A178UQA8|A0A178UQA8_ARATH	tr|A0A075M4Z6|A0A075M4Z6_ARATH Ribulose bisphosphate carboxylase small subunit (Fragment) OS=Arabidopsis thaliana OX=3702 GN=rbcS PE=3 SV=1;tr|A0A075M3N4|A0A075M3N4_ARATH Ribulose bisphosphate carboxylase small subunit (Fragment) OS=Arabidopsis thaliana OX	13	3	3	1	2	3	2	2	3	2	0	1	0	20.9	18.516	295450000	104990000	161140000	29319000	12	24621000	8749100	13428000	2443300
tr|Q0WLM1|Q0WLM1_ARATH;tr|F4IVZ7|F4IVZ7_ARATH;tr|A0A178VUM0|A0A178VUM0_ARATH;tr|A0A178VW63|A0A178VW63_ARATH;tr|A0A5S9X620|A0A5S9X620_ARATH;sp|P10896|RCA_ARATH	tr|Q0WLM1|Q0WLM1_ARATH Ribulose bisphosphate carboxylase/oxygenase activase, chloroplastic (Fragment) OS=Arabidopsis thaliana OX=3702 GN=At2g39730 PE=2 SV=1;tr|F4IVZ7|F4IVZ7_ARATH Ribulose bisphosphate carboxylase/oxygenase activase, chloroplastic OS=Arabi	6	3	3	3	3	3	0	3	3	0	3	3	0	15.1	28.901	75175000	31388000	43787000	0	11	6834100	2853400	3980700	0
tr|A0A178WGH9|A0A178WGH9_ARATH;sp|P11574|VATB1_ARATH;tr|Q683E8|Q683E8_ARATH;tr|A0A178VSC4|A0A178VSC4_ARATH	tr|A0A178WGH9|A0A178WGH9_ARATH Vacuolar proton pump subunit B OS=Arabidopsis thaliana OX=3702 GN=AXX17_At1g70470 PE=3 SV=1;sp|P11574|VATB1_ARATH V-type proton ATPase subunit B1 OS=Arabidopsis thaliana OX=3702 GN=VHA-B1 PE=2 SV=2;tr|Q683E8|Q683E8_ARATH Vacu	4	26	26	1	23	25	26	23	25	26	1	1	1	62.8	54.107	43297000000	12841000000	21260000000	9196400000	24	1804000000	535030000	885820000	383180000
tr|A0A7G2FEA6|A0A7G2FEA6_ARATH;tr|A0A178ULS9|A0A178ULS9_ARATH;tr|A0A178UG52|A0A178UG52_ARATH;sp|P15455|CRU1_ARATH;tr|A0A654G7W3|A0A654G7W3_ARATH;tr|A0A5S9YBX3|A0A5S9YBX3_ARATH;tr|F4K8S2|F4K8S2_ARATH	tr|A0A7G2FEA6|A0A7G2FEA6_ARATH (thale cress) hypothetical protein OS=Arabidopsis thaliana OX=3702 GN=AT9943_LOCUS21243 PE=3 SV=1;tr|A0A178ULS9|A0A178ULS9_ARATH 11S globulin OS=Arabidopsis thaliana OX=3702 GN=AXX17_At5g42250 PE=3 SV=1;tr|A0A178UG52|A0A178UG	7	13	13	12	8	10	13	8	10	13	8	9	12	40.5	52.569	2698000000	212600000	1458200000	1027200000	18	149890000	11811000	81014000	57065000
tr|A0A178W5K4|A0A178W5K4_ARATH;sp|P15456|CRU2_ARATH	tr|A0A178W5K4|A0A178W5K4_ARATH (thale cress) hypothetical protein OS=Arabidopsis thaliana OX=3702 GN=AXX17_At1g03150 PE=3 SV=1;sp|P15456|CRU2_ARATH 12S seed storage protein CRB OS=Arabidopsis thaliana OX=3702 GN=CRB PE=1 SV=2	2	6	5	5	2	6	4	2	5	3	2	5	3	17.8	50.558	345180000	34490000	185220000	125460000	19	18167000	1815300	9748600	6603200
tr|A0A178UUE6|A0A178UUE6_ARATH;sp|P15459|2SS3_ARATH;tr|A0A7G2F132|A0A7G2F132_ARATH;tr|A0A178V1B5|A0A178V1B5_ARATH;sp|P15458|2SS2_ARATH	tr|A0A178UUE6|A0A178UUE6_ARATH (thale cress) hypothetical protein OS=Arabidopsis thaliana OX=3702 GN=AXX17_At4g31310 PE=3 SV=1;sp|P15459|2SS3_ARATH 2S seed storage protein 3 OS=Arabidopsis thaliana OX=3702 GN=AT2S3 PE=1 SV=1;tr|A0A7G2F132|A0A7G2F132_ARATH	5	2	2	2	0	0	2	0	0	2	0	0	2	15.9	18.762	40389000	0	0	40389000	8	5048600	0	0	5048600
tr|A0A1B1W4V2|A0A1B1W4V2_ARATH;sp|P19366|ATPB_ARATH;tr|A0A8F5V9R2|A0A8F5V9R2_ARATH;tr|A0A8F5NZX9|A0A8F5NZX9_ARATH;tr|Q3ZVD9|Q3ZVD9_ARATH;tr|O04243|O04243_ARATH	tr|A0A1B1W4V2|A0A1B1W4V2_ARATH ATP synthase subunit beta, chloroplastic OS=Arabidopsis thaliana OX=3702 GN=atpB PE=3 SV=1;sp|P19366|ATPB_ARATH ATP synthase subunit beta, chloroplastic OS=Arabidopsis thaliana OX=3702 GN=atpB PE=1 SV=2;tr|A0A8F5V9R2|A0A8F5V9	6	29	29	28	28	27	29	28	27	29	27	26	28	64.9	53.933	186660000000	61469000000	83742000000	41446000000	28	6666300000	2195300000	2990800000	1480200000
tr|A0A178UV39|A0A178UV39_ARATH;sp|P19456|PMA2_ARATH;tr|F4JPJ7|F4JPJ7_ARATH;tr|A0A1P8BD43|A0A1P8BD43_ARATH;sp|Q42556|PMA9_ARATH;tr|A0A178W8U5|A0A178W8U5_ARATH;tr|A0A7G2E8Y5|A0A7G2E8Y5_ARATH;tr|A0A1P8B2Y6|A0A1P8B2Y6_ARATH;tr|A0A178VVS1|A0A178VVS1_ARATH;tr|A0A5S9X102|A0A5S9X102_ARATH;tr|A0A1P8AMR3|A0A1P8AMR3_ARATH;tr|A0A1P8AMR6|A0A1P8AMR6_ARATH;tr|A0A1P8B2U9|A0A1P8B2U9_ARATH;sp|Q9SJB3|PMA5_ARATH;tr|…	tr|A0A178UV39|A0A178UV39_ARATH Plasma membrane ATPase OS=Arabidopsis thaliana OX=3702 GN=AXX17_At4g34620 PE=3 SV=1;sp|P19456|PMA2_ARATH ATPase 2, plasma membrane-type OS=Arabidopsis thaliana OX=3702 GN=AHA2 PE=1 SV=2;tr|F4JPJ7|F4JPJ7_ARATH Plasma membrane	31	34	10	1	34	34	27	10	10	6	1	1	1	38.4	104.4	2087600000	840300000	1136200000	111100000	50	41752000	16806000	22724000	2222000
tr|A0A7G2EHB4|A0A7G2EHB4_ARATH;tr|A0A178VUU3|A0A178VUU3_ARATH;sp|P20115|CISY4_ARATH;tr|A0A178VDI2|A0A178VDI2_ARATH;sp|Q9M1D3|CISY5_ARATH;tr|A0A654FJE5|A0A654FJE5_ARATH;tr|A0A1I9LSJ6|A0A1I9LSJ6_ARATH	tr|A0A7G2EHB4|A0A7G2EHB4_ARATH Citrate synthase OS=Arabidopsis thaliana OX=3702 GN=AT9943_LOCUS9413 PE=3 SV=1;tr|A0A178VUU3|A0A178VUU3_ARATH Citrate synthase OS=Arabidopsis thaliana OX=3702 GN=At2g44350 PE=3 SV=1;sp|P20115|CISY4_ARATH Citrate synthase 4, m	7	4	4	4	4	4	3	4	4	3	4	4	3	10.1	50.402	118380000	53941000	40170000	24271000	22	5381000	2451800	1825900	1103200
tr|A0A7G2FGZ3|A0A7G2FGZ3_ARATH;tr|Q93ZM8|Q93ZM8_ARATH;tr|A0A178UHY0|A0A178UHY0_ARATH;sp|P20431|PMA3_ARATH	tr|A0A7G2FGZ3|A0A7G2FGZ3_ARATH Plasma membrane ATPase OS=Arabidopsis thaliana OX=3702 GN=AT9943_LOCUS22410 PE=3 SV=1;tr|Q93ZM8|Q93ZM8_ARATH Plasma membrane ATPase OS=Arabidopsis thaliana OX=3702 PE=2 SV=1;tr|A0A178UHY0|A0A178UHY0_ARATH Plasma membrane ATPa	4	15	2	2	15	15	12	2	2	2	2	2	2	16.7	103.13	682930000	289490000	337060000	56377000	48	14228000	6031100	7022100	1174500
tr|A0A178VSN5|A0A178VSN5_ARATH;sp|P20649|PMA1_ARATH;tr|A0A1P8AYX4|A0A1P8AYX4_ARATH;tr|Q56WU9|Q56WU9_ARATH;tr|Q570C2|Q570C2_ARATH	tr|A0A178VSN5|A0A178VSN5_ARATH Plasma membrane ATPase OS=Arabidopsis thaliana OX=3702 GN=AXX17_At2g14320 PE=3 SV=1;sp|P20649|PMA1_ARATH ATPase 1, plasma membrane-type OS=Arabidopsis thaliana OX=3702 GN=AHA1 PE=1 SV=3;tr|A0A1P8AYX4|A0A1P8AYX4_ARATH Plasma m	5	36	36	12	35	36	25	35	36	25	11	12	4	38.4	104.22	16021000000	6986100000	8353100000	681720000	50	320420000	139720000	167060000	13634000
tr|A0A178V808|A0A178V808_ARATH;sp|P21218|PORB_ARATH;tr|A0A7G2F6L8|A0A7G2F6L8_ARATH;tr|C0Z346|C0Z346_ARATH;tr|F4I2F8|F4I2F8_ARATH;tr|Q0WVW0|Q0WVW0_ARATH;tr|A0A384LMN8|A0A384LMN8_ARATH;sp|O48741|PORC_ARATH	tr|A0A178V808|A0A178V808_ARATH NADPH-protochlorophyllide oxidoreductase OS=Arabidopsis thaliana OX=3702 GN=AXX17_At4g31570 PE=3 SV=1;sp|P21218|PORB_ARATH Protochlorophyllide reductase B, chloroplastic OS=Arabidopsis thaliana OX=3702 GN=PORB PE=1 SV=3;tr|A0	8	9	9	4	9	8	7	9	8	7	4	3	2	18.5	43.359	1096200000	461180000	440660000	194340000	24	45674000	19216000	18361000	8097600
tr|A0A178UL64|A0A178UL64_ARATH;sp|P22953|HS701_ARATH;tr|F4KCE5|F4KCE5_ARATH;tr|A0A178UTH3|A0A178UTH3_ARATH;sp|P22954|HS702_ARATH;tr|A0A7G2ELB8|A0A7G2ELB8_ARATH;tr|A0A178VCC0|A0A178VCC0_ARATH;sp|Q9LHA8|HS704_ARATH;tr|A0A7G2E4E1|A0A7G2E4E1_ARATH;tr|A0A654EKE8|A0A654EKE8_ARATH;tr|A0A5S9WMW9|A0A5S9WMW9_ARATH;tr|A0A178W0N9|A0A178W0N9_ARATH;sp|Q9C7X7|HSP7N_ARATH;tr|A0A5S9UPW5|A0A5S9UPW5_ARATH;tr|A0A178…	tr|A0A178UL64|A0A178UL64_ARATH (thale cress) hypothetical protein OS=Arabidopsis thaliana OX=3702 GN=AXX17_At5g01630 PE=3 SV=1;sp|P22953|HS701_ARATH Heat shock 70 kDa protein 1 OS=Arabidopsis thaliana OX=3702 GN=HSP70-1 PE=1 SV=3;tr|F4KCE5|F4KCE5_ARATH Hea	16	19	16	5	14	15	16	12	13	13	3	4	4	31.3	71.357	1363100000	461450000	507970000	393690000	37	36841000	12472000	13729000	10640000
tr|A0A178UGW7|A0A178UGW7_ARATH;sp|P24636|TBB4_ARATH;tr|A0A7G2FHH4|A0A7G2FHH4_ARATH;tr|B9DI08|B9DI08_ARATH;tr|A0A178UU99|A0A178UU99_ARATH;sp|P29517|TBB9_ARATH;tr|A0A178VS27|A0A178VS27_ARATH;sp|P29515|TBB7_ARATH	tr|A0A178UGW7|A0A178UGW7_ARATH Tubulin beta chain OS=Arabidopsis thaliana OX=3702 GN=AXX17_At5g42470 PE=3 SV=1;sp|P24636|TBB4_ARATH Tubulin beta-4 chain OS=Arabidopsis thaliana OX=3702 GN=TUBB4 PE=2 SV=2;tr|A0A7G2FHH4|A0A7G2FHH4_ARATH Tubulin beta chain OS	8	5	1	1	4	4	4	1	1	1	1	1	1	12.4	49.823	15061000	10318000	0	4743100	20	753040	515890	0	237160
tr|A0A1P8B1N1|A0A1P8B1N1_ARATH;tr|A0A178VT47|A0A178VT47_ARATH;sp|P25696|ENO2_ARATH;tr|Q56WK5|Q56WK5_ARATH;tr|Q944M3|Q944M3_ARATH	tr|A0A1P8B1N1|A0A1P8B1N1_ARATH phosphopyruvate hydratase OS=Arabidopsis thaliana OX=3702 GN=LOS2 PE=1 SV=1;tr|A0A178VT47|A0A178VT47_ARATH phosphopyruvate hydratase OS=Arabidopsis thaliana OX=3702 GN=AXX17_At2g33250 PE=3 SV=1;sp|P25696|ENO2_ARATH Bifunction	5	2	2	2	2	2	2	2	2	2	2	2	2	5.8	46.516	109960000	37693000	37822000	34444000	24	4581600	1570600	1575900	1435100
sp|P25818|TIP11_ARATH;tr|A0A654FA46|A0A654FA46_ARATH;tr|A0A178VQE3|A0A178VQE3_ARATH	sp|P25818|TIP11_ARATH Aquaporin TIP1-1 OS=Arabidopsis thaliana OX=3702 GN=TIP1-1 PE=1 SV=1;tr|A0A654FA46|A0A654FA46_ARATH (thale cress) hypothetical protein OS=Arabidopsis thaliana OX=3702 GN=AN1_LOCUS10136 PE=3 SV=1;tr|A0A178VQE3|A0A178VQE3_ARATH TIP1 OS=	3	2	2	2	1	1	0	1	1	0	1	1	0	6.8	25.619	33738000	0	33738000	0	2	16869000	0	16869000	0
tr|F4JM86|F4JM86_ARATH;tr|B9DFK6|B9DFK6_ARATH;tr|Q940G2|Q940G2_ARATH;tr|A0A5S9XYQ5|A0A5S9XYQ5_ARATH;tr|A0A1P8B564|A0A1P8B564_ARATH;tr|A0A178UUD0|A0A178UUD0_ARATH;sp|P25819|CATA2_ARATH;tr|Q56ZF0|Q56ZF0_ARATH	tr|F4JM86|F4JM86_ARATH Catalase OS=Arabidopsis thaliana OX=3702 GN=CAT2 PE=1 SV=1;tr|B9DFK6|B9DFK6_ARATH Catalase OS=Arabidopsis thaliana OX=3702 GN=At4g35090 PE=2 SV=1;tr|Q940G2|Q940G2_ARATH Catalase OS=Arabidopsis thaliana OX=3702 GN=At4g35090/M4E13.140	8	6	3	2	4	5	6	1	2	3	0	1	2	14.1	54.994	315370000	28870000	63667000	222840000	24	13141000	1202900	2652800	9284800
tr|A0A7G2EFK6|A0A7G2EFK6_ARATH;tr|A0A178VV72|A0A178VV72_ARATH;sp|P25855|GCSH1_ARATH;tr|A0A178WBY7|A0A178WBY7_ARATH;sp|Q9LQL0|GCSH3_ARATH	tr|A0A7G2EFK6|A0A7G2EFK6_ARATH Glycine cleavage system H protein OS=Arabidopsis thaliana OX=3702 GN=AT9943_LOCUS8553 PE=3 SV=1;tr|A0A178VV72|A0A178VV72_ARATH Glycine cleavage system H protein OS=Arabidopsis thaliana OX=3702 GN=AXX17_At2g31950 PE=3 SV=1;sp|	5	1	1	1	1	1	0	1	1	0	1	1	0	6.6	14.945	14290000	10234000	4056800	0	7	2041500	1461900	579550	0
tr|A0A7G2EJ02|A0A7G2EJ02_ARATH;tr|A0A654F3Y9|A0A654F3Y9_ARATH;tr|A0A178W4Q5|A0A178W4Q5_ARATH;sp|Q9FX54|G3PC2_ARATH;sp|P25858|G3PC1_ARATH;tr|A0A178VKK2|A0A178VKK2_ARATH;tr|A0A5S9X911|A0A5S9X911_ARATH;tr|C0Z2I0|C0Z2I0_ARATH;tr|A0A168L4G8|A0A168L4G8_ARATH;tr|F4HQT1|F4HQT1_ARATH;tr|Q56WJ4|Q56WJ4_ARATH;tr|Q56WW5|Q56WW5_ARATH;tr|Q56ZR3|Q56ZR3_ARATH	tr|A0A7G2EJ02|A0A7G2EJ02_ARATH Glyceraldehyde-3-phosphate dehydrogenase OS=Arabidopsis thaliana OX=3702 GN=AT9943_LOCUS10057 PE=3 SV=1;tr|A0A654F3Y9|A0A654F3Y9_ARATH Glyceraldehyde-3-phosphate dehydrogenase OS=Arabidopsis thaliana OX=3702 GN=AN1_LOCUS11698	13	12	12	12	12	10	4	12	10	4	12	10	4	46.4	31.578	1000700000	551480000	414570000	34614000	19	52667000	29026000	21819000	1821800
tr|A0A178W910|A0A178W910_ARATH;sp|P28185|RAA1A_ARATH	tr|A0A178W910|A0A178W910_ARATH (thale cress) hypothetical protein OS=Arabidopsis thaliana OX=3702 GN=AXX17_At1g06020 PE=4 SV=1;sp|P28185|RAA1A_ARATH Ras-related protein RABA1a OS=Arabidopsis thaliana OX=3702 GN=RABA1A PE=1 SV=1	2	2	1	1	2	1	1	1	1	0	1	1	0	10.2	23.927	21392000	6552800	14840000	0	13	1645600	504060	1141500	0
tr|Q9FJF1|Q9FJF1_ARATH;tr|A0A178VAR9|A0A178VAR9_ARATH;tr|A0A178UCX7|A0A178UCX7_ARATH;sp|P28186|RAE1C_ARATH;tr|A0A7G2FNN0|A0A7G2FNN0_ARATH;tr|A0A178UJN5|A0A178UJN5_ARATH;sp|Q9LZD4|RAE1D_ARATH;tr|A0A654FFH5|A0A654FFH5_ARATH;tr|A0A178V8G1|A0A178V8G1_ARATH;sp|O24466|RAE1A_ARATH;tr|A0A178V789|A0A178V789_ARATH;sp|Q9SF91|RAE1E_ARATH;tr|A0A178V885|A0A178V885_ARATH;tr|A0A654FQG3|A0A654FQG3_ARATH;tr|A0A7G2…	tr|Q9FJF1|Q9FJF1_ARATH Putative GTP-binding protein ara-3 OS=Arabidopsis thaliana OX=3702 GN=MMN10.12 PE=1 SV=1;tr|A0A178VAR9|A0A178VAR9_ARATH (thale cress) hypothetical protein OS=Arabidopsis thaliana OX=3702 GN=AXX17_At3g39920 PE=4 SV=1;tr|A0A178UCX7|A0A	15	6	6	5	4	5	4	4	5	4	3	4	3	30.6	23.834	514080000	167000000	184870000	162210000	16	32130000	10437000	11555000	10138000
tr|A0A178USY3|A0A178USY3_ARATH;tr|A0A178UEE0|A0A178UEE0_ARATH;sp|Q9SEH3|RAD2C_ARATH;sp|Q9FPJ4|RAD2B_ARATH;tr|A0A178WIV4|A0A178WIV4_ARATH;sp|P28188|RAD2A_ARATH	tr|A0A178USY3|A0A178USY3_ARATH RAB1C OS=Arabidopsis thaliana OX=3702 GN=AXX17_At4g20590 PE=4 SV=1;tr|A0A178UEE0|A0A178UEE0_ARATH (thale cress) hypothetical protein OS=Arabidopsis thaliana OX=3702 GN=AXX17_At5g45690 PE=4 SV=1;sp|Q9SEH3|RAD2C_ARATH Ras-relat	6	2	1	1	2	2	2	1	1	1	1	1	1	10.4	22.318	15660000	6132500	4930600	4597100	16	978770	383280	308170	287320
tr|A0A5S9XEX2|A0A5S9XEX2_ARATH;tr|Q0WWE9|Q0WWE9_ARATH;tr|A0A384KC84|A0A384KC84_ARATH;sp|P28297|ACEA_ARATH	tr|A0A5S9XEX2|A0A5S9XEX2_ARATH Isocitrate lyase OS=Arabidopsis thaliana OX=3702 GN=At3g21720 PE=3 SV=1;tr|Q0WWE9|Q0WWE9_ARATH Isocitrate lyase OS=Arabidopsis thaliana OX=3702 GN=At3g21720 PE=2 SV=1;tr|A0A384KC84|A0A384KC84_ARATH Isocitrate lyase OS=Arabido	4	18	18	18	4	4	18	4	4	18	4	4	18	36.8	63.122	3404100000	21101000	40132000	3342900000	27	126080000	781510	1486400	123810000
tr|A0A654FE88|A0A654FE88_ARATH;tr|A0A178VBD4|A0A178VBD4_ARATH;sp|P28769|TCPA_ARATH	tr|A0A654FE88|A0A654FE88_ARATH T-complex protein 1 subunit alpha OS=Arabidopsis thaliana OX=3702 GN=AN1_LOCUS13429 PE=3 SV=1;tr|A0A178VBD4|A0A178VBD4_ARATH T-complex protein 1 subunit alpha OS=Arabidopsis thaliana OX=3702 GN=AXX17_At3g21390 PE=3 SV=1;sp|P2	3	2	2	2	1	2	0	1	2	0	1	2	0	4.2	59.315	22434000	8593300	13841000	0	32	701070	268540	432530	0
tr|A0A178VEN0|A0A178VEN0_ARATH;sp|P29197|CH60A_ARATH;tr|A0A7G2EQ33|A0A7G2EQ33_ARATH;tr|F4IVR2|F4IVR2_ARATH;tr|A0A178VPJ6|A0A178VPJ6_ARATH;sp|Q8L7B5|CH60B_ARATH;tr|A0A7G2EE21|A0A7G2EE21_ARATH	tr|A0A178VEN0|A0A178VEN0_ARATH HSP60-3B OS=Arabidopsis thaliana OX=3702 GN=AXX17_At3g25900 PE=3 SV=1;sp|P29197|CH60A_ARATH Chaperonin CPN60, mitochondrial OS=Arabidopsis thaliana OX=3702 GN=CPN60 PE=1 SV=2;tr|A0A7G2EQ33|A0A7G2EQ33_ARATH (thale cress) hypot	7	14	14	14	11	11	13	11	11	13	11	11	13	29.3	61.28	995870000	373540000	235480000	386840000	35	28453000	10673000	6728100	11053000
tr|B5TM94|B5TM94_ARATH;tr|A0A2P2CLC5|A0A2P2CLC5_ARATH;sp|P29388|NU5M_ARATH;tr|A7KNH7|A7KNH7_ARATH;tr|G1C2W3|G1C2W3_ARATH;tr|G1C2T3|G1C2T3_ARATH;tr|G1C2Q2|G1C2Q2_ARATH	tr|B5TM94|B5TM94_ARATH NADH-ubiquinone oxidoreductase chain 5 OS=Arabidopsis thaliana OX=3702 PE=2 SV=1;tr|A0A2P2CLC5|A0A2P2CLC5_ARATH NADH-ubiquinone oxidoreductase chain 5 OS=Arabidopsis thaliana OX=3702 GN=nad5 PE=1 SV=1;sp|P29388|NU5M_ARATH NADH-ubiqui	7	3	3	3	3	3	3	3	3	3	3	3	3	4.9	74.392	349580000	102600000	71172000	175820000	17	20564000	6035000	4186600	10342000
tr|A0A654GD53|A0A654GD53_ARATH;tr|A0A178UBV0|A0A178UBV0_ARATH;sp|P29402|CALX1_ARATH;tr|A0A7G2FI33|A0A7G2FI33_ARATH	tr|A0A654GD53|A0A654GD53_ARATH Calnexin homolog OS=Arabidopsis thaliana OX=3702 GN=AN1_LOCUS26487 PE=3 SV=1;tr|A0A178UBV0|A0A178UBV0_ARATH CNX1 OS=Arabidopsis thaliana OX=3702 GN=AXX17_At5g61300 PE=3 SV=1;sp|P29402|CALX1_ARATH Calnexin homolog 1 OS=Arabido	4	6	6	5	5	5	3	5	5	3	5	4	3	15.1	60.485	222970000	81044000	111500000	30428000	32	6967900	2532600	3484400	950860
tr|A0A7G2DRV7|A0A7G2DRV7_ARATH;sp|P29513|TBB5_ARATH;tr|A0A178W9M8|A0A178W9M8_ARATH;tr|Q8GY15|Q8GY15_ARATH;tr|A0A7G2FLA8|A0A7G2FLA8_ARATH;tr|A0A178UP81|A0A178UP81_ARATH;sp|Q56YW9|TBB2_ARATH;sp|Q9ASR0|TBB3_ARATH;tr|A0A178UPR2|A0A178UPR2_ARATH;tr|A0A178UKM5|A0A178UKM5_ARATH;tr|A0A7G2FJ31|A0A7G2FJ31_ARATH;sp|P29514|TBB6_ARATH;sp|P29516|TBB8_ARATH;sp|P12411|TBB1_ARATH;tr|A0A178WQG2|A0A178WQG2_ARATH;tr…	tr|A0A7G2DRV7|A0A7G2DRV7_ARATH Tubulin beta chain OS=Arabidopsis thaliana OX=3702 GN=AT9943_LOCUS1733 PE=3 SV=1;sp|P29513|TBB5_ARATH Tubulin beta-5 chain OS=Arabidopsis thaliana OX=3702 GN=TUBB5 PE=2 SV=1;tr|A0A178W9M8|A0A178W9M8_ARATH Tubulin beta chain O	17	6	6	2	5	5	3	5	5	3	2	2	0	15.7	47.856	214810000	59530000	77895000	77380000	21	10229000	2834800	3709300	3684800
tr|A0A654FX53|A0A654FX53_ARATH;tr|A0A178UXE4|A0A178UXE4_ARATH;sp|P29976|AROF_ARATH;tr|B9DHW4|B9DHW4_ARATH;tr|F4JIZ3|F4JIZ3_ARATH;tr|A0A7G2DY76|A0A7G2DY76_ARATH;tr|A0A7G2F9I3|A0A7G2F9I3_ARATH;tr|A0A178US70|A0A178US70_ARATH;sp|Q00218|AROG_ARATH;tr|Q9SK84|Q9SK84_ARATH;tr|A0A654EDN8|A0A654EDN8_ARATH;tr|A0A178WAS8|A0A178WAS8_ARATH	tr|A0A654FX53|A0A654FX53_ARATH Phospho-2-dehydro-3-deoxyheptonate aldolase OS=Arabidopsis thaliana OX=3702 GN=AN1_LOCUS20867 PE=3 SV=1;tr|A0A178UXE4|A0A178UXE4_ARATH Phospho-2-dehydro-3-deoxyheptonate aldolase OS=Arabidopsis thaliana OX=3702 GN=AXX17_At4g4	12	2	2	2	1	1	1	1	1	1	1	1	1	3.6	57.917	256070000	5782500	3994800	246290000	30	8535500	192750	133160	8209600
tr|Q56WM8|Q56WM8_ARATH;tr|F4INR3|F4INR3_ARATH;tr|A0A654EVM3|A0A654EVM3_ARATH;tr|A0A5S9X0U3|A0A5S9X0U3_ARATH;tr|A0A178VYU7|A0A178VYU7_ARATH;sp|P30184|AMPL1_ARATH;tr|A0A654FUF0|A0A654FUF0_ARATH;tr|A0A5S9XXW6|A0A5S9XXW6_ARATH;sp|Q944P7|AMPL2_ARATH;tr|A0A7G2F261|A0A7G2F261_ARATH	tr|Q56WM8|Q56WM8_ARATH Putative leucine aminopeptidase OS=Arabidopsis thaliana OX=3702 GN=At2g24200 PE=2 SV=1;tr|F4INR3|F4INR3_ARATH Cytosol aminopeptidase family protein OS=Arabidopsis thaliana OX=3702 GN=LAP1 PE=1 SV=1;tr|A0A654EVM3|A0A654EVM3_ARATH CYTO	10	1	1	1	1	1	0	1	1	0	1	1	0	5.7	22.236	10037000	5501400	4536000	0	11	912490	500130	412360	0
tr|Q0WVD8|Q0WVD8_ARATH;tr|A0A384KYV2|A0A384KYV2_ARATH;sp|P31167|ADT1_ARATH;tr|B9DI48|B9DI48_ARATH;tr|C0Z2I5|C0Z2I5_ARATH;tr|Q56ZI7|Q56ZI7_ARATH	tr|Q0WVD8|Q0WVD8_ARATH ADP/ATP translocase OS=Arabidopsis thaliana OX=3702 GN=At3g08580 PE=2 SV=1;tr|A0A384KYV2|A0A384KYV2_ARATH ADP/ATP translocase OS=Arabidopsis thaliana OX=3702 GN=AXX17_At3g08150 PE=3 SV=1;sp|P31167|ADT1_ARATH ADP,ATP carrier protein 1	6	17	17	9	15	16	17	15	16	17	8	8	9	39.9	41.475	52747000000	14880000000	20553000000	17315000000	22	2397600000	676360000	934230000	787030000
tr|A0A178WA14|A0A178WA14_ARATH;sp|P31414|AVP1_ARATH;tr|Q0WWI1|Q0WWI1_ARATH;tr|A8MQH1|A8MQH1_ARATH	tr|A0A178WA14|A0A178WA14_ARATH H(+)-exporting diphosphatase OS=Arabidopsis thaliana OX=3702 GN=AXX17_At1g16450 PE=3 SV=1;sp|P31414|AVP1_ARATH Pyrophosphate-energized vacuolar membrane proton pump 1 OS=Arabidopsis thaliana OX=3702 GN=AVP1 PE=1 SV=1;tr|Q0WWI	4	9	9	9	8	9	6	8	9	6	8	9	6	14.7	80.819	1119900000	360260000	589310000	170360000	27	41479000	13343000	21826000	6309600
tr|A0A7G2FCH0|A0A7G2FCH0_ARATH;tr|A0A5S9Y7F4|A0A5S9Y7F4_ARATH;tr|A0A178URD4|A0A178URD4_ARATH;sp|P32746|PYRD_ARATH	tr|A0A7G2FCH0|A0A7G2FCH0_ARATH Dihydroorotate dehydrogenase (quinone), mitochondrial OS=Arabidopsis thaliana OX=3702 GN=AT9943_LOCUS19862 PE=3 SV=1;tr|A0A5S9Y7F4|A0A5S9Y7F4_ARATH Dihydroorotate dehydrogenase (quinone), mitochondrial OS=Arabidopsis thaliana	4	2	2	2	2	2	1	2	2	1	2	2	1	3.9	48.618	79347000	27976000	40779000	10592000	21	3778400	1332200	1941900	504380
tr|Q8LFU8|Q8LFU8_ARATH;tr|Q1LYZ1|Q1LYZ1_ARATH;tr|O04907|O04907_ARATH;tr|A0A7G2EUL8|A0A7G2EUL8_ARATH;tr|A0A384LD03|A0A384LD03_ARATH;sp|P32962|NRL2_ARATH;tr|Q944K7|Q944K7_ARATH;tr|C0SVD5|C0SVD5_ARATH;tr|A0A7G2EV44|A0A7G2EV44_ARATH;tr|A0A384KJ08|A0A384KJ08_ARATH;sp|P32961|NRL1_ARATH	tr|Q8LFU8|Q8LFU8_ARATH Nitrilase 1 OS=Arabidopsis thaliana OX=3702 GN=NIT1 PE=1 SV=1;tr|Q1LYZ1|Q1LYZ1_ARATH At3g44300 OS=Arabidopsis thaliana OX=3702 GN=At3g44300 PE=2 SV=1;tr|O04907|O04907_ARATH Nitrilase 2 OS=Arabidopsis thaliana OX=3702 GN=nit2 PE=3 SV=	11	1	1	1	1	1	1	1	1	1	1	1	1	3.6	24.945	83189000	46517000	22044000	14628000	11	7562600	4228800	2004000	1329800
tr|A0A654ENF4|A0A654ENF4_ARATH;tr|A0A5S9VUL7|A0A5S9VUL7_ARATH;tr|A0A178WA88|A0A178WA88_ARATH;sp|P33207|FABG_ARATH	tr|A0A654ENF4|A0A654ENF4_ARATH 3-oxoacyl-[acyl-carrier-protein] reductase OS=Arabidopsis thaliana OX=3702 GN=AN1_LOCUS2585 PE=3 SV=1;tr|A0A5S9VUL7|A0A5S9VUL7_ARATH 3-oxoacyl-[acyl-carrier-protein] reductase OS=Arabidopsis thaliana OX=3702 GN=C24_LOCUS2491	4	1	1	1	0	0	1	0	0	1	0	0	1	2.8	33.548	12206000	0	0	12206000	16	762880	0	0	762880
tr|Q5PNZ9|Q5PNZ9_ARATH;tr|A0A384KT69|A0A384KT69_ARATH;sp|P34788|RS18_ARATH;tr|A0A654FMU5|A0A654FMU5_ARATH;tr|A0A654ECD8|A0A654ECD8_ARATH;tr|A0A178W302|A0A178W302_ARATH	tr|Q5PNZ9|Q5PNZ9_ARATH At1g22780 OS=Arabidopsis thaliana OX=3702 GN=PFL PE=2 SV=1;tr|A0A384KT69|A0A384KT69_ARATH (thale cress) hypothetical protein OS=Arabidopsis thaliana OX=3702 GN=AXX17_At1g23910 PE=3 SV=1;sp|P34788|RS18_ARATH 40S ribosomal protein S18	6	2	2	2	0	2	1	0	2	1	0	2	1	19.1	17.545	28824000	0	22083000	6740700	8	3603000	0	2760400	842590
tr|A0A178V2S8|A0A178V2S8_ARATH;sp|P34790|CP18C_ARATH;tr|A0A5S9WZY7|A0A5S9WZY7_ARATH;tr|A0A178VU06|A0A178VU06_ARATH;sp|Q9SKQ0|CP19B_ARATH	tr|A0A178V2S8|A0A178V2S8_ARATH Peptidyl-prolyl cis-trans isomerase OS=Arabidopsis thaliana OX=3702 GN=AXX17_At4g44070 PE=3 SV=1;sp|P34790|CP18C_ARATH Peptidyl-prolyl cis-trans isomerase CYP18-3 OS=Arabidopsis thaliana OX=3702 GN=CYP18-3 PE=1 SV=1;tr|A0A5S9	5	1	1	1	1	0	1	1	0	1	1	0	1	4.7	18.373	30594000	7770800	0	22823000	11	2781200	706440	0	2074800
tr|Q8LBJ7|Q8LBJ7_ARATH;tr|A0A5S9XGA9|A0A5S9XGA9_ARATH;tr|A0A178V6Q1|A0A178V6Q1_ARATH;sp|P36212|RK123_ARATH;tr|A0A5S9XH20|A0A5S9XH20_ARATH;tr|A0A178VJ19|A0A178VJ19_ARATH;sp|P36210|RK121_ARATH	tr|Q8LBJ7|Q8LBJ7_ARATH 50S ribosomal protein L12-C OS=Arabidopsis thaliana OX=3702 PE=2 SV=1;tr|A0A5S9XGA9|A0A5S9XGA9_ARATH (thale cress) hypothetical protein OS=Arabidopsis thaliana OX=3702 GN=AN1_LOCUS14291 PE=3 SV=1;tr|A0A178V6Q1|A0A178V6Q1_ARATH RPL12-	7	1	1	1	1	1	0	1	1	0	1	1	0	7.5	19.681	23679000	9633500	14045000	0	12	1973200	802800	1170500	0
tr|A0A178W6W4|A0A178W6W4_ARATH;tr|A0A7G2E2X7|A0A7G2E2X7_ARATH;tr|A0A654EHS4|A0A654EHS4_ARATH;tr|A0A5S9WNF0|A0A5S9WNF0_ARATH;sp|P36428|SYA_ARATH;tr|F4I4Z2|F4I4Z2_ARATH	tr|A0A178W6W4|A0A178W6W4_ARATH Alanine--tRNA ligase OS=Arabidopsis thaliana OX=3702 GN=At1g50200 PE=3 SV=1;tr|A0A7G2E2X7|A0A7G2E2X7_ARATH Alanine--tRNA ligase OS=Arabidopsis thaliana OX=3702 GN=AT9943_LOCUS3506 PE=3 SV=1;tr|A0A654EHS4|A0A654EHS4_ARATH Alan	6	1	1	1	1	0	0	1	0	0	1	0	0	1.5	105.17	10285000	10285000	0	0	51	201660	201660	0	0
tr|Q9M206|Q9M206_ARATH;tr|Q8GY93|Q8GY93_ARATH;tr|B9DGF7|B9DGF7_ARATH;tr|A0A384KFJ4|A0A384KFJ4_ARATH;sp|P38389|SC61B_ARATH;tr|A0A7G2ESY5|A0A7G2ESY5_ARATH;tr|A0A178VIX0|A0A178VIX0_ARATH	tr|Q9M206|Q9M206_ARATH Protein transport protein Sec61 subunit beta OS=Arabidopsis thaliana OX=3702 GN=T8B10_200 PE=1 SV=1;tr|Q8GY93|Q8GY93_ARATH Protein transport protein Sec61 subunit beta OS=Arabidopsis thaliana OX=3702 GN=At3g60540/T8B10_200 PE=2 SV=1;	7	1	1	1	1	1	1	1	1	1	1	1	1	12.3	8.2166	39621000	12123000	19704000	7794000	4	9905300	3030700	4926100	1948500
tr|B9DGS0|B9DGS0_ARATH;tr|A0A384L9C1|A0A384L9C1_ARATH;sp|P40941|ADT2_ARATH;tr|A0A7G2F7N4|A0A7G2F7N4_ARATH;tr|A0A654G150|A0A654G150_ARATH	tr|B9DGS0|B9DGS0_ARATH ADP/ATP translocase OS=Arabidopsis thaliana OX=3702 GN=At5g13490 PE=2 SV=1;tr|A0A384L9C1|A0A384L9C1_ARATH ADP/ATP translocase OS=Arabidopsis thaliana OX=3702 GN=AXX17_At5g12920 PE=3 SV=1;sp|P40941|ADT2_ARATH ADP,ATP carrier protein 2	5	15	7	6	13	14	15	6	6	7	5	5	6	34.3	41.745	1073600000	298190000	344780000	430630000	19	56506000	15694000	18147000	22665000
tr|A8MQA1|A8MQA1_ARATH;tr|B9DGA4|B9DGA4_ARATH;tr|A0A384KBX2|A0A384KBX2_ARATH;sp|P41127|RL131_ARATH;tr|A0A7G2EV29|A0A7G2EV29_ARATH	tr|A8MQA1|A8MQA1_ARATH 60S ribosomal protein L13 OS=Arabidopsis thaliana OX=3702 GN=BBC1 PE=1 SV=1;tr|B9DGA4|B9DGA4_ARATH 60S ribosomal protein L13 OS=Arabidopsis thaliana OX=3702 GN=At3g49010 PE=1 SV=1;tr|A0A384KBX2|A0A384KBX2_ARATH 60S ribosomal protein	5	1	1	1	1	1	0	1	1	0	1	1	0	5.4	23.539	39431000	14913000	24518000	0	10	3943100	1491300	2451800	0
tr|A0A1I9LSZ7|A0A1I9LSZ7_ARATH;sp|P41377|IF4A2_ARATH;tr|A0A5S9XC50|A0A5S9XC50_ARATH;tr|C0Z2Q9|C0Z2Q9_ARATH;tr|A8MRZ7|A8MRZ7_ARATH;tr|F4JEL4|F4JEL4_ARATH;tr|F4JEL5|F4JEL5_ARATH;tr|F4HV96|F4HV96_ARATH;sp|Q9CAI7|IF4A3_ARATH;tr|A0A178WL55|A0A178WL55_ARATH;sp|P41376|IF4A1_ARATH;tr|A0A178W4U1|A0A178W4U1_ARATH;tr|A0A178V707|A0A178V707_ARATH;tr|A0A7G2E2D6|A0A7G2E2D6_ARATH;tr|B9DHY5|B9DHY5_ARATH;tr|B9DI27…	tr|A0A1I9LSZ7|A0A1I9LSZ7_ARATH Eukaryotic translation initiation factor 4A1 OS=Arabidopsis thaliana OX=3702 GN=EIF4A1 PE=1 SV=1;sp|P41377|IF4A2_ARATH Eukaryotic initiation factor 4A-2 OS=Arabidopsis thaliana OX=3702 GN=TIF4A-2 PE=1 SV=1;tr|A0A5S9XC50|A0A5S	22	6	6	6	4	5	4	4	5	4	4	5	4	16.7	47.458	194430000	52417000	88929000	53082000	23	8453400	2279000	3866500	2307900
tr|A0A178UQ77|A0A178UQ77_ARATH;tr|A0A178UD71|A0A178UD71_ARATH;tr|A0A178UC18|A0A178UC18_ARATH;sp|Q8H156|RAN3_ARATH;sp|P41917|RAN2_ARATH;sp|P41916|RAN1_ARATH;tr|A0A654GBD5|A0A654GBD5_ARATH;tr|A0A5S9Y6M6|A0A5S9Y6M6_ARATH;tr|A0A7G2FBV7|A0A7G2FBV7_ARATH	tr|A0A178UQ77|A0A178UQ77_ARATH GTP-binding nuclear protein OS=Arabidopsis thaliana OX=3702 GN=AXX17_At5g19970 PE=3 SV=1;tr|A0A178UD71|A0A178UD71_ARATH GTP-binding nuclear protein OS=Arabidopsis thaliana OX=3702 GN=AXX17_At5g54320 PE=3 SV=1;tr|A0A178UC18|A0	9	2	2	2	1	2	1	1	2	1	1	2	1	10.9	25.062	73801000	26734000	18534000	28533000	11	6709200	2430400	1684900	2593900
tr|A0A178V326|A0A178V326_ARATH;sp|P42734|CADH9_ARATH	tr|A0A178V326|A0A178V326_ARATH (thale cress) hypothetical protein OS=Arabidopsis thaliana OX=3702 GN=AXX17_At4g44720 PE=3 SV=1;sp|P42734|CADH9_ARATH Probable cinnamyl alcohol dehydrogenase 9 OS=Arabidopsis thaliana OX=3702 GN=CAD9 PE=1 SV=2	2	2	2	2	2	2	0	2	2	0	2	2	0	5.6	38.933	24278000	12543000	11735000	0	20	1213900	627130	586770	0
tr|A0A1P8BGQ0|A0A1P8BGQ0_ARATH;tr|A0A1I9LT16|A0A1I9LT16_ARATH;tr|A0A178V8M9|A0A178V8M9_ARATH;tr|A0A178UKW4|A0A178UKW4_ARATH;sp|Q940B0|RL183_ARATH;sp|P42791|RL182_ARATH;tr|A0A654G4P0|A0A654G4P0_ARATH;tr|A0A5S9Y7Q5|A0A5S9Y7Q5_ARATH;tr|A0A654F4G0|A0A654F4G0_ARATH	tr|A0A1P8BGQ0|A0A1P8BGQ0_ARATH Ribosomal protein L18e/L15 superfamily protein OS=Arabidopsis thaliana OX=3702 GN=At5g27850 PE=1 SV=1;tr|A0A1I9LT16|A0A1I9LT16_ARATH Ribosomal protein L18 OS=Arabidopsis thaliana OX=3702 GN=RPL18 PE=1 SV=1;tr|A0A178V8M9|A0A17	9	1	1	1	1	1	0	1	1	0	1	1	0	9.7	14.9	9095200	4149900	4945300	0	7	1299300	592840	706480	0
tr|A0A2P2CLG2|A0A2P2CLG2_ARATH;sp|P42792|CYB_ARATH;tr|A0A5S9YIQ0|A0A5S9YIQ0_ARATH;tr|A7KNF9|A7KNF9_ARATH;tr|A0A654GEZ1|A0A654GEZ1_ARATH	tr|A0A2P2CLG2|A0A2P2CLG2_ARATH Cytochrome b OS=Arabidopsis thaliana OX=3702 GN=cob PE=3 SV=2;sp|P42792|CYB_ARATH Cytochrome b OS=Arabidopsis thaliana OX=3702 GN=MT-CYB PE=1 SV=2;tr|A0A5S9YIQ0|A0A5S9YIQ0_ARATH Cytochrome b OS=Arabidopsis thaliana OX=3702 GN	5	4	4	4	4	4	4	4	4	4	4	4	4	10.9	44.28	4158200000	1340200000	1066800000	1751100000	6	693030000	223370000	177810000	291860000
tr|A0A2P2CLF8|A0A2P2CLF8_ARATH;sp|P42793|RM05_ARATH	tr|A0A2P2CLF8|A0A2P2CLF8_ARATH Ribosomal protein L5 OS=Arabidopsis thaliana OX=3702 GN=rpl5 PE=3 SV=1;sp|P42793|RM05_ARATH 60S ribosomal protein L5, mitochondrial OS=Arabidopsis thaliana OX=3702 GN=RPL5 PE=1 SV=1	2	1	1	1	0	0	1	0	0	1	0	0	1	5.4	21.235	0	0	0	0	10	0	0	0	0
tr|A0A7G2F1N1|A0A7G2F1N1_ARATH;tr|Q0WQZ1|Q0WQZ1_ARATH;tr|A0A384KRK7|A0A384KRK7_ARATH;tr|A0A178UAV2|A0A178UAV2_ARATH;sp|P42795|RL111_ARATH;sp|P42794|RL112_ARATH;tr|A0A654FR40|A0A654FR40_ARATH;tr|A0A654G886|A0A654G886_ARATH;tr|A0A654FJ05|A0A654FJ05_ARATH	tr|A0A7G2F1N1|A0A7G2F1N1_ARATH (thale cress) hypothetical protein OS=Arabidopsis thaliana OX=3702 GN=AT9943_LOCUS16019 PE=3 SV=1;tr|Q0WQZ1|Q0WQZ1_ARATH 60S ribosomal protein L11B OS=Arabidopsis thaliana OX=3702 GN=At2g42740 PE=2 SV=1;tr|A0A384KRK7|A0A384KR	9	2	2	2	2	2	2	2	2	2	2	2	2	15	18.524	120500000	26622000	44593000	49283000	6	20083000	4437100	7432100	8213800
tr|A0A384KNV6|A0A384KNV6_ARATH;tr|A0A178W5N5|A0A178W5N5_ARATH;sp|P42798|R15A1_ARATH;tr|A0A178VIE3|A0A178VIE3_ARATH;sp|Q9LX88|R15A4_ARATH;tr|A0A7G2EP23|A0A7G2EP23_ARATH;tr|A0A7G2ENQ5|A0A7G2ENQ5_ARATH	tr|A0A384KNV6|A0A384KNV6_ARATH (thale cress) hypothetical protein OS=Arabidopsis thaliana OX=3702 GN=AXX17_At1g07460 PE=3 SV=1;tr|A0A178W5N5|A0A178W5N5_ARATH AT1G07770 protein OS=Arabidopsis thaliana OX=3702 GN=At1g07770 PE=2 SV=1;sp|P42798|R15A1_ARATH 40S	7	2	2	2	2	2	2	2	2	2	2	2	2	12.3	14.804	136630000	36065000	54122000	46449000	8	17079000	4508100	6765200	5806100
tr|A0A178VAS8|A0A178VAS8_ARATH;tr|A0A178V8P4|A0A178V8P4_ARATH;sp|P43286|PIP21_ARATH;tr|A0A178UG45|A0A178UG45_ARATH;sp|Q9FF53|PIP24_ARATH	tr|A0A178VAS8|A0A178VAS8_ARATH PIP2A OS=Arabidopsis thaliana OX=3702 GN=At3g53420 PE=3 SV=1;tr|A0A178V8P4|A0A178V8P4_ARATH (thale cress) hypothetical protein OS=Arabidopsis thaliana OX=3702 GN=AXX17_At3g47810 PE=3 SV=1;sp|P43286|PIP21_ARATH Aquaporin PIP2-	5	2	1	1	2	2	1	1	1	0	1	1	0	7.1	28.656	68742000	26619000	42123000	0	8	8592700	3327400	5265300	0
tr|A0A178VXV5|A0A178VXV5_ARATH;sp|P43287|PIP22_ARATH;tr|A0A1P8AYA1|A0A1P8AYA1_ARATH;tr|Q56ZI3|Q56ZI3_ARATH	tr|A0A178VXV5|A0A178VXV5_ARATH (thale cress) hypothetical protein OS=Arabidopsis thaliana OX=3702 GN=AXX17_At2g33960 PE=3 SV=1;sp|P43287|PIP22_ARATH Aquaporin PIP2-2 OS=Arabidopsis thaliana OX=3702 GN=PIP2-2 PE=1 SV=2;tr|A0A1P8AYA1|A0A1P8AYA1_ARATH Plasma	4	2	2	1	2	2	2	2	2	2	1	1	1	6.7	30.481	301040000	101670000	186260000	13113000	7	43006000	14525000	26608000	1873300
tr|F4IGI4|F4IGI4_ARATH;tr|Q8LC49|Q8LC49_ARATH;tr|Q5M727|Q5M727_ARATH;tr|A0A178VTE4|A0A178VTE4_ARATH;sp|P45434|SSRA_ARATH	tr|F4IGI4|F4IGI4_ARATH Translocon-associated protein subunit alpha OS=Arabidopsis thaliana OX=3702 GN=At2g21160 PE=1 SV=1;tr|Q8LC49|Q8LC49_ARATH Translocon-associated protein subunit alpha OS=Arabidopsis thaliana OX=3702 PE=2 SV=1;tr|Q5M727|Q5M727_ARATH Tr	5	2	2	2	2	2	2	2	2	2	2	2	2	11.7	20.551	182700000	50431000	68218000	64047000	6	30449000	8405200	11370000	10675000
tr|A0A654FDY3|A0A654FDY3_ARATH;tr|A0A178VEJ6|A0A178VEJ6_ARATH;sp|P46010|NRL3_ARATH;tr|A0A7G2ETV5|A0A7G2ETV5_ARATH	tr|A0A654FDY3|A0A654FDY3_ARATH CN hydrolase domain-containing protein OS=Arabidopsis thaliana OX=3702 GN=AN1_LOCUS14739 PE=3 SV=1;tr|A0A178VEJ6|A0A178VEJ6_ARATH NIT3 OS=Arabidopsis thaliana OX=3702 GN=AXX17_At3g37920 PE=3 SV=1;sp|P46010|NRL3_ARATH Nitrilas	4	1	1	1	1	1	1	1	1	1	1	1	1	5.5	38.08	116730000	39946000	37950000	38834000	21	5558500	1902200	1807200	1849200
tr|A0A178VSS0|A0A178VSS0_ARATH;tr|A0A178UYN8|A0A178UYN8_ARATH;sp|Q42064|RL83_ARATH;sp|P46286|RL81_ARATH	tr|A0A178VSS0|A0A178VSS0_ARATH EMB2296 OS=Arabidopsis thaliana OX=3702 GN=AXX17_At2g13340 PE=3 SV=1;tr|A0A178UYN8|A0A178UYN8_ARATH (thale cress) hypothetical protein OS=Arabidopsis thaliana OX=3702 GN=AXX17_At4g41290 PE=3 SV=1;sp|Q42064|RL83_ARATH 60S ribo	4	1	1	1	0	0	1	0	0	1	0	0	1	4.7	27.859	0	0	0	0	14	0	0	0	0
tr|Q8LC43|Q8LC43_ARATH;tr|A0A178V0A3|A0A178V0A3_ARATH;sp|P46422|GSTF2_ARATH;tr|A0A7G2EVI8|A0A7G2EVI8_ARATH	tr|Q8LC43|Q8LC43_ARATH glutathione transferase OS=Arabidopsis thaliana OX=3702 PE=2 SV=1;tr|A0A178V0A3|A0A178V0A3_ARATH glutathione transferase OS=Arabidopsis thaliana OX=3702 GN=AXX17_At4g03160 PE=3 SV=1;sp|P46422|GSTF2_ARATH Glutathione S-transferase F2	4	1	1	1	0	1	0	0	1	0	0	1	0	6.6	23.939	0	0	0	0	11	0	0	0	0
tr|A0A7G2EAB4|A0A7G2EAB4_ARATH;tr|A0A178VP87|A0A178VP87_ARATH;sp|P46643|AAT1_ARATH;tr|Q56YR4|Q56YR4_ARATH	tr|A0A7G2EAB4|A0A7G2EAB4_ARATH Aspartate aminotransferase OS=Arabidopsis thaliana OX=3702 GN=AT9943_LOCUS8149 PE=3 SV=1;tr|A0A178VP87|A0A178VP87_ARATH Aspartate aminotransferase OS=Arabidopsis thaliana OX=3702 GN=AXX17_At2g27120 PE=3 SV=1;sp|P46643|AAT1_AR	4	6	6	6	6	4	5	6	4	5	6	4	5	17.2	47.765	321390000	95487000	19419000	206490000	28	11478000	3410200	693540	7374500
sp|P46644|AAT3_ARATH;tr|A0A178UKY4|A0A178UKY4_ARATH;tr|A0A7G2F936|A0A7G2F936_ARATH	sp|P46644|AAT3_ARATH Aspartate aminotransferase 3, chloroplastic OS=Arabidopsis thaliana OX=3702 GN=ASP3 PE=1 SV=1;tr|A0A178UKY4|A0A178UKY4_ARATH Aspartate aminotransferase OS=Arabidopsis thaliana OX=3702 GN=AXX17_At5g11250 PE=3 SV=1;tr|A0A7G2F936|A0A7G2F9	3	3	3	3	1	2	3	1	2	3	1	2	3	7.6	48.954	124130000	2701000	8932900	112490000	24	5172000	112540	372200	4687300
tr|Q681H0|Q681H0_ARATH;tr|A0A7G2EH09|A0A7G2EH09_ARATH;tr|B9DH97|B9DH97_ARATH;sp|P47192|VA722_ARATH;tr|A0A178VX95|A0A178VX95_ARATH;sp|Q9ZTW3|VA721_ARATH;tr|A0A384KQP8|A0A384KQP8_ARATH;tr|Q681L9|Q681L9_ARATH;tr|Q67YV9|Q67YV9_ARATH;tr|A0A1P8AS81|A0A1P8AS81_ARATH;tr|A5YZC5|A5YZC5_ARATH;sp|Q9MAS5|VA726_ARATH;tr|A0A178VN45|A0A178VN45_ARATH;tr|Q9LRX2|Q9LRX2_ARATH;tr|Q6AWV9|Q6AWV9_ARATH;tr|A0A5S9XFX2|A0A…	tr|Q681H0|Q681H0_ARATH Putative vesicle-associated membrane protein, synaptobrevin 7B OS=Arabidopsis thaliana OX=3702 GN=At1g04740 PE=2 SV=1;tr|A0A7G2EH09|A0A7G2EH09_ARATH (thale cress) hypothetical protein OS=Arabidopsis thaliana OX=3702 GN=AT9943_LOCUS83	23	4	4	4	4	3	4	4	3	4	4	3	4	20.5	24.751	118830000	60822000	46734000	11276000	15	7922200	4054800	3115600	751750
tr|A0A178UCD6|A0A178UCD6_ARATH;tr|B3LF87|B3LF87_ARATH;sp|P48006|EF1D1_ARATH;tr|A0A654EFT3|A0A654EFT3_ARATH;tr|A0A5S9WDQ1|A0A5S9WDQ1_ARATH;tr|A0A7G2E0D9|A0A7G2E0D9_ARATH;tr|A8MRC4|A8MRC4_ARATH	tr|A0A178UCD6|A0A178UCD6_ARATH PIPK domain-containing protein OS=Arabidopsis thaliana OX=3702 GN=AXX17_At5g37220 PE=4 SV=1;tr|B3LF87|B3LF87_ARATH At1g30230 OS=Arabidopsis thaliana OX=3702 PE=2 SV=1;sp|P48006|EF1D1_ARATH Elongation factor 1-delta 1 OS=Arabi	7	1	1	1	1	1	1	1	1	1	1	1	1	6.6	22.101	15289000	8107700	7181300	0	13	1176100	623670	552410	0
tr|F4KGV5|F4KGV5_ARATH;tr|F4KGV2|F4KGV2_ARATH;sp|P48348|14338_ARATH;sp|P48349|14336_ARATH;tr|A0A178UDW2|A0A178UDW2_ARATH;tr|A0A178UEJ8|A0A178UEJ8_ARATH;tr|F4KHY7|F4KHY7_ARATH;tr|F4HWQ5|F4HWQ5_ARATH;tr|A0A178VYW7|A0A178VYW7_ARATH;sp|Q96299|14339_ARATH;sp|Q96300|14337_ARATH;tr|A0A178VJ06|A0A178VJ06_ARATH;tr|A0A178UZ53|A0A178UZ53_ARATH;tr|Q94BW0|Q94BW0_ARATH;tr|A0A178W662|A0A178W662_ARATH;sp|P42643|…	tr|F4KGV5|F4KGV5_ARATH G-box regulating factor 6 OS=Arabidopsis thaliana OX=3702 GN=GRF6 PE=1 SV=1;tr|F4KGV2|F4KGV2_ARATH G-box regulating factor 6 OS=Arabidopsis thaliana OX=3702 GN=GRF6 PE=1 SV=1;sp|P48348|14338_ARATH 14-3-3-like protein GF14 kappa OS=Ar	48	2	2	1	2	2	1	2	2	1	1	1	0	7	29.131	70697000	27726000	32762000	10209000	16	4418600	1732900	2047600	638090
tr|A0A7G2FP80|A0A7G2FP80_ARATH;tr|Q8H189|Q8H189_ARATH;tr|A0A178VBU3|A0A178VBU3_ARATH;sp|Q9STY6|RS202_ARATH;tr|A0A178V9U8|A0A178V9U8_ARATH;sp|P49200|RS201_ARATH;tr|A0A7G2ENT9|A0A7G2ENT9_ARATH	tr|A0A7G2FP80|A0A7G2FP80_ARATH (thale cress) hypothetical protein OS=Arabidopsis thaliana OX=3702 GN=AT9943_LOCUS22848 PE=3 SV=1;tr|Q8H189|Q8H189_ARATH 40S ribosomal protein S20 OS=Arabidopsis thaliana OX=3702 GN=At5g62300 PE=2 SV=1;tr|A0A178VBU3|A0A178VBU	7	1	1	1	1	1	1	1	1	1	1	1	1	12.2	10.879	48098000	11867000	21641000	14590000	5	9619600	2373400	4328100	2918000
tr|F4IMI7|F4IMI7_ARATH;tr|A0A178VWY7|A0A178VWY7_ARATH;tr|F4K5C7|F4K5C7_ARATH;tr|A0A5S9WYP6|A0A5S9WYP6_ARATH;sp|Q93VH9|RS41_ARATH;tr|A0A178UQ69|A0A178UQ69_ARATH;tr|A0A178UFG0|A0A178UFG0_ARATH;sp|Q8VYK6|RS43_ARATH;sp|P49204|RS42_ARATH;tr|A0A654FZG2|A0A654FZG2_ARATH;tr|A0A654ETL4|A0A654ETL4_ARATH;tr|A0A7G2F5S5|A0A7G2F5S5_ARATH;tr|A0A5S9Y236|A0A5S9Y236_ARATH	tr|F4IMI7|F4IMI7_ARATH Ribosomal protein S4 (RPS4A) family protein OS=Arabidopsis thaliana OX=3702 GN=At2g17360 PE=4 SV=1;tr|A0A178VWY7|A0A178VWY7_ARATH 40S ribosomal protein S4 OS=Arabidopsis thaliana OX=3702 GN=At2g17360 PE=3 SV=1;tr|F4K5C7|F4K5C7_ARATH	13	1	1	1	1	1	1	1	1	1	1	1	1	4.9	21.405	22527000	11064000	6563800	4899300	10	2252700	1106400	656380	489930
tr|Q0WW72|Q0WW72_ARATH;tr|A0A384LHB1|A0A384LHB1_ARATH;tr|A0A178VR43|A0A178VR43_ARATH;tr|A0A178UAV0|A0A178UAV0_ARATH;sp|Q9LFH5|RL122_ARATH;sp|Q9FF52|RL123_ARATH;sp|P50883|RL121_ARATH	tr|Q0WW72|Q0WW72_ARATH 60S ribosomal Protein L12-like OS=Arabidopsis thaliana OX=3702 GN=At3g53430 PE=2 SV=1;tr|A0A384LHB1|A0A384LHB1_ARATH (thale cress) hypothetical protein OS=Arabidopsis thaliana OX=3702 GN=AXX17_At3g47820 PE=3 SV=1;tr|A0A178VR43|A0A178	7	2	2	2	2	2	0	2	2	0	2	2	0	16.9	17.97	149600000	59253000	90343000	0	9	16622000	6583700	10038000	0
tr|Q0WRE5|Q0WRE5_ARATH;tr|A0A384L9X3|A0A384L9X3_ARATH;sp|P51413|RL172_ARATH;tr|A0A654EDB7|A0A654EDB7_ARATH;tr|A0A178WJT1|A0A178WJT1_ARATH;sp|Q93VI3|RL171_ARATH;tr|F4HRW5|F4HRW5_ARATH	tr|Q0WRE5|Q0WRE5_ARATH Ribosomal protein L17-like protein OS=Arabidopsis thaliana OX=3702 GN=At1g67430 PE=2 SV=1;tr|A0A384L9X3|A0A384L9X3_ARATH (thale cress) hypothetical protein OS=Arabidopsis thaliana OX=3702 GN=AXX17_At1g61350 PE=3 SV=1;sp|P51413|RL172_	7	2	2	2	1	2	1	1	2	1	1	2	1	10.9	19.854	26756000	3576900	19581000	3598400	10	2675600	357690	1958100	359840
tr|A0A178VF24|A0A178VF24_ARATH;sp|P51414|RL261_ARATH	tr|A0A178VF24|A0A178VF24_ARATH (thale cress) hypothetical protein OS=Arabidopsis thaliana OX=3702 GN=AXX17_At3g44090 PE=3 SV=1;sp|P51414|RL261_ARATH 60S ribosomal protein L26-1 OS=Arabidopsis thaliana OX=3702 GN=RPL26A PE=2 SV=2	2	3	3	3	3	2	3	3	2	3	3	2	3	14.4	16.944	187330000	73214000	75351000	38761000	6	31221000	12202000	12558000	6460100
tr|A8MS28|A8MS28_ARATH;tr|A0A7G2F0E7|A0A7G2F0E7_ARATH;tr|Q0WRB8|Q0WRB8_ARATH;tr|A0A384KZP3|A0A384KZP3_ARATH;sp|P51419|RL273_ARATH	tr|A8MS28|A8MS28_ARATH Ribosomal L27e protein family OS=Arabidopsis thaliana OX=3702 GN=DL3545W PE=1 SV=1;tr|A0A7G2F0E7|A0A7G2F0E7_ARATH (thale cress) hypothetical protein OS=Arabidopsis thaliana OX=3702 GN=AT9943_LOCUS15638 PE=3 SV=1;tr|Q0WRB8|Q0WRB8_ARAT	5	1	1	1	1	0	1	1	0	1	1	0	1	8.4	15.035	43782000	14739000	0	29043000	6	7297000	2456400	0	4840600
sp|P52410|KASC1_ARATH;tr|A0A178UMH0|A0A178UMH0_ARATH;tr|F4KHF4|F4KHF4_ARATH	sp|P52410|KASC1_ARATH 3-oxoacyl-[acyl-carrier-protein] synthase I, chloroplastic OS=Arabidopsis thaliana OX=3702 GN=KAS1 PE=1 SV=2;tr|A0A178UMH0|A0A178UMH0_ARATH beta-ketoacyl-[acyl-carrier-protein] synthase I OS=Arabidopsis thaliana OX=3702 GN=AXX17_At5g4	3	1	1	1	0	0	1	0	0	1	0	0	1	2.7	50.413	7889900	0	0	7889900	18	438330	0	0	438330
tr|A0A1P8AQS2|A0A1P8AQS2_ARATH;tr|A0A178WNY2|A0A178WNY2_ARATH;sp|P52901|ODPA1_ARATH;tr|A0A7G2DYS3|A0A7G2DYS3_ARATH	tr|A0A1P8AQS2|A0A1P8AQS2_ARATH Pyruvate dehydrogenase E1 component subunit alpha OS=Arabidopsis thaliana OX=3702 GN=E1 ALPHA PE=1 SV=1;tr|A0A178WNY2|A0A178WNY2_ARATH Pyruvate dehydrogenase E1 component subunit alpha OS=Arabidopsis thaliana OX=3702 GN=AXX17	4	8	2	2	6	5	8	1	1	2	1	1	2	22	41.895	68740000	13454000	14842000	40444000	19	3617900	708130	781150	2128600
tr|A0A178UEW4|A0A178UEW4_ARATH;sp|P53492|ACT7_ARATH;tr|A0A7G2FLI8|A0A7G2FLI8_ARATH;tr|Q84W24|Q84W24_ARATH;tr|Q541W9|Q541W9_ARATH;tr|A0A654FI89|A0A654FI89_ARATH;tr|A0A384KGP1|A0A384KGP1_ARATH;tr|A0A178VHX9|A0A178VHX9_ARATH;tr|A0A178ULX8|A0A178ULX8_ARATH;sp|P53497|ACT12_ARATH;sp|P53494|ACT4_ARATH;tr|A0A7G2EP66|A0A7G2EP66_ARATH;sp|P53496|ACT11_ARATH;tr|C0Z223|C0Z223_ARATH;sp|P0CJ46|ACT1_ARATH;sp|P0C…	tr|A0A178UEW4|A0A178UEW4_ARATH (thale cress) hypothetical protein OS=Arabidopsis thaliana OX=3702 GN=AXX17_At5g09370 PE=3 SV=1;sp|P53492|ACT7_ARATH Actin-7 OS=Arabidopsis thaliana OX=3702 GN=ACT7 PE=1 SV=1;tr|A0A7G2FLI8|A0A7G2FLI8_ARATH (thale cress) hypot	61	5	5	2	5	4	4	5	4	4	2	1	1	18	41.735	1469300000	398230000	344780000	726290000	21	69967000	18963000	16418000	34585000
tr|A0A5S9XYM7|A0A5S9XYM7_ARATH;tr|A0A178UT28|A0A178UT28_ARATH;sp|P53799|FDFT1_ARATH;tr|A0A1P8B8L3|A0A1P8B8L3_ARATH	tr|A0A5S9XYM7|A0A5S9XYM7_ARATH Squalene synthase OS=Arabidopsis thaliana OX=3702 GN=AN1_LOCUS20305 PE=3 SV=1;tr|A0A178UT28|A0A178UT28_ARATH Squalene synthase OS=Arabidopsis thaliana OX=3702 GN=AXX17_At4g39640 PE=3 SV=1;sp|P53799|FDFT1_ARATH Squalene syntha	4	2	2	2	1	2	0	1	2	0	1	2	0	5.1	47.141	21323000	8305400	13018000	0	21	1015400	395500	619900	0
tr|A0A7G2FC17|A0A7G2FC17_ARATH;tr|B9DI55|B9DI55_ARATH;tr|A0A384KA82|A0A384KA82_ARATH;sp|P54609|CD48A_ARATH;tr|A0A654FXU5|A0A654FXU5_ARATH;tr|A0A178URT8|A0A178URT8_ARATH;sp|Q9LZF6|CD48E_ARATH;tr|A0A5S9XL49|A0A5S9XL49_ARATH;tr|A0A178VB32|A0A178VB32_ARATH;sp|Q9SCN8|CD48D_ARATH;tr|A0A7G2EJB3|A0A7G2EJB3_ARATH	tr|A0A7G2FC17|A0A7G2FC17_ARATH (thale cress) hypothetical protein OS=Arabidopsis thaliana OX=3702 GN=AT9943_LOCUS18206 PE=4 SV=1;tr|B9DI55|B9DI55_ARATH AT3G09840 protein OS=Arabidopsis thaliana OX=3702 GN=At3g09840 PE=2 SV=1;tr|A0A384KA82|A0A384KA82_ARATH	11	1	1	1	1	0	0	1	0	0	1	0	0	1.6	84.543	0	0	0	0	42	0	0	0	0
tr|A0A178ULZ9|A0A178ULZ9_ARATH;sp|P55737|HS902_ARATH;tr|F4K6B6|F4K6B6_ARATH;tr|A0A654GBL6|A0A654GBL6_ARATH;sp|O03986|HS904_ARATH;sp|P51818|HS903_ARATH;tr|A0A178U8T0|A0A178U8T0_ARATH;tr|A0A178UQ52|A0A178UQ52_ARATH;tr|A0A5S9YEY8|A0A5S9YEY8_ARATH;tr|A0A5S9YGS6|A0A5S9YGS6_ARATH;tr|A0A7G2FMX3|A0A7G2FMX3_ARATH;tr|A0A5S9YDN3|A0A5S9YDN3_ARATH;tr|A0A7G2FKV3|A0A7G2FKV3_ARATH;tr|Q570T4|Q570T4_ARATH;tr|A0A17…	tr|A0A178ULZ9|A0A178ULZ9_ARATH HSP90.2 OS=Arabidopsis thaliana OX=3702 GN=AXX17_At5g55200 PE=3 SV=1;sp|P55737|HS902_ARATH Heat shock protein 90-2 OS=Arabidopsis thaliana OX=3702 GN=HSP90-2 PE=1 SV=1;tr|F4K6B6|F4K6B6_ARATH Heat shock protein 81-2 OS=Arabido	18	3	3	3	3	3	0	3	3	0	3	3	0	4.3	80.081	39497000	16579000	22918000	0	34	1161700	487610	674070	0
tr|A0A1B1W4S8|A0A1B1W4S8_ARATH;sp|P56757|ATPA_ARATH;tr|A0A8F5V9F8|A0A8F5V9F8_ARATH;tr|A0A8F5P2E4|A0A8F5P2E4_ARATH;tr|Q8HAW5|Q8HAW5_ARATH	tr|A0A1B1W4S8|A0A1B1W4S8_ARATH ATP synthase subunit alpha, chloroplastic OS=Arabidopsis thaliana OX=3702 GN=atpA PE=3 SV=1;sp|P56757|ATPA_ARATH ATP synthase subunit alpha, chloroplastic OS=Arabidopsis thaliana OX=3702 GN=atpA PE=1 SV=1	5	17	16	13	17	17	17	16	16	16	13	13	13	38.9	55.328	156280000000	53518000000	68189000000	34569000000	20	7813800000	2675900000	3409500000	1728500000
tr|A0A1B1W4S9|A0A1B1W4S9_ARATH;tr|A0A178U6M9|A0A178U6M9_ARATH;sp|P56758|ATPI_ARATH;tr|A0A8F5Z7U9|A0A8F5Z7U9_ARATH;tr|A0A8F5S3P2|A0A8F5S3P2_ARATH	tr|A0A1B1W4S9|A0A1B1W4S9_ARATH ATP synthase subunit a, chloroplastic OS=Arabidopsis thaliana OX=3702 GN=atpI PE=3 SV=1;tr|A0A178U6M9|A0A178U6M9_ARATH ATP synthase subunit a, chloroplastic OS=Arabidopsis thaliana OX=3702 GN=atpI PE=3 SV=1;sp|P56758|ATPI_ARA	5	2	2	2	2	2	2	2	2	2	2	2	2	6	27.35	454970000	176960000	147010000	131000000	5	90995000	35392000	29403000	26200000
tr|A0A514YJ21|A0A514YJ21_ARATH;sp|P56759|ATPF_ARATH	tr|A0A514YJ21|A0A514YJ21_ARATH ATP synthase subunit b, chloroplastic OS=Arabidopsis thaliana OX=3702 GN=atpF PE=3 SV=1;sp|P56759|ATPF_ARATH ATP synthase subunit b, chloroplastic OS=Arabidopsis thaliana OX=3702 GN=atpF PE=3 SV=1	2	11	11	10	11	9	11	11	9	11	10	8	10	44	21.057	18759000000	6749300000	7633300000	4376100000	8	2344800000	843670000	954160000	547010000
tr|A0A7G2FJJ0|A0A7G2FJJ0_ARATH;tr|A0A1B1W4V8|A0A1B1W4V8_ARATH;sp|P56771|CYF_ARATH;tr|A0A7G2FNE9|A0A7G2FNE9_ARATH;tr|A0A514YJB3|A0A514YJB3_ARATH;tr|A0A8F5V9E3|A0A8F5V9E3_ARATH;tr|A0A8F5P129|A0A8F5P129_ARATH	tr|A0A7G2FJJ0|A0A7G2FJJ0_ARATH Cytochrome f OS=Arabidopsis thaliana OX=3702 GN=petA PE=3 SV=1;tr|A0A1B1W4V8|A0A1B1W4V8_ARATH Cytochrome f OS=Arabidopsis thaliana OX=3702 GN=petA PE=3 SV=1;sp|P56771|CYF_ARATH Cytochrome f OS=Arabidopsis thaliana OX=3702 GN=	7	6	6	6	6	6	2	6	6	2	6	6	2	21.9	35.356	285760000	94900000	170840000	20022000	18	15875000	5272200	9490900	1112300
tr|A0A8F5Z9N9|A0A8F5Z9N9_ARATH;tr|A0A8F5P158|A0A8F5P158_ARATH;tr|A0A8F5GJ22|A0A8F5GJ22_ARATH;sp|P56773|CYB6_ARATH;tr|A0A1B1W4W4|A0A1B1W4W4_ARATH	tr|A0A8F5Z9N9|A0A8F5Z9N9_ARATH Cytochrome b6 OS=Arabidopsis thaliana OX=3702 GN=petB PE=3 SV=1;tr|A0A8F5P158|A0A8F5P158_ARATH Cytochrome b6 OS=Arabidopsis thaliana OX=3702 GN=petB PE=3 SV=1;tr|A0A8F5GJ22|A0A8F5GJ22_ARATH Cytochrome b6 OS=Arabidopsis thalia	5	3	3	3	3	3	3	3	3	3	3	3	3	15.3	24.092	209570000	51401000	115050000	43121000	11	19052000	4672800	10459000	3920100
tr|A0A178W6A5|A0A178W6A5_ARATH;tr|A0A178W1V2|A0A178W1V2_ARATH;sp|Q8VZB9|R10A1_ARATH;sp|P59230|R10A2_ARATH;tr|A0A178UDV5|A0A178UDV5_ARATH;sp|P59231|R10A3_ARATH	tr|A0A178W6A5|A0A178W6A5_ARATH Ribosomal protein OS=Arabidopsis thaliana OX=3702 GN=AXX17_At1g08180 PE=3 SV=1;tr|A0A178W1V2|A0A178W1V2_ARATH Ribosomal protein OS=Arabidopsis thaliana OX=3702 GN=AXX17_At2g23540 PE=3 SV=1;sp|Q8VZB9|R10A1_ARATH 60S ribosomal	6	1	1	1	1	1	1	1	1	1	1	1	1	3.7	24.469	119730000	39824000	61570000	18341000	11	10885000	3620300	5597200	1667300
tr|G1C2Z2|G1C2Z2_ARATH;sp|P60620|COX1_ARATH	tr|G1C2Z2|G1C2Z2_ARATH Cytochrome c oxidase subunit 1 OS=Arabidopsis thaliana OX=3702 GN=cox1 PE=1 SV=1;sp|P60620|COX1_ARATH Cytochrome c oxidase subunit 1 OS=Arabidopsis thaliana OX=3702 GN=COX1 PE=3 SV=1	2	1	1	1	1	0	0	1	0	0	1	0	0	1.5	57.996	8530700	8530700	0	0	5	1706100	1706100	0	0
tr|A0A178VIZ0|A0A178VIZ0_ARATH;sp|P61837|PIP11_ARATH;tr|Q56YP6|Q56YP6_ARATH;tr|A0A178VEH6|A0A178VEH6_ARATH;tr|A8MSF6|A8MSF6_ARATH;tr|A0A5S9XKZ5|A0A5S9XKZ5_ARATH;sp|Q9SV31|PIP25_ARATH	tr|A0A178VIZ0|A0A178VIZ0_ARATH PIP1A OS=Arabidopsis thaliana OX=3702 GN=AXX17_At3g55710 PE=3 SV=1;sp|P61837|PIP11_ARATH Aquaporin PIP1-1 OS=Arabidopsis thaliana OX=3702 GN=PIP1-1 PE=1 SV=1	7	5	5	1	5	5	3	5	5	3	1	1	0	17.8	30.688	1058800000	349580000	662090000	47157000	8	132350000	43697000	82762000	5894600
tr|A0A7G2DWY1|A0A7G2DWY1_ARATH;tr|A0A654EF10|A0A654EF10_ARATH;tr|A0A178W7F2|A0A178W7F2_ARATH;sp|P82873|TO202_ARATH;tr|A0A1P8AUU7|A0A1P8AUU7_ARATH	tr|A0A7G2DWY1|A0A7G2DWY1_ARATH (thale cress) hypothetical protein OS=Arabidopsis thaliana OX=3702 GN=AT9943_LOCUS2303 PE=3 SV=1;tr|A0A654EF10|A0A654EF10_ARATH Mitochondrial import receptor subunit TOM20 OS=Arabidopsis thaliana OX=3702 GN=AN1_LOCUS2800 PE=3	5	2	2	2	2	2	1	2	2	1	2	2	1	10.5	22.542	36702000	18441000	5331100	12930000	13	2823200	1418600	410090	994590
tr|A0A654FZJ9|A0A654FZJ9_ARATH;tr|A0A178UQU4|A0A178UQU4_ARATH;sp|P83484|ATPBN_ARATH;sp|P83483|ATPBM_ARATH;tr|A0A178UFZ5|A0A178UFZ5_ARATH;sp|Q9C5A9|ATPBO_ARATH;tr|A0A178UB86|A0A178UB86_ARATH;tr|Q8H135|Q8H135_ARATH;tr|A0A7G2F9F1|A0A7G2F9F1_ARATH;tr|A0A7G2F820|A0A7G2F820_ARATH;tr|A0A7G2F6V0|A0A7G2F6V0_ARATH;tr|Q0WM57|Q0WM57_ARATH	tr|A0A654FZJ9|A0A654FZJ9_ARATH ATP synthase subunit beta OS=Arabidopsis thaliana OX=3702 GN=AN1_LOCUS21698 PE=3 SV=1;tr|A0A178UQU4|A0A178UQU4_ARATH ATP synthase subunit beta OS=Arabidopsis thaliana OX=3702 GN=AXX17_At5g08610 PE=3 SV=1;sp|P83484|ATPBN_ARATH	12	20	19	19	19	19	20	18	18	19	18	18	19	48.6	59.67	9968300000	2704400000	2633000000	4630900000	30	332280000	90146000	87768000	154360000
tr|A0A2P2CLH8|A0A2P2CLH8_ARATH;sp|P92514|COX3_ARATH;tr|A0A5S9YIV7|A0A5S9YIV7_ARATH;tr|A0A7G2FNG7|A0A7G2FNG7_ARATH;tr|A0A178U5K6|A0A178U5K6_ARATH	tr|A0A2P2CLH8|A0A2P2CLH8_ARATH Cytochrome c oxidase subunit 3 OS=Arabidopsis thaliana OX=3702 GN=cox3 PE=3 SV=2;sp|P92514|COX3_ARATH Cytochrome c oxidase subunit 3 OS=Arabidopsis thaliana OX=3702 GN=COX3 PE=2 SV=2;tr|A0A5S9YIV7|A0A5S9YIV7_ARATH Cytochrome	5	2	2	2	2	2	2	2	2	2	2	2	2	6.4	29.961	141720000	36284000	61906000	43528000	4	35430000	9071100	15476000	10882000
tr|A0A2P2CLG7|A0A2P2CLG7_ARATH;sp|P92533|NU3M_ARATH	tr|A0A2P2CLG7|A0A2P2CLG7_ARATH NADH-ubiquinone oxidoreductase chain 3 OS=Arabidopsis thaliana OX=3702 GN=nad3 PE=3 SV=1;sp|P92533|NU3M_ARATH NADH-ubiquinone oxidoreductase chain 3 OS=Arabidopsis thaliana OX=3702 GN=ND3 PE=1 SV=2	2	1	1	1	1	1	1	1	1	1	1	1	1	12.7	13.803	62134000	14601000	14642000	32891000	3	20711000	4867000	4880600	10964000
tr|G1C2S8|G1C2S8_ARATH;tr|A0A2P2CLH6|A0A2P2CLH6_ARATH;sp|P92547|ATP62_ARATH;tr|A0A384KI37|A0A384KI37_ARATH;tr|A0A178U7J2|A0A178U7J2_ARATH;sp|P93298|ATP61_ARATH;tr|A0A5S9YIJ2|A0A5S9YIJ2_ARATH	tr|G1C2S8|G1C2S8_ARATH ATP synthase subunit a OS=Arabidopsis thaliana OX=3702 GN=atp6-2 PE=3 SV=1;tr|A0A2P2CLH6|A0A2P2CLH6_ARATH ATP synthase subunit a OS=Arabidopsis thaliana OX=3702 GN=atp6 PE=3 SV=1;sp|P92547|ATP62_ARATH ATP synthase subunit a-2 OS=Arab	7	3	3	3	3	3	3	3	3	3	3	3	3	8.9	39.739	2006200000	635900000	622460000	747810000	10	200620000	63590000	62246000	74781000
tr|B5TM92|B5TM92_ARATH;tr|A0A2P2CLC3|A0A2P2CLC3_ARATH;sp|P92558|NU1M_ARATH;tr|A7KNG7|A7KNG7_ARATH;tr|Q1ZXW0|Q1ZXW0_ARATH;tr|G1C2R6|G1C2R6_ARATH;tr|Q3EC42|Q3EC42_ARATH;tr|A0A654GF24|A0A654GF24_ARATH	tr|B5TM92|B5TM92_ARATH NADH-ubiquinone oxidoreductase chain 1 OS=Arabidopsis thaliana OX=3702 PE=2 SV=1;tr|A0A2P2CLC3|A0A2P2CLC3_ARATH NADH-ubiquinone oxidoreductase chain 1 OS=Arabidopsis thaliana OX=3702 GN=nad1 PE=3 SV=1;sp|P92558|NU1M_ARATH NADH-ubiqui	8	4	4	4	4	3	4	4	3	4	4	3	4	14.8	36	329460000	59029000	87220000	183210000	10	32946000	5902900	8722000	18321000
tr|A0A178WDN7|A0A178WDN7_ARATH;sp|P92935|TLC2_ARATH;tr|B9DI49|B9DI49_ARATH;tr|A0A7G2DTF5|A0A7G2DTF5_ARATH	tr|A0A178WDN7|A0A178WDN7_ARATH ADP,ATP carrier protein OS=Arabidopsis thaliana OX=3702 GN=AXX17_At1g16290 PE=3 SV=1;sp|P92935|TLC2_ARATH ADP,ATP carrier protein 2, chloroplastic OS=Arabidopsis thaliana OX=3702 GN=AATP2 PE=1 SV=2;tr|B9DI49|B9DI49_ARATH ADP,	4	11	11	6	10	11	11	10	11	11	6	6	6	21.2	67.529	1968100000	540230000	970210000	457650000	29	67865000	18629000	33455000	15781000
sp|P92939|ECA1_ARATH;tr|A0A5S9T5N1|A0A5S9T5N1_ARATH;tr|A0A178W6B4|A0A178W6B4_ARATH;tr|Q8L7P6|Q8L7P6_ARATH;tr|A0A077|A0A077_ARATH;tr|A0A078|A0A078_ARATH;tr|A0A7G2EZ36|A0A7G2EZ36_ARATH;sp|O23087|ECA2_ARATH;tr|A0A654FKQ8|A0A654FKQ8_ARATH;tr|A0A5S9XP12|A0A5S9XP12_ARATH;tr|A0A178UYB0|A0A178UYB0_ARATH	sp|P92939|ECA1_ARATH Calcium-transporting ATPase 1, endoplasmic reticulum-type OS=Arabidopsis thaliana OX=3702 GN=ECA1 PE=1 SV=2;tr|A0A5S9T5N1|A0A5S9T5N1_ARATH (thale cress) hypothetical protein OS=Arabidopsis thaliana OX=3702 GN=AT9943_LOCUS620 PE=4 SV=1;	11	18	18	3	17	18	15	17	18	15	3	3	2	18.9	116.36	1000200000	355130000	417210000	227810000	46	21743000	7720300	9069900	4952400
tr|Q96325|Q96325_ARATH;tr|A0A654G7B5|A0A654G7B5_ARATH;tr|A0A5S9Y9U9|A0A5S9Y9U9_ARATH;tr|A0A178UNE2|A0A178UNE2_ARATH;sp|P92941|CLCA_ARATH;tr|F4KIT3|F4KIT3_ARATH;tr|A0A178VKG6|A0A178VKG6_ARATH;sp|P92942|CLCB_ARATH	tr|Q96325|Q96325_ARATH Chloride channel protein OS=Arabidopsis thaliana OX=3702 PE=2 SV=1;tr|A0A654G7B5|A0A654G7B5_ARATH Chloride channel protein OS=Arabidopsis thaliana OX=3702 GN=AN1_LOCUS24263 PE=3 SV=1;tr|A0A5S9Y9U9|A0A5S9Y9U9_ARATH Chloride channel pr	8	5	5	5	5	5	3	5	5	3	5	5	3	8	85.443	250760000	84718000	140800000	25242000	28	8955800	3025600	5028700	901490
tr|A0A178V4V1|A0A178V4V1_ARATH;sp|P92963|RAB1C_ARATH;tr|A0A178UXW9|A0A178UXW9_ARATH;sp|O23561|RAB1A_ARATH;tr|A0A5S9XTH3|A0A5S9XTH3_ARATH;tr|A0A7G2F081|A0A7G2F081_ARATH	tr|A0A178V4V1|A0A178V4V1_ARATH (thale cress) hypothetical protein OS=Arabidopsis thaliana OX=3702 GN=AXX17_At4g20220 PE=4 SV=1;sp|P92963|RAB1C_ARATH Ras-related protein RABB1c OS=Arabidopsis thaliana OX=3702 GN=RABB1C PE=1 SV=1	6	8	8	5	6	5	4	6	5	4	4	2	2	44.1	23.164	248630000	92169000	119620000	36832000	16	15539000	5760500	7476500	2302000
sp|P92994|TCMO_ARATH;tr|B1GV49|B1GV49_ARATH;tr|B1GV38|B1GV38_ARATH;tr|A0A178VRU1|A0A178VRU1_ARATH;tr|B1GV37|B1GV37_ARATH;tr|B1GV39|B1GV39_ARATH;tr|B1GV36|B1GV36_ARATH;tr|B1GV55|B1GV55_ARATH;tr|A0A5S9X2L5|A0A5S9X2L5_ARATH;tr|Q9T0N4|Q9T0N4_ARATH;tr|Q9SB21|Q9SB21_ARATH;tr|A0A178WKG9|A0A178WKG9_ARATH;tr|A0A654FPG6|A0A654FPG6_ARATH;tr|A0A7G2ERN8|A0A7G2ERN8_ARATH;tr|Q9SGP1|Q9SGP1_ARATH;tr|A0A654EF44|A0…	sp|P92994|TCMO_ARATH Trans-cinnamate 4-monooxygenase OS=Arabidopsis thaliana OX=3702 GN=CYP73A5 PE=1 SV=1;tr|B1GV49|B1GV49_ARATH Cinnamate-4-hydroxylase OS=Arabidopsis thaliana OX=3702 GN=C4H PE=3 SV=1;tr|B1GV38|B1GV38_ARATH Cinnamate-4-hydroxylase OS=Arab	44	14	14	13	12	13	14	12	13	14	11	12	13	27.7	57.792	922720000	233840000	271250000	417630000	27	34175000	8660900	10046000	15468000
tr|C0SVL5|C0SVL5_ARATH;tr|A0A384LEJ8|A0A384LEJ8_ARATH;sp|P93004|PIP27_ARATH;tr|O23830|O23830_ARATH	tr|C0SVL5|C0SVL5_ARATH Uncharacterized protein At4g35100 (Fragment) OS=Arabidopsis thaliana OX=3702 GN=At4g35100 PE=2 SV=1;tr|A0A384LEJ8|A0A384LEJ8_ARATH (thale cress) hypothetical protein OS=Arabidopsis thaliana OX=3702 GN=AXX17_At4g40080 PE=3 SV=1;sp|P93	4	2	2	2	2	2	0	2	2	0	2	2	0	12.9	29.742	154010000	78524000	75484000	0	8	19251000	9815600	9435500	0
tr|A0A178VYB0|A0A178VYB0_ARATH;tr|A0A178W0H4|A0A178W0H4_ARATH;sp|P93032|IDH2_ARATH;tr|A0A178WJM7|A0A178WJM7_ARATH;tr|A0A5S9WIG7|A0A5S9WIG7_ARATH;tr|A0A654EJY4|A0A654EJY4_ARATH;sp|Q9LQK9|IDH4_ARATH;tr|A0A7G2DXH5|A0A7G2DXH5_ARATH	tr|A0A178VYB0|A0A178VYB0_ARATH (thale cress) hypothetical protein OS=Arabidopsis thaliana OX=3702 GN=At2g17130 PE=3 SV=1;tr|A0A178W0H4|A0A178W0H4_ARATH (thale cress) hypothetical protein OS=Arabidopsis thaliana OX=3702 GN=AXX17_At2g12260 PE=3 SV=1;sp|P9303	8	4	1	1	3	2	4	1	1	1	1	1	1	16.3	39.148	41572000	9715200	11319000	20537000	16	2598200	607200	707460	1283600
tr|B9DFH4|B9DFH4_ARATH;tr|A0A178VMD4|A0A178VMD4_ARATH;sp|P93033|FUM1_ARATH;tr|A0A654F412|A0A654F412_ARATH;tr|A0A654GAT9|A0A654GAT9_ARATH;tr|A0A178UQ57|A0A178UQ57_ARATH;sp|Q9FI53|FUM2_ARATH;tr|B9DFR5|B9DFR5_ARATH;tr|A0A178UN34|A0A178UN34_ARATH;tr|B3H477|B3H477_ARATH;tr|A0A1P8BDR1|A0A1P8BDR1_ARATH	tr|B9DFH4|B9DFH4_ARATH fumarate hydratase OS=Arabidopsis thaliana OX=3702 GN=At2g47510 PE=2 SV=1;tr|A0A178VMD4|A0A178VMD4_ARATH fumarate hydratase OS=Arabidopsis thaliana OX=3702 GN=AXX17_At2g45300 PE=3 SV=1;sp|P93033|FUM1_ARATH Fumarate hydratase 1, mitoc	11	10	10	10	8	9	10	8	9	10	8	9	10	25.2	53.072	1696800000	501550000	635170000	560110000	26	65262000	19290000	24429000	21543000
tr|A0A7G2EKR0|A0A7G2EKR0_ARATH;tr|A0A178VD05|A0A178VD05_ARATH;sp|P93042|RHD3_ARATH;tr|A0A1P8ASL0|A0A1P8ASL0_ARATH;tr|A0A178WK71|A0A178WK71_ARATH;tr|A0A178WM92|A0A178WM92_ARATH;sp|Q9SSN0|RHD31_ARATH;tr|A0A7G2E5G8|A0A7G2E5G8_ARATH	tr|A0A7G2EKR0|A0A7G2EKR0_ARATH Protein ROOT HAIR DEFECTIVE 3 homolog OS=Arabidopsis thaliana OX=3702 GN=AT9943_LOCUS10964 PE=3 SV=1;tr|A0A178VD05|A0A178VD05_ARATH Protein ROOT HAIR DEFECTIVE 3 homolog OS=Arabidopsis thaliana OX=3702 GN=AXX17_At3g14330 PE=3	8	11	11	11	9	11	3	9	11	3	9	11	3	16.6	89.062	385870000	162580000	173370000	49917000	44	8769700	3695000	3940200	1134500
tr|A0A178U5N7|A0A178U5N7_ARATH;tr|A7KNG1|A7KNG1_ARATH;tr|G1C2Q7|G1C2Q7_ARATH;tr|A0A2P2CLF0|A0A2P2CLF0_ARATH;sp|P93285|COX2_ARATH;tr|A0A7G2FJN5|A0A7G2FJN5_ARATH;tr|A0A7G2FQI1|A0A7G2FQI1_ARATH	tr|A0A178U5N7|A0A178U5N7_ARATH COX2_CUA domain-containing protein OS=Arabidopsis thaliana OX=3702 GN=Atmg00160 PE=3 SV=1;tr|A7KNG1|A7KNG1_ARATH Cytochrome c oxidase subunit 2 (Fragment) OS=Arabidopsis thaliana OX=3702 PE=2 SV=1;tr|G1C2Q7|G1C2Q7_ARATH Cytoc	7	2	2	2	2	2	2	2	2	2	2	2	2	8.9	21.205	642880000	212350000	273910000	156630000	10	64288000	21235000	27391000	15663000
tr|G1C2R4|G1C2R4_ARATH;tr|A0A654GFL0|A0A654GFL0_ARATH;sp|P93303|YMF19_ARATH;tr|A7KNE7|A7KNE7_ARATH	tr|G1C2R4|G1C2R4_ARATH H(+)-transporting two-sector ATPase OS=Arabidopsis thaliana OX=3702 GN=atp8 PE=1 SV=1;tr|A0A654GFL0|A0A654GFL0_ARATH H(+)-transporting two-sector ATPase OS=Arabidopsis thaliana OX=3702 GN=AN1_LOCUS27190 PE=3 SV=1;sp|P93303|YMF19_ARAT	4	8	8	8	8	8	8	8	8	8	8	8	8	41.1	18.211	4560000000	1375400000	1374000000	1810700000	8	570010000	171920000	171750000	226340000
tr|B5TM95|B5TM95_ARATH;tr|A0A2P2CLH2|A0A2P2CLH2_ARATH;sp|P93306|NDUS2_ARATH;tr|A7KNI1|A7KNI1_ARATH;tr|G1C2V1|G1C2V1_ARATH;tr|G1C2X4|G1C2X4_ARATH	tr|B5TM95|B5TM95_ARATH NADH dehydrogenase subunit 7 OS=Arabidopsis thaliana OX=3702 PE=2 SV=1;tr|A0A2P2CLH2|A0A2P2CLH2_ARATH NADH dehydrogenase subunit 7 OS=Arabidopsis thaliana OX=3702 GN=nad7 PE=1 SV=1;sp|P93306|NDUS2_ARATH NADH dehydrogenase [ubiquinone	6	6	6	6	6	6	4	6	6	4	6	6	4	19	45.014	415820000	218440000	152030000	45350000	21	19801000	10402000	7239400	2159500
tr|B5TM93|B5TM93_ARATH;tr|A0A2P2CLG4|A0A2P2CLG4_ARATH;sp|P93313|NU4M_ARATH	tr|B5TM93|B5TM93_ARATH NADH-ubiquinone oxidoreductase chain 4 OS=Arabidopsis thaliana OX=3702 PE=2 SV=1;tr|A0A2P2CLG4|A0A2P2CLG4_ARATH NADH-ubiquinone oxidoreductase chain 4 OS=Arabidopsis thaliana OX=3702 GN=nad4 PE=3 SV=2;sp|P93313|NU4M_ARATH NADH-ubiqui	3	3	3	3	3	2	2	3	2	2	3	2	2	4.6	55.939	162140000	73729000	35173000	53242000	9	18016000	8192200	3908100	5915700
tr|A0A5S9Y816|A0A5S9Y816_ARATH;tr|A0A2H1ZE77|A0A2H1ZE77_ARATH;tr|A0A654G4C9|A0A654G4C9_ARATH;sp|P93655|LONM1_ARATH;tr|A0A178UAI4|A0A178UAI4_ARATH;tr|A0A7G2FAK1|A0A7G2FAK1_ARATH;tr|A0A654F4E9|A0A654F4E9_ARATH;tr|A0A7G2EJC6|A0A7G2EJC6_ARATH;tr|Q93ZJ8|Q93ZJ8_ARATH;sp|Q9M9L8|LONM3_ARATH;tr|A0A178VL30|A0A178VL30_ARATH;tr|A0A5S9X9F8|A0A5S9X9F8_ARATH;tr|A0A178VHS4|A0A178VHS4_ARATH;tr|A0A5S9X9I7|A0A5S9X9…	tr|A0A5S9Y816|A0A5S9Y816_ARATH Lon protease homolog, mitochondrial OS=Arabidopsis thaliana OX=3702 GN=C24_LOCUS23299 PE=3 SV=1;tr|A0A2H1ZE77|A0A2H1ZE77_ARATH Lon protease homolog, mitochondrial OS=Arabidopsis thaliana OX=3702 GN=LON1 PE=1 SV=1;tr|A0A654G4C	17	16	16	16	3	4	16	3	4	16	3	4	16	18.4	113.64	359460000	25073000	29326000	305060000	56	6418900	447740	523670	5447500
tr|A8MRW9|A8MRW9_ARATH;tr|A0A654EUE1|A0A654EUE1_ARATH;tr|A0A178VX81|A0A178VX81_ARATH;sp|P93834|HXK2_ARATH;tr|A0A7G2EAY4|A0A7G2EAY4_ARATH	tr|A8MRW9|A8MRW9_ARATH Phosphotransferase OS=Arabidopsis thaliana OX=3702 GN=HXK2 PE=1 SV=1;tr|A0A654EUE1|A0A654EUE1_ARATH Phosphotransferase OS=Arabidopsis thaliana OX=3702 GN=AN1_LOCUS8344 PE=3 SV=1;tr|A0A178VX81|A0A178VX81_ARATH Phosphotransferase OS=Ar	5	5	2	2	4	4	5	1	1	2	1	1	2	17	42.926	81297000	14732000	21109000	45457000	19	4278800	775350	1111000	2392500
tr|Q0WQF8|Q0WQF8_ARATH;tr|A0A5S9Y1G4|A0A5S9Y1G4_ARATH;tr|A0A178UBN1|A0A178UBN1_ARATH;sp|P98204|ALA1_ARATH	tr|Q0WQF8|Q0WQF8_ARATH Phospholipid-transporting ATPase OS=Arabidopsis thaliana OX=3702 GN=At5g04930 PE=2 SV=1;tr|A0A5S9Y1G4|A0A5S9Y1G4_ARATH Phospholipid-transporting ATPase OS=Arabidopsis thaliana OX=3702 GN=AN1_LOCUS21298 PE=3 SV=1;tr|A0A178UBN1|A0A178U	4	1	1	1	0	1	0	0	1	0	0	1	0	0.9	130.28	6042600	0	6042600	0	48	125890	0	125890	0
tr|Q9SUI9|Q9SUI9_ARATH;tr|A0A7G2EV18|A0A7G2EV18_ARATH;tr|A0A178USQ7|A0A178USQ7_ARATH;sp|Q01908|ATPG1_ARATH;tr|B9DI66|B9DI66_ARATH	tr|Q9SUI9|Q9SUI9_ARATH ATP synthase gamma chain, chloroplast (Fragment) OS=Arabidopsis thaliana OX=3702 GN=atpC1 PE=2 SV=1;tr|A0A7G2EV18|A0A7G2EV18_ARATH (thale cress) hypothetical protein OS=Arabidopsis thaliana OX=3702 GN=AT9943_LOCUS14843 PE=3 SV=1;tr|A	5	16	16	16	16	16	16	16	16	16	16	16	16	46.4	33.324	25565000000	8312700000	11733000000	5519400000	16	1597800000	519550000	733300000	344960000
tr|A0A178WD21|A0A178WD21_ARATH;sp|Q01909|ATPG2_ARATH	tr|A0A178WD21|A0A178WD21_ARATH (thale cress) hypothetical protein OS=Arabidopsis thaliana OX=3702 GN=AXX17_At1g16460 PE=3 SV=1;sp|Q01909|ATPG2_ARATH ATP synthase gamma chain 2, chloroplastic OS=Arabidopsis thaliana OX=3702 GN=ATPC2 PE=2 SV=1	2	3	3	3	2	3	0	2	3	0	2	3	0	9.8	42.727	84674000	39737000	44937000	0	19	4456500	2091400	2365100	0
tr|A0A178VP50|A0A178VP50_ARATH;tr|C0Z2N6|C0Z2N6_ARATH;tr|F4IHK9|F4IHK9_ARATH;tr|A0A654EUX5|A0A654EUX5_ARATH;sp|Q03250|RBG7_ARATH;tr|A0A178VQY8|A0A178VQY8_ARATH	tr|A0A178VP50|A0A178VP50_ARATH GRP7 OS=Arabidopsis thaliana OX=3702 GN=AXX17_At2g17220 PE=4 SV=1;tr|C0Z2N6|C0Z2N6_ARATH AT2G21660 protein OS=Arabidopsis thaliana OX=3702 GN=At2g21660 PE=2 SV=1;tr|F4IHK9|F4IHK9_ARATH Cold, circadian rhythm, and rna binding	6	1	1	1	0	0	1	0	0	1	0	0	1	8.6	10.209	6797500	0	0	6797500	8	849680	0	0	849680
sp|Q058N4|MRS2B_ARATH;tr|A0A178ULQ2|A0A178ULQ2_ARATH;tr|Q0WN74|Q0WN74_ARATH	sp|Q058N4|MRS2B_ARATH Magnesium transporter MRS2-11, chloroplastic OS=Arabidopsis thaliana OX=3702 GN=MRS2-11 PE=1 SV=1;tr|A0A178ULQ2|A0A178ULQ2_ARATH Magnesium transporter OS=Arabidopsis thaliana OX=3702 GN=AXX17_At5g22300 PE=3 SV=1;tr|Q0WN74|Q0WN74_ARATH	3	10	10	10	8	10	6	8	10	6	8	10	6	23.3	51.093	627640000	204200000	362840000	60600000	19	33034000	10747000	19097000	3189500
tr|B9DFR9|B9DFR9_ARATH;tr|D9IX99|D9IX99_ARATH;tr|A0A384KNK4|A0A384KNK4_ARATH;sp|Q06611|PIP12_ARATH;tr|A8MRW1|A8MRW1_ARATH;tr|A0A7G2EE24|A0A7G2EE24_ARATH	tr|B9DFR9|B9DFR9_ARATH AT2G45960 protein OS=Arabidopsis thaliana OX=3702 GN=PIP1B PE=1 SV=1;tr|D9IX99|D9IX99_ARATH Aquaporin OS=Arabidopsis thaliana OX=3702 GN=Aqua PE=2 SV=1;tr|A0A384KNK4|A0A384KNK4_ARATH Plasma membrane intrinsic protein 1 OS=Arabidopsis	6	5	2	2	5	5	4	2	2	1	2	2	1	18.6	29.132	391650000	149010000	224010000	18628000	8	48957000	18626000	28002000	2328500
tr|B0FV99|B0FV99_ARATH;tr|F4I472|F4I472_ARATH;tr|A0A178WE09|A0A178WE09_ARATH;sp|Q9FY64|RS154_ARATH;sp|Q08112|RS151_ARATH	tr|B0FV99|B0FV99_ARATH At1g04270 (Fragment) OS=Arabidopsis thaliana OX=3702 PE=3 SV=1;tr|F4I472|F4I472_ARATH Cytosolic ribosomal protein S15 OS=Arabidopsis thaliana OX=3702 GN=RPS15 PE=1 SV=1;tr|A0A178WE09|A0A178WE09_ARATH (thale cress) hypothetical protei	5	1	1	1	1	1	0	1	1	0	1	1	0	9.8	16.069	12686000	5151800	7533900	0	7	1812200	735970	1076300	0
tr|B9DG17|B9DG17_ARATH;tr|A0A178WNA1|A0A178WNA1_ARATH;sp|Q08682|RSSA1_ARATH;tr|A0A7G2EMG0|A0A7G2EMG0_ARATH;tr|A0A178VCC8|A0A178VCC8_ARATH;sp|Q8H173|RSSA2_ARATH;tr|F4J4W3|F4J4W3_ARATH;tr|A0A654F5Q3|A0A654F5Q3_ARATH;tr|A0A5S9X932|A0A5S9X932_ARATH	tr|B9DG17|B9DG17_ARATH 40S ribosomal protein SA OS=Arabidopsis thaliana OX=3702 GN=P40 PE=1 SV=1;tr|A0A178WNA1|A0A178WNA1_ARATH 40S ribosomal protein SA OS=Arabidopsis thaliana OX=3702 GN=AXX17_At1g66550 PE=3 SV=1;sp|Q08682|RSSA1_ARATH 40S ribosomal protei	9	6	6	6	6	6	4	6	6	4	6	6	4	26.5	31.981	469650000	134290000	178990000	156370000	14	33547000	9591900	12785000	11169000
tr|A0A178WIA6|A0A178WIA6_ARATH;sp|Q08733|PIP13_ARATH	tr|A0A178WIA6|A0A178WIA6_ARATH (thale cress) hypothetical protein OS=Arabidopsis thaliana OX=3702 GN=AXX17_At1g00690 PE=3 SV=1;sp|Q08733|PIP13_ARATH Aquaporin PIP1-3 OS=Arabidopsis thaliana OX=3702 GN=PIP1-3 PE=1 SV=1	2	3	1	1	3	3	1	1	1	0	1	1	0	10.5	30.632	60543000	12542000	48001000	0	8	7567900	1567700	6000200	0
tr|A0A178W3S9|A0A178W3S9_ARATH;sp|Q0WL80|UGGG_ARATH;tr|A0A5S9WTJ1|A0A5S9WTJ1_ARATH;tr|A0A178W3V2|A0A178W3V2_ARATH;tr|A0A7G2E3U5|A0A7G2E3U5_ARATH;tr|A0A7G2E525|A0A7G2E525_ARATH;tr|A0A1P8AVX3|A0A1P8AVX3_ARATH;tr|Q9FVU8|Q9FVU8_ARATH	tr|A0A178W3S9|A0A178W3S9_ARATH UGGT OS=Arabidopsis thaliana OX=3702 GN=AXX17_At1g65430 PE=3 SV=1;sp|Q0WL80|UGGG_ARATH UDP-glucose:glycoprotein glucosyltransferase OS=Arabidopsis thaliana OX=3702 GN=UGGT PE=1 SV=1;tr|A0A5S9WTJ1|A0A5S9WTJ1_ARATH UDP-glucose:	8	15	15	15	15	13	8	15	13	8	15	13	8	10.3	181.8	462900000	158370000	168720000	135810000	84	5510700	1885300	2008600	1616800
tr|A0A178VB65|A0A178VB65_ARATH;sp|Q0WLB5|CLAH2_ARATH	tr|A0A178VB65|A0A178VB65_ARATH Clathrin heavy chain OS=Arabidopsis thaliana OX=3702 GN=AXX17_At3g08110 PE=3 SV=1;sp|Q0WLB5|CLAH2_ARATH Clathrin heavy chain 2 OS=Arabidopsis thaliana OX=3702 GN=CHC2 PE=1 SV=1	2	11	1	1	10	9	5	1	0	0	1	0	0	7.1	193.27	13553000	13553000	0	0	88	154010	154010	0	0
tr|A0A7G2EBU7|A0A7G2EBU7_ARATH;tr|A8MQR6|A8MQR6_ARATH;tr|A0A654EXU9|A0A654EXU9_ARATH;tr|A0A5S9WXY9|A0A5S9WXY9_ARATH;tr|A0A178VQ51|A0A178VQ51_ARATH;tr|A8MQH4|A8MQH4_ARATH;sp|Q0WM29|MMSA_ARATH	tr|A0A7G2EBU7|A0A7G2EBU7_ARATH methylmalonate-semialdehyde dehydrogenase (CoA acylating) OS=Arabidopsis thaliana OX=3702 GN=AT9943_LOCUS6553 PE=3 SV=1;tr|A8MQR6|A8MQR6_ARATH methylmalonate-semialdehyde dehydrogenase (CoA acylating) OS=Arabidopsis thaliana	7	1	1	1	1	0	1	1	0	1	1	0	1	2.3	50.847	8081300	2495700	0	5585600	19	425330	131350	0	293980
tr|A0A654FB98|A0A654FB98_ARATH;tr|A0A5S9XCD9|A0A5S9XCD9_ARATH;tr|A0A178V904|A0A178V904_ARATH;sp|Q0WNJ6|CLAH1_ARATH	tr|A0A654FB98|A0A654FB98_ARATH Clathrin heavy chain OS=Arabidopsis thaliana OX=3702 GN=AN1_LOCUS12433 PE=3 SV=1;tr|A0A5S9XCD9|A0A5S9XCD9_ARATH Clathrin heavy chain OS=Arabidopsis thaliana OX=3702 GN=C24_LOCUS12262 PE=3 SV=1;tr|A0A178V904|A0A178V904_ARATH C	4	12	12	2	10	11	5	10	11	5	1	2	0	7.9	193.23	366210000	137610000	175910000	52699000	88	4161500	1563700	1998900	598850
tr|A0A654GEX7|A0A654GEX7_ARATH;tr|A0A178UES6|A0A178UES6_ARATH;sp|Q0WPN7|CGR3_ARATH;tr|A0A7G2FK34|A0A7G2FK34_ARATH	tr|A0A654GEX7|A0A654GEX7_ARATH S-adenosyl-L-methionine-dependent methyltransferase OS=Arabidopsis thaliana OX=3702 GN=AN1_LOCUS26911 PE=4 SV=1;tr|A0A178UES6|A0A178UES6_ARATH CGR3 OS=Arabidopsis thaliana OX=3702 GN=AXX17_At5g65700 PE=4 SV=1;sp|Q0WPN7|CGR3_A	4	2	1	1	2	1	1	1	1	1	1	1	1	9.3	28.338	24780000	6259700	11492000	7028100	11	2252700	569070	1044700	638920
tr|A0A7G2EUI2|A0A7G2EUI2_ARATH;tr|A0A178VIR0|A0A178VIR0_ARATH;tr|A0A178VJ42|A0A178VJ42_ARATH;sp|Q0WQF7|ODP21_ARATH;tr|A0A5S9XKV9|A0A5S9XKV9_ARATH;tr|F4J5T2|F4J5T2_ARATH	tr|A0A7G2EUI2|A0A7G2EUI2_ARATH Dihydrolipoamide acetyltransferase component of pyruvate dehydrogenase complex OS=Arabidopsis thaliana OX=3702 GN=AT9943_LOCUS13406 PE=3 SV=1;tr|A0A178VIR0|A0A178VIR0_ARATH Dihydrolipoamide acetyltransferase component of pyru	6	5	5	5	5	5	5	5	5	5	5	5	5	10.4	59.172	293670000	68588000	78454000	146630000	29	10127000	2365100	2705300	5056200
tr|A0A7G2EB72|A0A7G2EB72_ARATH;tr|A0A178VZB0|A0A178VZB0_ARATH;sp|Q0WT31|PMTP_ARATH	tr|A0A7G2EB72|A0A7G2EB72_ARATH (thale cress) hypothetical protein OS=Arabidopsis thaliana OX=3702 GN=AT9943_LOCUS8459 PE=3 SV=1;tr|A0A178VZB0|A0A178VZB0_ARATH Uncharacterized protein OS=Arabidopsis thaliana OX=3702 GN=AXX17_At2g30790 PE=3 SV=1;sp|Q0WT31|PM	3	9	6	6	9	9	7	6	6	4	6	6	4	14.3	86.902	302990000	75895000	94641000	132460000	46	6586800	1649900	2057400	2879500
tr|Q0WL47|Q0WL47_ARATH;tr|F4HQE1|F4HQE1_ARATH;tr|A0A178W1G8|A0A178W1G8_ARATH;sp|Q0WT48|DNJ21_ARATH;tr|A0A7G2EA80|A0A7G2EA80_ARATH	tr|Q0WL47|Q0WL47_ARATH Putative DnaJ protein OS=Arabidopsis thaliana OX=3702 GN=At1g79940 PE=2 SV=1;tr|F4HQE1|F4HQE1_ARATH DnaJ / Sec63 Brl domains-containing protein OS=Arabidopsis thaliana OX=3702 GN=ATERDJ2A PE=1 SV=1;tr|A0A178W1G8|A0A178W1G8_ARATH ATER	5	2	2	2	1	2	1	1	2	1	1	2	1	5.2	51.551	34409000	8692300	14394000	11322000	23	1496000	377930	625830	492270
tr|B9DHT9|B9DHT9_ARATH;tr|A0A384LAW6|A0A384LAW6_ARATH;sp|Q0WW26|COPG_ARATH;tr|Q9XIH0|Q9XIH0_ARATH;tr|A0A178VNZ9|A0A178VNZ9_ARATH;tr|F4IKA7|F4IKA7_ARATH	tr|B9DHT9|B9DHT9_ARATH Coatomer subunit gamma OS=Arabidopsis thaliana OX=3702 GN=At4g34450 PE=2 SV=1;tr|A0A384LAW6|A0A384LAW6_ARATH Coatomer subunit gamma OS=Arabidopsis thaliana OX=3702 GN=AXX17_At4g39420 PE=3 SV=1;sp|Q0WW26|COPG_ARATH Coatomer subunit ga	6	10	10	10	6	10	2	6	10	2	6	10	2	11.6	98.49	264090000	72834000	182240000	9012600	54	4890500	1348800	3374800	166900
tr|A0A654F7L3|A0A654F7L3_ARATH;tr|A0A178VMS7|A0A178VMS7_ARATH;sp|Q1ACB3|HSTC_ARATH;tr|F4J8K0|F4J8K0_ARATH;tr|A0A7G2EHR6|A0A7G2EHR6_ARATH	tr|A0A654F7L3|A0A654F7L3_ARATH Homogentisate solanesyltransferase, chloroplastic OS=Arabidopsis thaliana OX=3702 GN=AN1_LOCUS12519 PE=3 SV=1;tr|A0A178VMS7|A0A178VMS7_ARATH PDS2 OS=Arabidopsis thaliana OX=3702 GN=AXX17_At3g11900 PE=3 SV=1;sp|Q1ACB3|HSTC_ARA	5	1	1	1	1	1	0	1	1	0	1	1	0	3.1	42.829	65199000	15380000	49819000	0	19	3431500	809470	2622100	0
tr|A0A178WL25|A0A178WL25_ARATH;sp|Q1G3T1|TDL1_ARATH	tr|A0A178WL25|A0A178WL25_ARATH (thale cress) hypothetical protein OS=Arabidopsis thaliana OX=3702 GN=AXX17_At1g33380 PE=4 SV=1;sp|Q1G3T1|TDL1_ARATH TPD1 protein homolog 1 OS=Arabidopsis thaliana OX=3702 GN=TDL1 PE=2 SV=1	2	1	1	1	1	1	1	1	1	1	1	1	1	4.5	19.884	318000000	89209000	184980000	43810000	5	63600000	17842000	36996000	8762100
tr|A0A1P8B6J0|A0A1P8B6J0_ARATH;tr|A0A5S9XXI4|A0A5S9XXI4_ARATH;tr|A0A178UX29|A0A178UX29_ARATH;sp|Q1JPL4|NDB1_ARATH;tr|A0A7G2F182|A0A7G2F182_ARATH;tr|A0A654EW89|A0A654EW89_ARATH;tr|A0A178VT71|A0A178VT71_ARATH;sp|Q9SKT7|NDB4_ARATH;tr|A0A7G2E9S6|A0A7G2E9S6_ARATH	tr|A0A1P8B6J0|A0A1P8B6J0_ARATH NADH:ubiquinone reductase (non-electrogenic) OS=Arabidopsis thaliana OX=3702 GN=NDB1 PE=1 SV=1;tr|A0A5S9XXI4|A0A5S9XXI4_ARATH NADH:ubiquinone reductase (non-electrogenic) OS=Arabidopsis thaliana OX=3702 GN=C24_LOCUS19495 PE=3	9	7	5	5	7	5	6	5	3	4	5	3	4	13.9	55.783	207380000	113630000	29449000	64304000	27	7680800	4208400	1090700	2381600
tr|A0A654EA26|A0A654EA26_ARATH;tr|A0A5S9TWL5|A0A5S9TWL5_ARATH;sp|Q1JPL7|PME18_ARATH;tr|A0A1P8ARX5|A0A1P8ARX5_ARATH	tr|A0A654EA26|A0A654EA26_ARATH Pectinesterase OS=Arabidopsis thaliana OX=3702 GN=AN1_LOCUS1256 PE=3 SV=1;tr|A0A5S9TWL5|A0A5S9TWL5_ARATH Pectinesterase OS=Arabidopsis thaliana OX=3702 GN=C24_LOCUS1168 PE=3 SV=1;sp|Q1JPL7|PME18_ARATH Pectinesterase/pectinest	4	1	1	1	0	1	0	0	1	0	0	1	0	2	61.687	11786000	0	11786000	0	26	453310	0	453310	0
tr|A0A1P8B2U3|A0A1P8B2U3_ARATH;tr|A0A7G2EHS2|A0A7G2EHS2_ARATH;tr|A0A654F0N1|A0A654F0N1_ARATH;tr|A0A5S9X4C8|A0A5S9X4C8_ARATH;tr|A0A178VXX7|A0A178VXX7_ARATH;sp|Q5XF06|TI442_ARATH;tr|A0A178VY79|A0A178VY79_ARATH;tr|A0A654EW07|A0A654EW07_ARATH;tr|A0A5S9WZN5|A0A5S9WZN5_ARATH;sp|Q1PF33|TI441_ARATH;tr|A0A1P8B2X6|A0A1P8B2X6_ARATH	tr|A0A1P8B2U3|A0A1P8B2U3_ARATH Translocase inner membrane subunit 44-1 OS=Arabidopsis thaliana OX=3702 GN=TIM44-1 PE=3 SV=1;tr|A0A7G2EHS2|A0A7G2EHS2_ARATH (thale cress) hypothetical protein OS=Arabidopsis thaliana OX=3702 GN=AT9943_LOCUS8624 PE=3 SV=1;tr|A	11	1	1	1	1	1	1	1	1	1	1	1	1	2.6	48.154	28217000	6070300	7146900	14999000	25	1128700	242810	285880	599970
sp|Q2HIM5|MMGT_ARATH	sp|Q2HIM5|MMGT_ARATH Membrane magnesium transporter OS=Arabidopsis thaliana OX=3702 GN=At5g03345 PE=3 SV=1	1	1	1	1	1	1	1	1	1	1	1	1	1	15.4	11.828	29016000	5626000	5792700	17597000	6	4835900	937670	965440	2932800
tr|A0A384KP75|A0A384KP75_ARATH;tr|A0A178VXV8|A0A178VXV8_ARATH;sp|Q304B9|NCER2_ARATH	tr|A0A384KP75|A0A384KP75_ARATH Neutral ceramidase OS=Arabidopsis thaliana OX=3702 GN=AXX17_At2g34850 PE=3 SV=1;tr|A0A178VXV8|A0A178VXV8_ARATH Neutral ceramidase OS=Arabidopsis thaliana OX=3702 GN=At2g38010 PE=1 SV=1;sp|Q304B9|NCER2_ARATH Neutral ceramidase	3	1	1	1	1	1	0	1	1	0	1	1	0	1.5	83.207	21106000	7573500	13532000	0	35	603030	216390	386640	0
tr|B5TM97|B5TM97_ARATH;tr|A0A5S9YJ31|A0A5S9YJ31_ARATH;sp|Q31708|RT04_ARATH	tr|B5TM97|B5TM97_ARATH Ribosomal protein S4 OS=Arabidopsis thaliana OX=3702 GN=rps4 PE=1 SV=1;tr|A0A5S9YJ31|A0A5S9YJ31_ARATH S4 domain-containing protein OS=Arabidopsis thaliana OX=3702 GN=At2g07734 PE=3 SV=1;sp|Q31708|RT04_ARATH Ribosomal protein S4, mito	3	1	1	1	0	0	1	0	0	1	0	0	1	2.8	43.352	0	0	0	0	19	0	0	0	0
tr|A0A1P8AR51|A0A1P8AR51_ARATH;tr|A0A178WD16|A0A178WD16_ARATH;sp|Q37145|ACA1_ARATH;tr|F4HUS8|F4HUS8_ARATH;tr|Q56WX4|Q56WX4_ARATH	tr|A0A1P8AR51|A0A1P8AR51_ARATH Calcium-transporting ATPase OS=Arabidopsis thaliana OX=3702 GN=ACA1 PE=1 SV=1;tr|A0A178WD16|A0A178WD16_ARATH Calcium-transporting ATPase OS=Arabidopsis thaliana OX=3702 GN=AXX17_At1g28160 PE=3 SV=1;sp|Q37145|ACA1_ARATH Calciu	5	6	6	4	6	6	2	6	6	2	4	4	1	6.9	103.85	245300000	107780000	102390000	35126000	36	6813800	2994000	2844100	975720
tr|A0A654FZ34|A0A654FZ34_ARATH;tr|A0A178UHN3|A0A178UHN3_ARATH;sp|Q38798|CALX2_ARATH;tr|F4K6M8|F4K6M8_ARATH;tr|A0A7G2F947|A0A7G2F947_ARATH	tr|A0A654FZ34|A0A654FZ34_ARATH Calnexin homolog OS=Arabidopsis thaliana OX=3702 GN=AN1_LOCUS21554 PE=3 SV=1;tr|A0A178UHN3|A0A178UHN3_ARATH Calnexin homolog OS=Arabidopsis thaliana OX=3702 GN=AXX17_At5g07020 PE=3 SV=1;sp|Q38798|CALX2_ARATH Calnexin homolog	5	2	1	1	1	1	0	1	0	0	1	0	0	4.9	60.489	5863800	5863800	0	0	27	217180	217180	0	0
tr|A0A654GAS7|A0A654GAS7_ARATH;tr|A0A178UM82|A0A178UM82_ARATH;sp|Q38799|ODPB1_ARATH;tr|Q56Z30|Q56Z30_ARATH	tr|A0A654GAS7|A0A654GAS7_ARATH Pyruvate dehydrogenase E1 component subunit beta OS=Arabidopsis thaliana OX=3702 GN=AN1_LOCUS25330 PE=4 SV=1;tr|A0A178UM82|A0A178UM82_ARATH Pyruvate dehydrogenase E1 component subunit beta OS=Arabidopsis thaliana OX=3702 GN=A	4	9	9	9	9	9	9	9	9	9	9	9	9	31.7	39.115	2407200000	409850000	329950000	1667400000	16	150450000	25616000	20622000	104210000
tr|A0A654EQ41|A0A654EQ41_ARATH;tr|A0A178W370|A0A178W370_ARATH;sp|Q38820|TI232_ARATH	tr|A0A654EQ41|A0A654EQ41_ARATH Mitochondrial import inner membrane translocase subunit TIM23 OS=Arabidopsis thaliana OX=3702 GN=AN1_LOCUS6310 PE=3 SV=1;tr|A0A178W370|A0A178W370_ARATH Mitochondrial import inner membrane translocase subunit TIM23 OS=Arabidop	3	3	3	3	1	2	3	1	2	3	1	2	3	18.1	19.805	141300000	25120000	51404000	64775000	8	17662000	3140000	6425500	8096800
tr|A0A7G2EQL8|A0A7G2EQL8_ARATH;tr|A0A654FG98|A0A654FG98_ARATH;tr|A0A5S9XJY3|A0A5S9XJY3_ARATH;tr|A0A178VH65|A0A178VH65_ARATH;sp|Q38833|CHLG_ARATH	tr|A0A7G2EQL8|A0A7G2EQL8_ARATH (thale cress) hypothetical protein OS=Arabidopsis thaliana OX=3702 GN=AT9943_LOCUS13369 PE=4 SV=1;tr|A0A654FG98|A0A654FG98_ARATH Chlorophyll synthase, chloroplastic OS=Arabidopsis thaliana OX=3702 GN=AN1_LOCUS15544 PE=4 SV=1;	5	1	1	1	1	1	0	1	1	0	1	1	0	4.4	41.895	7526000	7526000	0	0	14	537570	537570	0	0
tr|C0Z2S7|C0Z2S7_ARATH;tr|A0A178UPV5|A0A178UPV5_ARATH;sp|Q38890|GUN25_ARATH	tr|C0Z2S7|C0Z2S7_ARATH Endoglucanase OS=Arabidopsis thaliana OX=3702 GN=At5g49720 PE=2 SV=1;tr|A0A178UPV5|A0A178UPV5_ARATH Endoglucanase OS=Arabidopsis thaliana OX=3702 GN=AXX17_At5g48570 PE=3 SV=1;sp|Q38890|GUN25_ARATH Endoglucanase 25 OS=Arabidopsis thal	3	2	2	2	1	2	1	1	2	1	1	2	1	4.3	62.282	46801000	12051000	24376000	10374000	24	1950000	502110	1015700	432240
tr|B5RID3|B5RID3_ARATH;tr|A0A5S9Y2B5|A0A5S9Y2B5_ARATH;tr|A0A384KNY4|A0A384KNY4_ARATH;sp|Q38906|TOC34_ARATH;tr|A0A7G2FCF7|A0A7G2FCF7_ARATH	tr|B5RID3|B5RID3_ARATH Translocase of chloroplast OS=Arabidopsis thaliana OX=3702 PE=2 SV=1;tr|A0A5S9Y2B5|A0A5S9Y2B5_ARATH Translocase of chloroplast OS=Arabidopsis thaliana OX=3702 GN=C24_LOCUS21204 PE=3 SV=1;tr|A0A384KNY4|A0A384KNY4_ARATH Translocase of	5	1	1	1	1	1	0	1	1	0	1	1	0	2.2	34.707	10442000	4869700	5572500	0	17	614250	286460	327790	0
sp|Q38922|RAB1B_ARATH;tr|A0A5S9XZV3|A0A5S9XZV3_ARATH;tr|A0A178V3S6|A0A178V3S6_ARATH	sp|Q38922|RAB1B_ARATH Ras-related protein RABB1b OS=Arabidopsis thaliana OX=3702 GN=RABB1B PE=2 SV=1;tr|A0A5S9XZV3|A0A5S9XZV3_ARATH Ras-related protein RABB1c OS=Arabidopsis thaliana OX=3702 GN=AN1_LOCUS20434 PE=4 SV=1	3	4	1	1	3	4	2	1	1	0	1	1	0	24.6	23.175	10436000	10436000	0	0	15	695740	695740	0	0
tr|C0Z209|C0Z209_ARATH;tr|A0A178UEW8|A0A178UEW8_ARATH;sp|Q38946|DHE2_ARATH;tr|F4K6P9|F4K6P9_ARATH;tr|A0A7G2F914|A0A7G2F914_ARATH;tr|Q94F14|Q94F14_ARATH;tr|B9DH02|B9DH02_ARATH;tr|Q0WX01|Q0WX01_ARATH;tr|Q94AA6|Q94AA6_ARATH;tr|A0A1I9LNF1|A0A1I9LNF1_ARATH;tr|Q1H5A3|Q1H5A3_ARATH;tr|A0A654F3W8|A0A654F3W8_ARATH;tr|A0A384LND1|A0A384LND1_ARATH;tr|A0A178VBI2|A0A178VBI2_ARATH;sp|Q9S7A0|DHE3_ARATH;sp|Q43314|…	tr|C0Z209|C0Z209_ARATH AT5G07440 protein (Fragment) OS=Arabidopsis thaliana OX=3702 GN=At5g07440 PE=2 SV=1;tr|A0A178UEW8|A0A178UEW8_ARATH Glutamate dehydrogenase OS=Arabidopsis thaliana OX=3702 GN=AXX17_At5g07120 PE=3 SV=1;sp|Q38946|DHE2_ARATH Glutamate de	16	6	6	6	6	4	1	6	4	1	6	4	1	18.9	40.059	135710000	73001000	52373000	10334000	19	7142600	3842200	2756500	543900
tr|Q0WW68|Q0WW68_ARATH;tr|A0A654ES94|A0A654ES94_ARATH;tr|A0A5S9WW08|A0A5S9WW08_ARATH;tr|A0A178W3C1|A0A178W3C1_ARATH;sp|Q39002|TLC1_ARATH;tr|Q56YY2|Q56YY2_ARATH	tr|Q0WW68|Q0WW68_ARATH ADP,ATP carrier protein OS=Arabidopsis thaliana OX=3702 GN=At1g80300 PE=2 SV=1;tr|A0A654ES94|A0A654ES94_ARATH ADP,ATP carrier protein OS=Arabidopsis thaliana OX=3702 GN=AN1_LOCUS7077 PE=3 SV=1;tr|A0A5S9WW08|A0A5S9WW08_ARATH ADP,ATP c	6	9	4	4	7	8	9	3	3	4	3	3	4	14.7	68.134	328890000	139060000	155640000	34180000	31	10609000	4486000	5020700	1102600
tr|F4IX90|F4IX90_ARATH;tr|C0Z2P3|C0Z2P3_ARATH;tr|A0A5S9XAG6|A0A5S9XAG6_ARATH;tr|A0A384L124|A0A384L124_ARATH;sp|Q39033|PLCD2_ARATH;tr|A0A178VC04|A0A178VC04_ARATH;tr|A0A5S9XLZ5|A0A5S9XLZ5_ARATH;sp|Q9LY51|PLCD7_ARATH;tr|A0A654FG68|A0A654FG68_ARATH;tr|A0A178VMF0|A0A178VMF0_ARATH;tr|A0A7G2EVG0|A0A7G2EVG0_ARATH	tr|F4IX90|F4IX90_ARATH Phosphoinositide phospholipase C OS=Arabidopsis thaliana OX=3702 GN=PLC2 PE=1 SV=1;tr|C0Z2P3|C0Z2P3_ARATH Phosphoinositide phospholipase C OS=Arabidopsis thaliana OX=3702 GN=At3g08510 PE=2 SV=1;tr|A0A5S9XAG6|A0A5S9XAG6_ARATH Phosphoi	11	5	5	5	5	5	0	5	5	0	5	5	0	10.5	62.477	182250000	74859000	107390000	0	29	6284500	2581300	3703200	0
tr|A0A178UG43|A0A178UG43_ARATH;sp|Q39043|BIP2_ARATH;tr|A0A1P8BF32|A0A1P8BF32_ARATH;tr|A0A7G2FF51|A0A7G2FF51_ARATH;tr|F4K007|F4K007_ARATH;tr|A0A178UAB7|A0A178UAB7_ARATH;tr|A0A178WHW4|A0A178WHW4_ARATH;sp|Q8H1B3|BIP3_ARATH	tr|A0A178UG43|A0A178UG43_ARATH BIP2 OS=Arabidopsis thaliana OX=3702 GN=AXX17_At5g39840 PE=3 SV=1;sp|Q39043|BIP2_ARATH Heat shock 70 kDa protein BIP2 OS=Arabidopsis thaliana OX=3702 GN=BIP2 PE=1 SV=2;tr|A0A1P8BF32|A0A1P8BF32_ARATH Heat shock protein 70 (Hsp	8	26	1	1	23	23	25	1	1	1	1	1	1	32.3	73.56	162350000	50898000	64726000	46727000	31	5237100	1641900	2087900	1507300
sp|Q39079|DNJ13_ARATH;tr|A0A7G2EEM0|A0A7G2EEM0_ARATH;tr|A0A178VY91|A0A178VY91_ARATH	sp|Q39079|DNJ13_ARATH Chaperone protein dnaJ 13 OS=Arabidopsis thaliana OX=3702 GN=ATJ13 PE=1 SV=2;tr|A0A7G2EEM0|A0A7G2EEM0_ARATH (thale cress) hypothetical protein OS=Arabidopsis thaliana OX=3702 GN=AT9943_LOCUS8590 PE=4 SV=1;tr|A0A178VY91|A0A178VY91_ARAT	3	12	12	12	10	8	11	10	8	11	10	8	11	24.9	59.231	4540100000	187790000	239970000	4112300000	29	156550000	6475400	8274800	141800000
tr|A0A1P8AMW1|A0A1P8AMW1_ARATH;tr|A0A178WL80|A0A178WL80_ARATH;sp|Q39080|DAD1_ARATH	tr|A0A1P8AMW1|A0A1P8AMW1_ARATH Dolichyl-diphosphooligosaccharide--protein glycosyltransferase subunit DAD1 OS=Arabidopsis thaliana OX=3702 GN=ATDAD1 PE=1 SV=1;tr|A0A178WL80|A0A178WL80_ARATH Dolichyl-diphosphooligosaccharide--protein glycosyltransferase sub	3	1	1	1	1	1	1	1	1	1	1	1	1	10.2	12.012	50400000	16363000	20663000	13375000	3	16800000	5454200	6887600	4458200
tr|A0A178V7D0|A0A178V7D0_ARATH;sp|Q39085|DIM_ARATH	tr|A0A178V7D0|A0A178V7D0_ARATH (thale cress) hypothetical protein OS=Arabidopsis thaliana OX=3702 GN=AXX17_At3g21080 PE=4 SV=1;sp|Q39085|DIM_ARATH Delta(24)-sterol reductase OS=Arabidopsis thaliana OX=3702 GN=DIM PE=1 SV=2	2	7	7	7	7	6	6	7	6	6	7	6	6	13.7	65.393	836330000	304710000	308580000	223040000	30	27878000	10157000	10286000	7434600
tr|A0A1P8BDD4|A0A1P8BDD4_ARATH;tr|A0A5S9Y754|A0A5S9Y754_ARATH;tr|A0A178UIT7|A0A178UIT7_ARATH;sp|Q39152|FACR1_ARATH;tr|A0A7G2FGC2|A0A7G2FGC2_ARATH;tr|A0A178UKS4|A0A178UKS4_ARATH	tr|A0A1P8BDD4|A0A1P8BDD4_ARATH Fatty acyl-CoA reductase OS=Arabidopsis thaliana OX=3702 GN=FAR1 PE=1 SV=1;tr|A0A5S9Y754|A0A5S9Y754_ARATH Fatty acyl-CoA reductase OS=Arabidopsis thaliana OX=3702 GN=C24_LOCUS22866 PE=3 SV=1;tr|A0A178UIT7|A0A178UIT7_ARATH Fat	6	3	3	3	3	2	1	3	2	1	3	2	1	9.5	44.328	40012000	22281000	12492000	5240100	20	2000600	1114000	624580	262000
tr|A0A178USZ7|A0A178USZ7_ARATH;sp|Q39196|PIP14_ARATH;tr|F4JHB6|F4JHB6_ARATH;tr|A0A7G2EV15|A0A7G2EV15_ARATH	tr|A0A178USZ7|A0A178USZ7_ARATH TMP-C OS=Arabidopsis thaliana OX=3702 GN=AXX17_At4g00560 PE=3 SV=1;sp|Q39196|PIP14_ARATH Probable aquaporin PIP1-4 OS=Arabidopsis thaliana OX=3702 GN=PIP1.4 PE=1 SV=1;tr|F4JHB6|F4JHB6_ARATH Plasma membrane intrinsic protein 1	4	3	1	1	2	3	1	0	1	0	0	1	0	10.8	30.692	9253400	0	9253400	0	8	1156700	0	1156700	0
tr|A0A7G2DUP0|A0A7G2DUP0_ARATH;tr|A0A178WHI4|A0A178WHI4_ARATH;sp|Q39227|SMT2_ARATH	tr|A0A7G2DUP0|A0A7G2DUP0_ARATH Methyltransferase OS=Arabidopsis thaliana OX=3702 GN=AT9943_LOCUS1758 PE=3 SV=1;tr|A0A178WHI4|A0A178WHI4_ARATH Methyltransferase OS=Arabidopsis thaliana OX=3702 GN=AXX17_At1g21290 PE=3 SV=1;sp|Q39227|SMT2_ARATH 24-methylenest	3	1	1	1	1	0	0	1	0	0	1	0	0	2.8	40.233	4016300	4016300	0	0	20	200820	200820	0	0
tr|A0A5S9XRW2|A0A5S9XRW2_ARATH;sp|Q39258|VATE1_ARATH;tr|A0A178UT42|A0A178UT42_ARATH;tr|A0A654F574|A0A654F574_ARATH;tr|A0A178VP35|A0A178VP35_ARATH;sp|Q9C9Z8|VATE2_ARATH;tr|A0A7G2ENB5|A0A7G2ENB5_ARATH	tr|A0A5S9XRW2|A0A5S9XRW2_ARATH V-type proton ATPase subunit E OS=Arabidopsis thaliana OX=3702 GN=AN1_LOCUS17705 PE=3 SV=1;sp|Q39258|VATE1_ARATH V-type proton ATPase subunit E1 OS=Arabidopsis thaliana OX=3702 GN=VHA-E1 PE=1 SV=2;tr|A0A178UT42|A0A178UT42_ARA	7	19	19	11	18	19	14	18	19	14	10	11	8	63	26.06	22469000000	7043800000	11655000000	3769500000	15	1497900000	469590000	777020000	251300000
tr|C0SVC9|C0SVC9_ARATH;tr|A0A384LB08|A0A384LB08_ARATH;sp|Q41963|TIP12_ARATH	tr|C0SVC9|C0SVC9_ARATH Uncharacterized protein At3g26520 (Fragment) OS=Arabidopsis thaliana OX=3702 GN=At3g26520 PE=2 SV=1;tr|A0A384LB08|A0A384LB08_ARATH (thale cress) hypothetical protein OS=Arabidopsis thaliana OX=3702 GN=AXX17_At3g28790 PE=3 SV=1;sp|Q41	3	1	1	1	1	1	1	1	1	1	1	1	1	7.1	25.848	138540000	104550000	14094000	19900000	2	69270000	52274000	7046800	9949800
tr|C0Z2V4|C0Z2V4_ARATH;tr|A0A178VBG6|A0A178VBG6_ARATH;tr|A0A178UZT1|A0A178UZT1_ARATH;sp|Q9CAV0|RS3A1_ARATH;sp|Q42262|RS3A2_ARATH	tr|C0Z2V4|C0Z2V4_ARATH AT4G34670 protein OS=Arabidopsis thaliana OX=3702 GN=At4g34670 PE=2 SV=1;tr|A0A178VBG6|A0A178VBG6_ARATH 40S ribosomal protein S3a OS=Arabidopsis thaliana OX=3702 GN=AXX17_At3g04310 PE=3 SV=1;tr|A0A178UZT1|A0A178UZT1_ARATH 40S ribosom	5	1	1	1	1	1	1	1	1	1	1	1	1	7.8	14.753	22354000	6869200	11488000	3997100	8	2794200	858660	1436000	499630
tr|C0Z325|C0Z325_ARATH;tr|A0A178V9A9|A0A178V9A9_ARATH;sp|Q42290|MPPB_ARATH;tr|Q56Z94|Q56Z94_ARATH	tr|C0Z325|C0Z325_ARATH AT3G02090 protein OS=Arabidopsis thaliana OX=3702 GN=At3g02090 PE=2 SV=1;tr|A0A178V9A9|A0A178V9A9_ARATH (thale cress) hypothetical protein OS=Arabidopsis thaliana OX=3702 GN=AXX17_At3g01260 PE=3 SV=1;sp|Q42290|MPPB_ARATH Probable mit	4	29	29	29	28	28	29	28	28	29	28	28	29	67.1	53.725	102450000000	26071000000	30889000000	45492000000	26	3940500000	1002700000	1188000000	1749700000
tr|Q56W28|Q56W28_ARATH;tr|A0A178WE81|A0A178WE81_ARATH;sp|Q42472|DCE2_ARATH;tr|A0A7G2E4E0|A0A7G2E4E0_ARATH;tr|A0A5S9WWK4|A0A5S9WWK4_ARATH;tr|A0A654ER84|A0A654ER84_ARATH;tr|A0A5S9WWI0|A0A5S9WWI0_ARATH;tr|A0A1P8AZ64|A0A1P8AZ64_ARATH;tr|A0A7G2EAR5|A0A7G2EAR5_ARATH;tr|A0A654ER81|A0A654ER81_ARATH;tr|A0A178VWT4|A0A178VWT4_ARATH;sp|Q9ZPS4|DCE3_ARATH;tr|Q8LFR4|Q8LFR4_ARATH;sp|Q9LSH2|DCE5_ARATH;tr|A0A178VF…	tr|Q56W28|Q56W28_ARATH Glutamate decarboxylase OS=Arabidopsis thaliana OX=3702 GN=GAD2 PE=1 SV=1;tr|A0A178WE81|A0A178WE81_ARATH Glutamate decarboxylase OS=Arabidopsis thaliana OX=3702 GN=AXX17_At1g59620 PE=3 SV=1;sp|Q42472|DCE2_ARATH Glutamate decarboxylas	18	3	3	2	3	2	1	3	2	1	2	1	0	8.2	41.752	140630000	49956000	38363000	52310000	19	7401600	2629300	2019100	2753200
tr|A0A178UK63|A0A178UK63_ARATH;tr|A0A7G2FAC0|A0A7G2FAC0_ARATH;tr|A0A5S9Y4Y1|A0A5S9Y4Y1_ARATH;sp|Q42521|DCE1_ARATH	tr|A0A178UK63|A0A178UK63_ARATH Glutamate decarboxylase OS=Arabidopsis thaliana OX=3702 GN=At5g17330 PE=3 SV=1;tr|A0A7G2FAC0|A0A7G2FAC0_ARATH Glutamate decarboxylase OS=Arabidopsis thaliana OX=3702 GN=AT9943_LOCUS19382 PE=3 SV=1;tr|A0A5S9Y4Y1|A0A5S9Y4Y1_ARA	4	2	1	1	2	2	1	1	1	0	1	1	0	5.2	45.409	17856000	8848000	9008200	0	18	992010	491560	500460	0
tr|A0A7G2DQ98|A0A7G2DQ98_ARATH;tr|A0A654E6B5|A0A654E6B5_ARATH;tr|A0A178WCG7|A0A178WCG7_ARATH;sp|Q42523|MCCA_ARATH	tr|A0A7G2DQ98|A0A7G2DQ98_ARATH (thale cress) hypothetical protein OS=Arabidopsis thaliana OX=3702 GN=AT9943_LOCUS190 PE=4 SV=1;tr|A0A654E6B5|A0A654E6B5_ARATH Methylcrotonoyl-CoA carboxylase subunit alpha, mitochondrial OS=Arabidopsis thaliana OX=3702 GN=AN	4	4	4	4	4	4	0	4	4	0	4	4	0	6.9	80.432	74711000	42657000	32054000	0	39	1915700	1093800	821900	0
tr|Q0WLE0|Q0WLE0_ARATH;tr|A0A384KTL6|A0A384KTL6_ARATH;sp|Q42525|HXK1_ARATH;tr|A0A1P8ARU7|A0A1P8ARU7_ARATH;tr|A0A7G2DW53|A0A7G2DW53_ARATH;tr|A0A654ES91|A0A654ES91_ARATH;tr|A0A5S9WMS5|A0A5S9WMS5_ARATH;tr|A0A178WJK2|A0A178WJK2_ARATH;sp|Q9FZG4|HXKL1_ARATH	tr|Q0WLE0|Q0WLE0_ARATH Phosphotransferase OS=Arabidopsis thaliana OX=3702 GN=At4g29130 PE=2 SV=1;tr|A0A384KTL6|A0A384KTL6_ARATH Phosphotransferase OS=Arabidopsis thaliana OX=3702 GN=AXX17_At4g33470 PE=3 SV=1;sp|Q42525|HXK1_ARATH Hexokinase-1 OS=Arabidopsis	9	15	15	12	13	13	14	13	13	14	10	10	11	39.9	53.706	1297600000	259930000	356690000	680940000	22	58980000	11815000	16213000	30952000
tr|A0A5S9YDU5|A0A5S9YDU5_ARATH;tr|A0A178UR02|A0A178UR02_ARATH;sp|Q42536|PORA_ARATH	tr|A0A5S9YDU5|A0A5S9YDU5_ARATH NADPH-protochlorophyllide oxidoreductase OS=Arabidopsis thaliana OX=3702 GN=C24_LOCUS25516 PE=3 SV=1;tr|A0A178UR02|A0A178UR02_ARATH NADPH-protochlorophyllide oxidoreductase OS=Arabidopsis thaliana OX=3702 GN=AXX17_At5g53240 P	3	8	3	3	8	8	7	3	3	2	3	3	2	23.5	43.877	321090000	148650000	137490000	34947000	25	12844000	5946000	5499800	1397900
tr|B9DHU0|B9DHU0_ARATH;tr|B9DG18|B9DG18_ARATH;tr|A0A5S9VCL0|A0A5S9VCL0_ARATH;tr|A0A178WQI0|A0A178WQI0_ARATH;sp|Q42547|CATA3_ARATH;tr|C0Z2I6|C0Z2I6_ARATH;tr|A0A654ECE2|A0A654ECE2_ARATH;tr|A0A1P8AWT7|A0A1P8AWT7_ARATH;tr|F4HUL6|F4HUL6_ARATH;tr|Q2V4M4|Q2V4M4_ARATH;tr|A0A1P8AWR0|A0A1P8AWR0_ARATH;tr|A0A0B4UMT5|A0A0B4UMT5_ARATH;tr|B9DHR6|B9DHR6_ARATH;tr|O64954|O64954_ARATH	tr|B9DHU0|B9DHU0_ARATH catalase (Fragment) OS=Arabidopsis thaliana OX=3702 GN=At1g20620 PE=2 SV=1;tr|B9DG18|B9DG18_ARATH catalase OS=Arabidopsis thaliana OX=3702 GN=CAT3 PE=1 SV=1;tr|A0A5S9VCL0|A0A5S9VCL0_ARATH catalase OS=Arabidopsis thaliana OX=3702 GN=A	14	17	17	13	17	14	17	17	14	17	13	11	13	44.1	53.015	8040200000	2155600000	1814200000	4070500000	24	335010000	89815000	75591000	169600000
tr|A0A5S9XYP8|A0A5S9XYP8_ARATH;tr|A0A178UXW7|A0A178UXW7_ARATH;sp|Q42564|APX3_ARATH	tr|A0A5S9XYP8|A0A5S9XYP8_ARATH L-ascorbate peroxidase OS=Arabidopsis thaliana OX=3702 GN=AN1_LOCUS20339 PE=3 SV=1;tr|A0A178UXW7|A0A178UXW7_ARATH L-ascorbate peroxidase OS=Arabidopsis thaliana OX=3702 GN=AXX17_At4g39980 PE=3 SV=1;sp|Q42564|APX3_ARATH L-asco	3	4	4	4	4	4	2	4	4	2	4	4	2	16.7	31.571	184900000	62658000	90284000	31963000	18	10272000	3481000	5015800	1775700
tr|A0A178UBF2|A0A178UBF2_ARATH;sp|Q42577|NDUS7_ARATH	tr|A0A178UBF2|A0A178UBF2_ARATH (thale cress) hypothetical protein OS=Arabidopsis thaliana OX=3702 GN=AXX17_At5g11500 PE=3 SV=1;sp|Q42577|NDUS7_ARATH NADH dehydrogenase [ubiquinone] iron-sulfur protein 7, mitochondrial OS=Arabidopsis thaliana OX=3702 GN=At5	2	3	3	3	2	3	1	2	3	1	2	3	1	11.5	24.044	53247000	21134000	23011000	9101300	11	4840600	1921300	2091900	827390
tr|A0A178WD68|A0A178WD68_ARATH;tr|A0A654EVE1|A0A654EVE1_ARATH;tr|A0A5S9WVN1|A0A5S9WVN1_ARATH;tr|A0A178WCX5|A0A178WCX5_ARATH;sp|Q9FX83|NDS8B_ARATH;sp|Q42599|NDS8A_ARATH;tr|A0A7G2DXA7|A0A7G2DXA7_ARATH	tr|A0A178WD68|A0A178WD68_ARATH (thale cress) hypothetical protein OS=Arabidopsis thaliana OX=3702 GN=At1g79010 PE=3 SV=1;tr|A0A654EVE1|A0A654EVE1_ARATH NADH dehydrogenase [ubiquinone] iron-sulfur protein 8, mitochondrial OS=Arabidopsis thaliana OX=3702 GN=	7	1	1	1	1	1	1	1	1	1	1	1	1	4.8	17.045	38585000	18026000	12251000	8308800	7	5512200	2575100	1750100	1187000
tr|Q9C543|Q9C543_ARATH;tr|Q9C4Z9|Q9C4Z9_ARATH;tr|A0A7G2F6B6|A0A7G2F6B6_ARATH;tr|A0A178UUR1|A0A178UUR1_ARATH;sp|Q42600|C84A1_ARATH	tr|Q9C543|Q9C543_ARATH Ferulate-5-hydroxylase OS=Arabidopsis thaliana OX=3702 GN=fah1 PE=3 SV=1;tr|Q9C4Z9|Q9C4Z9_ARATH Ferulate-5-hydroxylase OS=Arabidopsis thaliana OX=3702 GN=fah1 PE=3 SV=1;tr|A0A7G2F6B6|A0A7G2F6B6_ARATH (thale cress) hypothetical protei	5	2	2	2	1	2	0	1	2	0	1	2	0	4.6	58.678	10738000	4030600	6707400	0	31	346390	130020	216370	0
tr|Q56ZK3|Q56ZK3_ARATH;tr|B9DGD1|B9DGD1_ARATH;tr|A0A384L697|A0A384L697_ARATH;sp|Q43127|GLNA2_ARATH;tr|A0A7G2FG94|A0A7G2FG94_ARATH;tr|A0A7G2E0A5|A0A7G2E0A5_ARATH;tr|Q0WWL2|Q0WWL2_ARATH;tr|A0A178W9R9|A0A178W9R9_ARATH;sp|Q8LCE1|GLN12_ARATH;tr|F4ID91|F4ID91_ARATH	tr|Q56ZK3|Q56ZK3_ARATH glutamine synthetase OS=Arabidopsis thaliana OX=3702 GN=At5g35630 PE=2 SV=1;tr|B9DGD1|B9DGD1_ARATH Glutamine synthetase OS=Arabidopsis thaliana OX=3702 GN=At5g35630 PE=2 SV=1;tr|A0A384L697|A0A384L697_ARATH Glutamine synthetase OS=Ara	10	2	2	2	2	1	0	2	1	0	2	1	0	11.2	19.798	17846000	10885000	6960800	0	7	2549400	1555000	994400	0
tr|C0Z2H8|C0Z2H8_ARATH;tr|A0A1I9LRU8|A0A1I9LRU8_ARATH;tr|Q0WW79|Q0WW79_ARATH;tr|B9DG94|B9DG94_ARATH;tr|A0A7G2DT08|A0A7G2DT08_ARATH;tr|A0A384LAJ1|A0A384LAJ1_ARATH;tr|A0A384KFB1|A0A384KFB1_ARATH;tr|A0A178WEX9|A0A178WEX9_ARATH;sp|Q8LFH7|RL371_ARATH;sp|Q8LEM8|RL373_ARATH;sp|Q43292|RL372_ARATH	tr|C0Z2H8|C0Z2H8_ARATH Ribosomal protein L37 OS=Arabidopsis thaliana OX=3702 GN=At1g52300 PE=2 SV=1;tr|A0A1I9LRU8|A0A1I9LRU8_ARATH Ribosomal protein L37 OS=Arabidopsis thaliana OX=3702 GN=At3g16080 PE=3 SV=1;tr|Q0WW79|Q0WW79_ARATH Ribosomal protein L37 OS=	11	1	1	1	1	1	0	1	1	0	1	1	0	12.8	8.9213	7507800	3484500	4023300	0	4	1877000	871130	1005800	0
tr|A0A178VRP9|A0A178VRP9_ARATH;sp|Q56WD9|THIK2_ARATH;tr|O64426|O64426_ARATH;tr|A0A178W7T5|A0A178W7T5_ARATH;sp|Q8LF48|THIK1_ARATH	tr|A0A178VRP9|A0A178VRP9_ARATH (thale cress) hypothetical protein OS=Arabidopsis thaliana OX=3702 GN=AXX17_At2g29580 PE=3 SV=1;sp|Q56WD9|THIK2_ARATH 3-ketoacyl-CoA thiolase 2, peroxisomal OS=Arabidopsis thaliana OX=3702 GN=PED1 PE=1 SV=2	5	10	10	10	3	1	10	3	1	10	3	1	10	38.3	48.578	492360000	48670000	3213800	440480000	23	21407000	2116100	139730	19151000
sp|Q56WK6|PATL1_ARATH;tr|A0A7G2E1U5|A0A7G2E1U5_ARATH;tr|A0A5S9WT86|A0A5S9WT86_ARATH;tr|A0A178W8V1|A0A178W8V1_ARATH;tr|Q0WNN2|Q0WNN2_ARATH	sp|Q56WK6|PATL1_ARATH Patellin-1 OS=Arabidopsis thaliana OX=3702 GN=PATL1 PE=1 SV=2;tr|A0A7G2E1U5|A0A7G2E1U5_ARATH (thale cress) hypothetical protein OS=Arabidopsis thaliana OX=3702 GN=AT9943_LOCUS5280 PE=3 SV=1;tr|A0A5S9WT86|A0A5S9WT86_ARATH Patellin-3-li	5	18	16	16	17	15	5	15	14	3	15	14	3	33.2	64.046	1471900000	728390000	719800000	23719000	33	44603000	22072000	21812000	718740
tr|A0A7G2EP79|A0A7G2EP79_ARATH;tr|A0A654FHV6|A0A654FHV6_ARATH;tr|A0A5S9XFT0|A0A5S9XFT0_ARATH;tr|A0A178VBB9|A0A178VBB9_ARATH;sp|Q56XR7|STR4A_ARATH	tr|A0A7G2EP79|A0A7G2EP79_ARATH (thale cress) hypothetical protein OS=Arabidopsis thaliana OX=3702 GN=AT9943_LOCUS12020 PE=4 SV=1;tr|A0A654FHV6|A0A654FHV6_ARATH Rhodanese domain-containing protein OS=Arabidopsis thaliana OX=3702 GN=AN1_LOCUS14006 PE=4 SV=1;	5	1	1	1	0	1	0	0	1	0	0	1	0	7.8	15.469	3849900	0	3849900	0	7	549980	0	549980	0
tr|A0A1I9LSZ1|A0A1I9LSZ1_ARATH;tr|A0A654F942|A0A654F942_ARATH;sp|Q56YT7|VUP3_ARATH	tr|A0A1I9LSZ1|A0A1I9LSZ1_ARATH Uncharacterized protein OS=Arabidopsis thaliana OX=3702 GN=VUP3 PE=4 SV=1;tr|A0A654F942|A0A654F942_ARATH Ovule protein OS=Arabidopsis thaliana OX=3702 GN=AN1_LOCUS13484 PE=4 SV=1;sp|Q56YT7|VUP3_ARATH Vascular-related unknown	3	1	1	1	1	1	1	1	1	1	1	1	1	11.6	10.626	192490000	59259000	69057000	64174000	4	48123000	14815000	17264000	16043000
tr|A0A7G2E284|A0A7G2E284_ARATH;tr|A0A5S9WTR7|A0A5S9WTR7_ARATH;tr|A0A178WCL0|A0A178WCL0_ARATH;sp|Q56Z59|PATL3_ARATH	tr|A0A7G2E284|A0A7G2E284_ARATH (thale cress) hypothetical protein OS=Arabidopsis thaliana OX=3702 GN=AT9943_LOCUS5281 PE=3 SV=1;tr|A0A5S9WTR7|A0A5S9WTR7_ARATH Patellin-3-like OS=Arabidopsis thaliana OX=3702 GN=C24_LOCUS6137 PE=3 SV=1;tr|A0A178WCL0|A0A178WC	4	2	2	2	2	2	0	2	2	0	2	2	0	4.1	56.104	53160000	22673000	30487000	0	27	1968900	839750	1129100	0
sp|Q56ZI2|PATL2_ARATH;tr|A0A5S9VLD8|A0A5S9VLD8_ARATH;tr|A0A1P8ANK1|A0A1P8ANK1_ARATH;tr|A0A178WBS6|A0A178WBS6_ARATH;tr|C0Z3B2|C0Z3B2_ARATH;tr|A0A7G2DY91|A0A7G2DY91_ARATH	sp|Q56ZI2|PATL2_ARATH Patellin-2 OS=Arabidopsis thaliana OX=3702 GN=PATL2 PE=1 SV=2;tr|A0A5S9VLD8|A0A5S9VLD8_ARATH Patellin-3-like OS=Arabidopsis thaliana OX=3702 GN=AN1_LOCUS2397 PE=3 SV=1;tr|A0A1P8ANK1|A0A1P8ANK1_ARATH PATELLIN 2 OS=Arabidopsis thaliana	6	19	19	17	19	16	6	19	16	6	17	15	4	31.8	76.007	1263000000	628560000	581350000	53089000	45	28066000	13968000	12919000	1179700
tr|A0A7G2E8I5|A0A7G2E8I5_ARATH;tr|A0A5S9WVL1|A0A5S9WVL1_ARATH;tr|A0A178WC99|A0A178WC99_ARATH;sp|Q56ZN6|AVP2_ARATH;tr|A0A178WMW7|A0A178WMW7_ARATH;sp|Q9FWR2|AVPX_ARATH;tr|A0A7G2DU68|A0A7G2DU68_ARATH	tr|A0A7G2E8I5|A0A7G2E8I5_ARATH H(+)-exporting diphosphatase OS=Arabidopsis thaliana OX=3702 GN=AT9943_LOCUS5873 PE=3 SV=1;tr|A0A5S9WVL1|A0A5S9WVL1_ARATH H(+)-exporting diphosphatase OS=Arabidopsis thaliana OX=3702 GN=C24_LOCUS6824 PE=3 SV=1;tr|A0A178WC99|A	7	5	5	5	2	5	0	2	5	0	2	5	0	7.8	84.634	136010000	45434000	90579000	0	25	5440500	1817400	3623100	0
tr|A0A5S9X1M4|A0A5S9X1M4_ARATH;tr|A0A178VYA3|A0A178VYA3_ARATH;sp|Q570B4|KCS10_ARATH;tr|M9P7C9|M9P7C9_ARATH	tr|A0A5S9X1M4|A0A5S9X1M4_ARATH 3-ketoacyl-CoA synthase OS=Arabidopsis thaliana OX=3702 GN=AT9943_LOCUS7729 PE=3 SV=1;tr|A0A178VYA3|A0A178VYA3_ARATH 3-ketoacyl-CoA synthase OS=Arabidopsis thaliana OX=3702 GN=AXX17_At2g22080 PE=3 SV=1;sp|Q570B4|KCS10_ARATH 3	4	10	10	10	8	6	8	8	6	8	8	6	8	21.5	61.936	375490000	109130000	89085000	177280000	29	12948000	3763000	3071900	6113200
tr|A0A7G2E8N1|A0A7G2E8N1_ARATH;tr|A0A178W311|A0A178W311_ARATH;tr|A0A7G2DU31|A0A7G2DU31_ARATH;tr|A0A654EL52|A0A654EL52_ARATH;sp|Q5E924|G3PP2_ARATH;tr|A0A654EVJ1|A0A654EVJ1_ARATH;tr|A0A178WL08|A0A178WL08_ARATH;sp|Q9SAJ6|G3PP1_ARATH	tr|A0A7G2E8N1|A0A7G2E8N1_ARATH Glyceraldehyde-3-phosphate dehydrogenase OS=Arabidopsis thaliana OX=3702 GN=AT9943_LOCUS5926 PE=3 SV=1;tr|A0A178W311|A0A178W311_ARATH Glyceraldehyde-3-phosphate dehydrogenase OS=Arabidopsis thaliana OX=3702 GN=At1g16300 PE=3	8	1	1	1	1	1	1	1	1	1	1	1	1	2	42.203	250180000	21867000	19114000	209190000	21	11913000	1041300	910180	9961700
tr|A0A7G2E0R9|A0A7G2E0R9_ARATH;tr|A0A178W5Y1|A0A178W5Y1_ARATH;sp|Q5M729|ODP23_ARATH	tr|A0A7G2E0R9|A0A7G2E0R9_ARATH Acetyltransferase component of pyruvate dehydrogenase complex OS=Arabidopsis thaliana OX=3702 GN=AT9943_LOCUS3878 PE=3 SV=1;tr|A0A178W5Y1|A0A178W5Y1_ARATH Acetyltransferase component of pyruvate dehydrogenase complex OS=Arabi	3	4	2	2	3	3	4	1	1	2	1	1	2	7.6	58.512	21634000	4361000	5583500	11690000	32	676070	136280	174480	365310
tr|A0A178UG55|A0A178UG55_ARATH;tr|A0A7G2FAH2|A0A7G2FAH2_ARATH;tr|A0A5S9Y4E6|A0A5S9Y4E6_ARATH;sp|Q5W7F2|AGD3_ARATH	tr|A0A178UG55|A0A178UG55_ARATH ADP-ribosylation factor GTPase-activating protein OS=Arabidopsis thaliana OX=3702 GN=AXX17_At5g12720 PE=4 SV=1;tr|A0A7G2FAH2|A0A7G2FAH2_ARATH ADP-ribosylation factor GTPase-activating protein OS=Arabidopsis thaliana OX=3702 G	4	1	1	1	1	0	0	1	0	0	1	0	0	0.9	90.385	126470000	126470000	0	0	36	3513200	3513200	0	0
tr|A0A7G2EU02|A0A7G2EU02_ARATH;tr|A0A5S9XNW1|A0A5S9XNW1_ARATH;tr|A0A178V645|A0A178V645_ARATH;sp|Q5XF03|GPAT8_ARATH;tr|A0A178W9F8|A0A178W9F8_ARATH;sp|Q9LMM0|GPAT4_ARATH	tr|A0A7G2EU02|A0A7G2EU02_ARATH (thale cress) hypothetical protein OS=Arabidopsis thaliana OX=3702 GN=AT9943_LOCUS14448 PE=4 SV=1;tr|A0A5S9XNW1|A0A5S9XNW1_ARATH PlsC domain-containing protein OS=Arabidopsis thaliana OX=3702 GN=AN1_LOCUS16808 PE=4 SV=1;tr|A0	6	1	1	1	1	1	1	1	1	1	1	1	1	2.2	55.839	56911000	20392000	18616000	17903000	34	1673900	599780	547540	526550
tr|A0A178VLG0|A0A178VLG0_ARATH;tr|A0A7G2F4X9|A0A7G2F4X9_ARATH;tr|A0A7G2EN39|A0A7G2EN39_ARATH;tr|I1VCA5|I1VCA5_ARATH;tr|A0A654F771|A0A654F771_ARATH;sp|Q5XF09|PT311_ARATH;tr|A0A5S9Y1I3|A0A5S9Y1I3_ARATH;tr|A0A384L8S5|A0A384L8S5_ARATH;tr|A0A178UB06|A0A178UB06_ARATH;tr|A0A142FJX3|A0A142FJX3_ARATH;sp|Q9FYE5|UUAT1_ARATH;sp|Q6DBP3|PT505_ARATH	tr|A0A178VLG0|A0A178VLG0_ARATH TPT domain-containing protein OS=Arabidopsis thaliana OX=3702 GN=At3g11320 PE=4 SV=1;tr|A0A7G2F4X9|A0A7G2F4X9_ARATH (thale cress) hypothetical protein OS=Arabidopsis thaliana OX=3702 GN=AT9943_LOCUS18282 PE=4 SV=1;tr|A0A7G2EN	12	1	1	1	1	1	1	1	1	1	1	1	1	9.5	15.981	31499000	7238800	17345000	6915000	8	3937300	904850	2168100	864380
tr|A0A654EMS5|A0A654EMS5_ARATH;tr|A0A5S9WL68|A0A5S9WL68_ARATH;sp|Q5XF82|JAL11_ARATH;tr|A0A7G2E1M2|A0A7G2E1M2_ARATH;tr|A0A1P8AWF8|A0A1P8AWF8_ARATH;tr|A0A1P8AWL3|A0A1P8AWL3_ARATH;tr|A0A7G2FBJ1|A0A7G2FBJ1_ARATH;tr|A0A654G5J1|A0A654G5J1_ARATH;tr|A0A5S9Y8H8|A0A5S9Y8H8_ARATH;sp|Q9FGC4|JAL42_ARATH	tr|A0A654EMS5|A0A654EMS5_ARATH Jacalin-related lectin 3 OS=Arabidopsis thaliana OX=3702 GN=AN1_LOCUS4322 PE=3 SV=1;tr|A0A5S9WL68|A0A5S9WL68_ARATH Jacalin-related lectin 3 OS=Arabidopsis thaliana OX=3702 GN=C24_LOCUS4203 PE=3 SV=1;sp|Q5XF82|JAL11_ARATH Jaca	10	6	6	6	5	6	1	5	6	1	5	6	1	13.5	48.51	235420000	60089000	151300000	24033000	24	9809300	2503700	6304200	1001400
tr|Q0WRQ2|Q0WRQ2_ARATH;tr|A0A654FQ16|A0A654FQ16_ARATH;tr|A0A178UTI7|A0A178UTI7_ARATH;sp|Q6NL24|ECH1P_ARATH	tr|Q0WRQ2|Q0WRQ2_ARATH Enoyl-CoA hydratase like protein OS=Arabidopsis thaliana OX=3702 GN=At4g16210 PE=2 SV=1;tr|A0A654FQ16|A0A654FQ16_ARATH (thale cress) hypothetical protein OS=Arabidopsis thaliana OX=3702 GN=AN1_LOCUS18309 PE=4 SV=1;tr|A0A178UTI7|A0A17	4	1	1	1	0	0	1	0	0	1	0	0	1	11.9	14.824	13627000	0	0	13627000	9	1514100	0	0	1514100
tr|A0A7G2E077|A0A7G2E077_ARATH;tr|A0A654EDU2|A0A654EDU2_ARATH;tr|A0A5S9WDA7|A0A5S9WDA7_ARATH;tr|A0A178W7M1|A0A178W7M1_ARATH;sp|Q6NPR7|PMTO_ARATH;tr|B9DFE6|B9DFE6_ARATH;tr|A0A1I9LMQ3|A0A1I9LMQ3_ARATH;tr|A0A7G2ET42|A0A7G2ET42_ARATH;tr|A0A654FID8|A0A654FID8_ARATH;tr|A0A5S9XJV7|A0A5S9XJV7_ARATH;tr|A0A178V8N3|A0A178V8N3_ARATH;sp|Q9SD39|PMTR_ARATH	tr|A0A7G2E077|A0A7G2E077_ARATH (thale cress) hypothetical protein OS=Arabidopsis thaliana OX=3702 GN=AT9943_LOCUS2463 PE=3 SV=1;tr|A0A654EDU2|A0A654EDU2_ARATH Methyltransferase PMT26 OS=Arabidopsis thaliana OX=3702 GN=AN1_LOCUS2992 PE=3 SV=1;tr|A0A5S9WDA7|	12	20	20	17	19	19	15	19	19	15	16	16	12	29.2	86.22	1667500000	564520000	629590000	473370000	44	37897000	12830000	14309000	10758000
tr|A0A654EGS1|A0A654EGS1_ARATH;tr|A0A5S9WME4|A0A5S9WME4_ARATH;tr|A0A178W2A3|A0A178W2A3_ARATH;sp|Q70DU8|AL3H1_ARATH	tr|A0A654EGS1|A0A654EGS1_ARATH Aldehyde dehydrogenase OS=Arabidopsis thaliana OX=3702 GN=AN1_LOCUS3747 PE=3 SV=1;tr|A0A5S9WME4|A0A5S9WME4_ARATH Aldehyde dehydrogenase OS=Arabidopsis thaliana OX=3702 GN=C24_LOCUS3644 PE=3 SV=1;tr|A0A178W2A3|A0A178W2A3_ARATH	4	6	6	6	5	5	5	5	5	5	5	5	5	16.9	53.188	222440000	73239000	94363000	54833000	19	11707000	3854700	4966500	2885900
tr|A4FVT2|A4FVT2_ARATH;tr|A0A5S9XZH1|A0A5S9XZH1_ARATH;tr|A0A384K8S3|A0A384K8S3_ARATH;sp|Q70E96|AL3F1_ARATH;tr|A0A654FW36|A0A654FW36_ARATH	tr|A4FVT2|A4FVT2_ARATH Aldehyde dehydrogenase OS=Arabidopsis thaliana OX=3702 PE=2 SV=1;tr|A0A5S9XZH1|A0A5S9XZH1_ARATH Aldehyde dehydrogenase OS=Arabidopsis thaliana OX=3702 GN=C24_LOCUS20370 PE=3 SV=1;tr|A0A384K8S3|A0A384K8S3_ARATH Aldehyde dehydrogenase	5	16	16	16	16	16	11	16	16	11	16	16	11	36.2	53.615	1970600000	769040000	930110000	271470000	25	78825000	30762000	37204000	10859000
tr|A0A5S9UL39|A0A5S9UL39_ARATH;sp|Q7PC86|AB35G_ARATH;tr|A0A178WAD4|A0A178WAD4_ARATH;tr|A0A654EBL2|A0A654EBL2_ARATH;tr|A0A7G2DTC5|A0A7G2DTC5_ARATH;sp|Q94A18|AB29G_ARATH;tr|A0A7G2EIZ7|A0A7G2EIZ7_ARATH;tr|A0A654FHA3|A0A654FHA3_ARATH;tr|A0A5S9XCU3|A0A5S9XCU3_ARATH;tr|A0A178VDK2|A0A178VDK2_ARATH;tr|F4J1I6|F4J1I6_ARATH;tr|A0A178WCE1|A0A178WCE1_ARATH;tr|A0A1P8AW07|A0A1P8AW07_ARATH;tr|A0A654EFA3|A0A654EF…	tr|A0A5S9UL39|A0A5S9UL39_ARATH Pleiotropic drug resistance protein 3-like OS=Arabidopsis thaliana OX=3702 GN=C24_LOCUS1569 PE=3 SV=1;sp|Q7PC86|AB35G_ARATH ABC transporter G family member 35 OS=Arabidopsis thaliana OX=3702 GN=ABCG35 PE=2 SV=1;tr|A0A178WAD4|	71	15	4	4	14	15	10	4	4	3	4	4	3	10.2	162.6	109480000	37425000	48658000	23400000	71	1542000	527110	685330	329580
tr|A0A7G2E727|A0A7G2E727_ARATH;tr|A0A654ETR1|A0A654ETR1_ARATH;tr|A0A5S9WYV4|A0A5S9WYV4_ARATH;tr|A0A178VU13|A0A178VU13_ARATH;sp|Q7X659|VP35A_ARATH	tr|A0A7G2E727|A0A7G2E727_ARATH Vacuolar protein sorting-associated protein 35 OS=Arabidopsis thaliana OX=3702 GN=AT9943_LOCUS6991 PE=3 SV=1;tr|A0A654ETR1|A0A654ETR1_ARATH Vacuolar protein sorting-associated protein 35 OS=Arabidopsis thaliana OX=3702 GN=AN1	5	1	1	1	1	0	0	1	0	0	1	0	0	1.7	89.536	4972600	4972600	0	0	44	113010	113010	0	0
tr|Q1PDF8|Q1PDF8_ARATH;sp|Q7X911|SAC6_ARATH;tr|A0A654GEU4|A0A654GEU4_ARATH;tr|A0A5S9YHD6|A0A5S9YHD6_ARATH;tr|A0A178VA55|A0A178VA55_ARATH;tr|A0A178UA62|A0A178UA62_ARATH;sp|Q9C5G5|SAC7_ARATH;tr|A0A5S9XKM9|A0A5S9XKM9_ARATH	tr|Q1PDF8|Q1PDF8_ARATH Phosphoinositide phosphatase family protein OS=Arabidopsis thaliana OX=3702 GN=At5g66020 PE=2 SV=1;sp|Q7X911|SAC6_ARATH Phosphoinositide phosphatase SAC6 OS=Arabidopsis thaliana OX=3702 GN=SAC6 PE=2 SV=1;tr|A0A654GEU4|A0A654GEU4_ARAT	8	1	1	1	1	1	1	1	1	1	1	1	1	2.3	51.141	47642000	9662600	7852400	30127000	27	1764500	357870	290830	1115800
tr|A0A654G314|A0A654G314_ARATH;tr|A0A5S9Y5N9|A0A5S9Y5N9_ARATH;tr|A0A178UP44|A0A178UP44_ARATH;sp|Q7Y228|LAMP1_ARATH	tr|A0A654G314|A0A654G314_ARATH Glutamate carboxypeptidase 2 OS=Arabidopsis thaliana OX=3702 GN=AN1_LOCUS22772 PE=3 SV=1;tr|A0A5S9Y5N9|A0A5S9Y5N9_ARATH Glutamate carboxypeptidase 2 OS=Arabidopsis thaliana OX=3702 GN=C24_LOCUS22657 PE=3 SV=1;tr|A0A178UP44|A0	4	2	2	2	0	2	0	0	2	0	0	2	0	2.8	74.738	25119000	0	25119000	0	33	761200	0	761200	0
tr|A0A178VG67|A0A178VG67_ARATH;sp|Q84JW1|PX11E_ARATH	tr|A0A178VG67|A0A178VG67_ARATH (thale cress) hypothetical protein OS=Arabidopsis thaliana OX=3702 GN=AXX17_At3g55330 PE=3 SV=1;sp|Q84JW1|PX11E_ARATH Peroxisomal membrane protein 11E OS=Arabidopsis thaliana OX=3702 GN=PEX11E PE=1 SV=1	2	3	3	2	2	3	2	2	3	2	1	2	1	14.3	25.512	153880000	48342000	73467000	32067000	11	13989000	4394700	6678800	2915200
tr|B9DGT6|B9DGT6_ARATH;tr|A0A178WJH6|A0A178WJH6_ARATH;sp|Q9MAH0|CAPP1_ARATH;tr|A0A178VET0|A0A178VET0_ARATH;sp|Q84VW9|CAPP3_ARATH;tr|A0A5S9X6E1|A0A5S9X6E1_ARATH;tr|A0A178VV64|A0A178VV64_ARATH;sp|Q5GM68|CAPP2_ARATH	tr|B9DGT6|B9DGT6_ARATH phosphoenolpyruvate carboxylase OS=Arabidopsis thaliana OX=3702 GN=At1g53310 PE=2 SV=1;tr|A0A178WJH6|A0A178WJH6_ARATH phosphoenolpyruvate carboxylase OS=Arabidopsis thaliana OX=3702 GN=AXX17_At1g47630 PE=3 SV=1;sp|Q9MAH0|CAPP1_ARATH	8	2	1	1	2	2	1	1	1	1	1	1	1	2.4	110.27	56055000	14834000	18872000	22349000	59	950090	251420	319860	378800
tr|A0A5S9XTC9|A0A5S9XTC9_ARATH;tr|A0A178V035|A0A178V035_ARATH;sp|Q84WT8|CYT4_ARATH	tr|A0A5S9XTC9|A0A5S9XTC9_ARATH (thale cress) hypothetical protein OS=Arabidopsis thaliana OX=3702 GN=AN1_LOCUS18340 PE=4 SV=1;tr|A0A178V035|A0A178V035_ARATH CYS4 OS=Arabidopsis thaliana OX=3702 GN=AXX17_At4g19360 PE=4 SV=1;sp|Q84WT8|CYT4_ARATH Cysteine pro	3	1	1	1	1	1	1	1	1	1	1	1	1	11.1	12.556	29945000	9682600	15309000	4953600	5	5989000	1936500	3061800	990720
tr|A0A654EX55|A0A654EX55_ARATH;tr|A0A178VS82|A0A178VS82_ARATH;sp|Q84WU8|FTSH3_ARATH;tr|A0A178WKK3|A0A178WKK3_ARATH;sp|Q8VZI8|FTSHA_ARATH	tr|A0A654EX55|A0A654EX55_ARATH (thale cress) hypothetical protein OS=Arabidopsis thaliana OX=3702 GN=AN1_LOCUS9312 PE=3 SV=1;tr|A0A178VS82|A0A178VS82_ARATH Ftsh3 OS=Arabidopsis thaliana OX=3702 GN=AXX17_At2g25190 PE=3 SV=1;sp|Q84WU8|FTSH3_ARATH ATP-depende	5	7	7	7	4	2	7	4	2	7	4	2	7	10.9	89.366	167490000	31723000	16521000	119250000	44	3806700	720980	375470	2710200
tr|A0A178UP20|A0A178UP20_ARATH;sp|Q8GUK1|DGS1_ARATH;tr|A0A7G2FA36|A0A7G2FA36_ARATH;tr|A0A1P8BBA3|A0A1P8BBA3_ARATH	tr|A0A178UP20|A0A178UP20_ARATH DGS1 OS=Arabidopsis thaliana OX=3702 GN=AXX17_At5g12020 PE=4 SV=1;sp|Q8GUK1|DGS1_ARATH Protein DGS1, mitochondrial OS=Arabidopsis thaliana OX=3702 GN=DGS1 PE=1 SV=1;tr|A0A7G2FA36|A0A7G2FA36_ARATH (thale cress) hypothetical pr	4	8	8	8	8	8	5	8	8	5	8	8	5	14.6	68.893	564070000	147530000	274980000	141560000	31	18196000	4759100	8870300	4566500
tr|A0A7G2F3S0|A0A7G2F3S0_ARATH;tr|A0A178V4S0|A0A178V4S0_ARATH;sp|Q8GUM2|HSP7I_ARATH	tr|A0A7G2F3S0|A0A7G2F3S0_ARATH (thale cress) hypothetical protein OS=Arabidopsis thaliana OX=3702 GN=AT9943_LOCUS17803 PE=3 SV=1;tr|A0A178V4S0|A0A178V4S0_ARATH MtHsc70-1 OS=Arabidopsis thaliana OX=3702 GN=AXX17_At4g43220 PE=3 SV=1;sp|Q8GUM2|HSP7I_ARATH Hea	3	23	21	16	13	12	23	11	10	21	9	8	16	34.8	72.699	2069700000	151080000	159230000	1759300000	40	51741000	3777100	3980800	43983000
sp|Q8GWB7|GUX6_ARATH;tr|A0A178USM2|A0A178USM2_ARATH;tr|A0A7G2F8J2|A0A7G2F8J2_ARATH	sp|Q8GWB7|GUX6_ARATH Inositol phosphorylceramide glucuronosyltransferase 1 OS=Arabidopsis thaliana OX=3702 GN=IPUT1 PE=1 SV=1;tr|A0A178USM2|A0A178USM2_ARATH Hexosyltransferase OS=Arabidopsis thaliana OX=3702 GN=AXX17_At5g18280 PE=3 SV=1;tr|A0A7G2F8J2|A0A7G	3	2	2	2	2	1	0	2	1	0	2	1	0	5	60.01	26829000	12029000	14800000	0	25	1073200	481160	592010	0
tr|A0A5S9Y887|A0A5S9Y887_ARATH;tr|A0A178UKQ0|A0A178UKQ0_ARATH;sp|Q8GYX2|FLZ14_ARATH	tr|A0A5S9Y887|A0A5S9Y887_ARATH FLZ-type domain-containing protein OS=Arabidopsis thaliana OX=3702 GN=AN1_LOCUS22869 PE=3 SV=1;tr|A0A178UKQ0|A0A178UKQ0_ARATH (thale cress) hypothetical protein OS=Arabidopsis thaliana OX=3702 GN=AXX17_At5g20680 PE=3 SV=1;sp|	3	1	1	1	0	0	1	0	0	1	0	0	1	6	27.663	0	0	0	0	12	0	0	0	0
tr|Q9LT97|Q9LT97_ARATH;tr|A0A178UIE9|A0A178UIE9_ARATH;sp|Q8GZ99|HPCA1_ARATH;tr|A0A7G2FFN0|A0A7G2FFN0_ARATH	tr|Q9LT97|Q9LT97_ARATH Receptor protein kinase-like OS=Arabidopsis thaliana OX=3702 PE=3 SV=1;tr|A0A178UIE9|A0A178UIE9_ARATH Protein kinase domain-containing protein OS=Arabidopsis thaliana OX=3702 GN=AXX17_At5g48610 PE=1 SV=1;sp|Q8GZ99|HPCA1_ARATH Leucine	4	1	1	1	1	1	1	1	1	1	1	1	1	1	103.89	16474000	5067000	4825900	6581600	46	358140	110150	104910	143080
tr|A0A7G2ENU3|A0A7G2ENU3_ARATH;tr|A0A178VK42|A0A178VK42_ARATH;tr|A0A654F8I7|A0A654F8I7_ARATH;tr|A0A5S9XDH7|A0A5S9XDH7_ARATH;sp|Q8H0U5|TIC62_ARATH	tr|A0A7G2ENU3|A0A7G2ENU3_ARATH (thale cress) hypothetical protein OS=Arabidopsis thaliana OX=3702 GN=AT9943_LOCUS11434 PE=4 SV=1;tr|A0A178VK42|A0A178VK42_ARATH Tic62 OS=Arabidopsis thaliana OX=3702 GN=AXX17_At3g20090 PE=4 SV=1;tr|A0A654F8I7|A0A654F8I7_ARAT	5	2	2	2	1	2	0	1	2	0	1	2	0	4.7	67.93	76804000	27126000	49678000	0	31	2477500	875040	1602500	0
tr|Q0WM84|Q0WM84_ARATH;tr|A0A178W2E7|A0A178W2E7_ARATH;sp|Q9C512|MNS1_ARATH;tr|A0A7G2ERY1|A0A7G2ERY1_ARATH;tr|A0A654F9A2|A0A654F9A2_ARATH;tr|A0A178VCU4|A0A178VCU4_ARATH;sp|Q8H116|MNS2_ARATH	tr|Q0WM84|Q0WM84_ARATH Putative alpha 1,2-mannosidase (Fragment) OS=Arabidopsis thaliana OX=3702 GN=At3g21160 PE=2 SV=1;tr|A0A178W2E7|A0A178W2E7_ARATH alpha-1,2-Mannosidase OS=Arabidopsis thaliana OX=3702 GN=AXX17_At1g45800 PE=3 SV=1;sp|Q9C512|MNS1_ARATH M	7	1	1	1	1	1	0	1	1	0	1	1	0	10.2	12.791	18435000	9688500	8746900	0	6	3072600	1614800	1457800	0
sp|Q8H118|PMT1_ARATH;tr|A0A178VBP4|A0A178VBP4_ARATH;tr|A0A654F9Y1|A0A654F9Y1_ARATH	sp|Q8H118|PMT1_ARATH Probable methyltransferase PMT1 OS=Arabidopsis thaliana OX=3702 GN=At3g23300 PE=2 SV=2;tr|A0A178VBP4|A0A178VBP4_ARATH Methyltransferase OS=Arabidopsis thaliana OX=3702 GN=AXX17_At3g25360 PE=3 SV=1;tr|A0A654F9Y1|A0A654F9Y1_ARATH Methylt	3	5	1	1	4	5	5	0	1	1	0	1	1	8.3	69.355	15779000	0	5123400	10656000	36	438300	0	142320	295990
tr|A0A5S9VTJ7|A0A5S9VTJ7_ARATH;tr|A0A178WAC1|A0A178WAC1_ARATH;sp|Q8H1Y0|ODPA2_ARATH;tr|A0A7G2DT04|A0A7G2DT04_ARATH;tr|C0Z306|C0Z306_ARATH;tr|A0A7G2E338|A0A7G2E338_ARATH	tr|A0A5S9VTJ7|A0A5S9VTJ7_ARATH Pyruvate dehydrogenase E1 component subunit alpha OS=Arabidopsis thaliana OX=3702 GN=C24_LOCUS2471 PE=4 SV=1;tr|A0A178WAC1|A0A178WAC1_ARATH Pyruvate dehydrogenase E1 component subunit alpha OS=Arabidopsis thaliana OX=3702 GN=	6	16	16	10	11	10	16	11	10	16	6	6	10	49.6	43.358	2066900000	273120000	262380000	1531400000	20	103340000	13656000	13119000	76568000
tr|A0A178WKD3|A0A178WKD3_ARATH;sp|Q8L4R0|TGD1_ARATH;tr|A0A0B4ULM9|A0A0B4ULM9_ARATH;tr|C0Z3H9|C0Z3H9_ARATH	tr|A0A178WKD3|A0A178WKD3_ARATH (thale cress) hypothetical protein OS=Arabidopsis thaliana OX=3702 GN=AXX17_At1g20770 PE=3 SV=1;sp|Q8L4R0|TGD1_ARATH Protein TRIGALACTOSYLDIACYLGLYCEROL 1, chloroplastic OS=Arabidopsis thaliana OX=3702 GN=TGD1 PE=1 SV=1;tr|A0	4	3	3	3	3	3	1	3	3	1	3	3	1	10.3	37.907	118360000	51760000	59864000	6740100	13	9104900	3981500	4604900	518470
tr|Q0WM35|Q0WM35_ARATH;tr|A0A7G2ETV1|A0A7G2ETV1_ARATH;tr|F4J110|F4J110_ARATH;tr|F4J109|F4J109_ARATH;tr|A0A178VFW0|A0A178VFW0_ARATH;sp|Q8L611|SC31B_ARATH;tr|A0A654FKG4|A0A654FKG4_ARATH	tr|Q0WM35|Q0WM35_ARATH Uncharacterized protein At3g63460 (Fragment) OS=Arabidopsis thaliana OX=3702 GN=At3g63460 PE=2 SV=1;tr|A0A7G2ETV1|A0A7G2ETV1_ARATH (thale cress) hypothetical protein OS=Arabidopsis thaliana OX=3702 GN=AT9943_LOCUS14395 PE=3 SV=1;tr|F	7	1	1	1	1	1	1	1	1	1	1	1	1	2.2	73.892	7115800	1973000	2662000	2480800	28	254140	70465	95073	88598
tr|A0A7G2E1X1|A0A7G2E1X1_ARATH;tr|A0A178W2M7|A0A178W2M7_ARATH;sp|Q8L636|NCL_ARATH	tr|A0A7G2E1X1|A0A7G2E1X1_ARATH (thale cress) hypothetical protein OS=Arabidopsis thaliana OX=3702 GN=AT9943_LOCUS3785 PE=4 SV=1;tr|A0A178W2M7|A0A178W2M7_ARATH NCL OS=Arabidopsis thaliana OX=3702 GN=AXX17_At1g47530 PE=4 SV=1;sp|Q8L636|NCL_ARATH Sodium/calci	3	1	1	1	1	1	0	1	1	0	1	1	0	1.9	63.416	31734000	14583000	17150000	0	18	1763000	810190	952800	0
tr|A0A654E822|A0A654E822_ARATH;sp|Q8L706|SYT5_ARATH;tr|A0A178W1X3|A0A178W1X3_ARATH;tr|A0A1P8APH4|A0A1P8APH4_ARATH	tr|A0A654E822|A0A654E822_ARATH (thale cress) hypothetical protein OS=Arabidopsis thaliana OX=3702 GN=AN1_LOCUS599 PE=3 SV=1;sp|Q8L706|SYT5_ARATH Synaptotagmin-5 OS=Arabidopsis thaliana OX=3702 GN=SYT5 PE=2 SV=1;tr|A0A178W1X3|A0A178W1X3_ARATH SYTE OS=Arabid	4	6	6	6	6	6	4	6	6	4	6	6	4	13	61.954	271560000	96181000	139030000	36354000	26	10445000	3699300	5347100	1398200
tr|A0A654FKW0|A0A654FKW0_ARATH;tr|A0A5S9XNW8|A0A5S9XNW8_ARATH;sp|Q8L7K9|MAO2_ARATH;tr|A0A178UTQ3|A0A178UTQ3_ARATH;tr|A0A7G2EWL7|A0A7G2EWL7_ARATH	tr|A0A654FKW0|A0A654FKW0_ARATH Malic enzyme OS=Arabidopsis thaliana OX=3702 GN=AN1_LOCUS16825 PE=3 SV=1;tr|A0A5S9XNW8|A0A5S9XNW8_ARATH Malic enzyme OS=Arabidopsis thaliana OX=3702 GN=C24_LOCUS16698 PE=3 SV=1;sp|Q8L7K9|MAO2_ARATH NAD-dependent malic enzyme	5	10	10	10	8	8	8	8	8	8	8	8	8	18.6	66.64	407750000	144120000	113160000	150470000	39	10455000	3695400	2901500	3858300
tr|A0A654GE20|A0A654GE20_ARATH;tr|A0A5S9YGS2|A0A5S9YGS2_ARATH;tr|A0A178UNX4|A0A178UNX4_ARATH;sp|Q8L7V3|PMTQ_ARATH;tr|A0A7G2FMN4|A0A7G2FMN4_ARATH	tr|A0A654GE20|A0A654GE20_ARATH Methyltransferase PMT26 OS=Arabidopsis thaliana OX=3702 GN=AN1_LOCUS26718 PE=3 SV=1;tr|A0A5S9YGS2|A0A5S9YGS2_ARATH Methyltransferase PMT26 OS=Arabidopsis thaliana OX=3702 GN=C24_LOCUS26539 PE=3 SV=1;tr|A0A178UNX4|A0A178UNX4_A	5	6	4	4	6	5	4	4	3	2	4	3	2	8.9	92.994	117480000	38656000	49432000	29387000	46	2553800	840350	1074600	638850
tr|A0A7G2EJF8|A0A7G2EJF8_ARATH;tr|A0A178VYJ2|A0A178VYJ2_ARATH;sp|Q8L866|CUAOZ_ARATH	tr|A0A7G2EJF8|A0A7G2EJF8_ARATH Amine oxidase OS=Arabidopsis thaliana OX=3702 GN=AT9943_LOCUS9240 PE=3 SV=1;tr|A0A178VYJ2|A0A178VYJ2_ARATH Amine oxidase OS=Arabidopsis thaliana OX=3702 GN=At2g42490 PE=3 SV=1;sp|Q8L866|CUAOZ_ARATH Amine oxidase [copper-conta	3	1	1	1	0	0	1	0	0	1	0	0	1	2.1	86.656	0	0	0	0	41	0	0	0	0
tr|Q570W1|Q570W1_ARATH;tr|A0A384K8L2|A0A384K8L2_ARATH;sp|Q8L8Q8|Y5486_ARATH	tr|Q570W1|Q570W1_ARATH AT5G64816 protein OS=Arabidopsis thaliana OX=3702 GN=At5g64816 PE=2 SV=1;tr|A0A384K8L2|A0A384K8L2_ARATH (thale cress) hypothetical protein OS=Arabidopsis thaliana OX=3702 GN=AXX17_At5g64500 PE=4 SV=1;sp|Q8L8Q8|Y5486_ARATH Uncharacter	3	1	1	1	0	1	0	0	1	0	0	1	0	7.7	14.441	12721000	0	12721000	0	6	2120200	0	2120200	0
sp|Q8L9C4|KCR1_ARATH;tr|A0A178WQ61|A0A178WQ61_ARATH;tr|A0A7G2E0P0|A0A7G2E0P0_ARATH	sp|Q8L9C4|KCR1_ARATH Very-long-chain 3-oxoacyl-CoA reductase 1 OS=Arabidopsis thaliana OX=3702 GN=KCR1 PE=1 SV=1;tr|A0A178WQ61|A0A178WQ61_ARATH YBR159 OS=Arabidopsis thaliana OX=3702 GN=AXX17_At1g61690 PE=3 SV=1;tr|A0A7G2E0P0|A0A7G2E0P0_ARATH (thale cress)	3	8	8	8	8	8	5	8	8	5	8	8	5	28.3	35.761	635390000	185790000	327090000	122500000	18	35299000	10322000	18172000	6805400
tr|A0A178V129|A0A178V129_ARATH;sp|Q8LAA6|PIP15_ARATH	tr|A0A178V129|A0A178V129_ARATH (thale cress) hypothetical protein OS=Arabidopsis thaliana OX=3702 GN=AXX17_At4g27100 PE=3 SV=1;sp|Q8LAA6|PIP15_ARATH Probable aquaporin PIP1-5 OS=Arabidopsis thaliana OX=3702 GN=PIP1-5 PE=1 SV=2	2	2	1	1	2	2	0	1	1	0	1	1	0	7.7	30.646	54598000	20938000	33659000	0	9	6066400	2326500	3739900	0
tr|A0A654G2F9|A0A654G2F9_ARATH;sp|Q8LAN3|P4H4_ARATH;tr|A0A178USF9|A0A178USF9_ARATH;tr|A0A7G2EJQ9|A0A7G2EJQ9_ARATH;tr|A0A654F4K7|A0A654F4K7_ARATH;tr|A0A5S9X9P2|A0A5S9X9P2_ARATH;tr|A0A178VGJ1|A0A178VGJ1_ARATH;sp|F4JAU3|P4H2_ARATH	tr|A0A654G2F9|A0A654G2F9_ARATH procollagen-proline 4-dioxygenase OS=Arabidopsis thaliana OX=3702 GN=AN1_LOCUS22678 PE=3 SV=1;sp|Q8LAN3|P4H4_ARATH Probable prolyl 4-hydroxylase 4 OS=Arabidopsis thaliana OX=3702 GN=P4H4 PE=2 SV=1;tr|A0A178USF9|A0A178USF9_ARA	8	2	2	2	0	2	1	0	2	1	0	2	1	7.7	33.06	40900000	0	27530000	13370000	14	2921500	0	1966500	955000
tr|A0A5S9YC30|A0A5S9YC30_ARATH;tr|A0A178UNP1|A0A178UNP1_ARATH;sp|Q8LB02|SDHB2_ARATH;tr|A0A1P8BFU4|A0A1P8BFU4_ARATH;tr|C0Z371|C0Z371_ARATH	tr|A0A5S9YC30|A0A5S9YC30_ARATH Succinate dehydrogenase [ubiquinone] iron-sulfur subunit, mitochondrial OS=Arabidopsis thaliana OX=3702 GN=C24_LOCUS24062 PE=3 SV=1;tr|A0A178UNP1|A0A178UNP1_ARATH Succinate dehydrogenase [ubiquinone] iron-sulfur subunit, mito	5	5	5	2	4	4	5	4	4	5	2	2	2	21.4	31.141	201040000	18020000	98428000	84590000	14	14360000	1287100	7030500	6042100
tr|A0A5S9WSN1|A0A5S9WSN1_ARATH;tr|A0A178WC27|A0A178WC27_ARATH;sp|Q8LBA6|PIS1_ARATH;tr|A0A7G2E3G5|A0A7G2E3G5_ARATH	tr|A0A5S9WSN1|A0A5S9WSN1_ARATH CDP-diacylglycerol--inositol 3-phosphatidyltransferase OS=Arabidopsis thaliana OX=3702 GN=C24_LOCUS5709 PE=3 SV=1;tr|A0A178WC27|A0A178WC27_ARATH CDP-diacylglycerol--inositol 3-phosphatidyltransferase OS=Arabidopsis thaliana O	4	1	1	1	1	1	1	1	1	1	1	1	1	4	25.86	57957000	10218000	9834600	37904000	10	5795700	1021800	983460	3790400
sp|Q8LBZ7|SDHB1_ARATH;tr|A0A178VCX3|A0A178VCX3_ARATH;tr|Q5XVB3|Q5XVB3_ARATH	sp|Q8LBZ7|SDHB1_ARATH Succinate dehydrogenase [ubiquinone] iron-sulfur subunit 1, mitochondrial OS=Arabidopsis thaliana OX=3702 GN=SDH2-1 PE=1 SV=2;tr|A0A178VCX3|A0A178VCX3_ARATH Succinate dehydrogenase [ubiquinone] iron-sulfur subunit, mitochondrial OS=Ar	3	4	1	1	3	2	3	1	0	0	1	0	0	19.7	31.171	10471000	10471000	0	0	14	747940	747940	0	0
tr|A0A178UVS2|A0A178UVS2_ARATH;sp|Q8LFC0|IDH1_ARATH;tr|A0A7G2F3G0|A0A7G2F3G0_ARATH;tr|A0A654FVS8|A0A654FVS8_ARATH;tr|A0A178V1N9|A0A178V1N9_ARATH;sp|O81796|IDH3_ARATH	tr|A0A178UVS2|A0A178UVS2_ARATH IDH1 OS=Arabidopsis thaliana OX=3702 GN=AXX17_At4g40290 PE=3 SV=1;sp|Q8LFC0|IDH1_ARATH Isocitrate dehydrogenase [NAD] regulatory subunit 1, mitochondrial OS=Arabidopsis thaliana OX=3702 GN=IDH1 PE=1 SV=2;tr|A0A7G2F3G0|A0A7G2F	6	8	8	5	6	5	8	6	5	8	4	4	5	30.8	39.626	394830000	87572000	73412000	233840000	15	26322000	5838100	4894100	15589000
tr|Q147Q7|Q147Q7_ARATH;tr|A0A654FIP7|A0A654FIP7_ARATH;tr|A0A5S9XLP8|A0A5S9XLP8_ARATH;sp|Q8LG50|LPAT2_ARATH;tr|A0A7G2ES14|A0A7G2ES14_ARATH;tr|A0A178V7U2|A0A178V7U2_ARATH	tr|Q147Q7|Q147Q7_ARATH 1-acylglycerol-3-phosphate O-acyltransferase OS=Arabidopsis thaliana OX=3702 PE=2 SV=1;tr|A0A654FIP7|A0A654FIP7_ARATH 1-acylglycerol-3-phosphate O-acyltransferase OS=Arabidopsis thaliana OX=3702 GN=AN1_LOCUS16143 PE=3 SV=1;tr|A0A5S9X	6	2	2	2	2	2	1	2	2	1	2	2	1	7.7	43.676	45148000	11706000	19889000	13553000	18	2508200	650340	1104900	752950
tr|Q058N8|Q058N8_ARATH;tr|A0A654G6W2|A0A654G6W2_ARATH;sp|Q8LGI2|SCPDL_ARATH;tr|A0A7G2FFA8|A0A7G2FFA8_ARATH;tr|A0A5S9Y997|A0A5S9Y997_ARATH;tr|A0A178UCK9|A0A178UCK9_ARATH	tr|Q058N8|Q058N8_ARATH At5g39410 OS=Arabidopsis thaliana OX=3702 PE=2 SV=1;tr|A0A654G6W2|A0A654G6W2_ARATH Sacchrp_dh_NADP domain-containing protein OS=Arabidopsis thaliana OX=3702 GN=AN1_LOCUS24103 PE=4 SV=1;sp|Q8LGI2|SCPDL_ARATH Probable mitochondrial sac	6	6	6	6	6	5	3	6	5	3	6	5	3	17.4	49.68	323390000	138010000	144510000	40873000	28	11550000	4928800	5161000	1459800
tr|A0A7G2F3P2|A0A7G2F3P2_ARATH;tr|A0A5S9XY26|A0A5S9XY26_ARATH;tr|A0A654FST2|A0A654FST2_ARATH;sp|Q8LPK2|AB2B_ARATH;tr|A0A178V593|A0A178V593_ARATH;tr|Q56Z63|Q56Z63_ARATH;tr|A0A654G8L7|A0A654G8L7_ARATH;tr|A0A178UGG7|A0A178UGG7_ARATH;tr|A0A5S9YBM6|A0A5S9YBM6_ARATH;tr|A0A5S9XTT0|A0A5S9XTT0_ARATH;tr|A0A178V1L4|A0A178V1L4_ARATH;tr|A0A1P8B3X8|A0A1P8B3X8_ARATH;tr|A0A7G2F3H7|A0A7G2F3H7_ARATH;sp|Q9M1Q9|AB21…	tr|A0A7G2F3P2|A0A7G2F3P2_ARATH Phosphatidylserine decarboxylase proenzyme 2 OS=Arabidopsis thaliana OX=3702 GN=PSD2 PE=3 SV=1;tr|A0A5S9XY26|A0A5S9XY26_ARATH ABC transporter B family member 2-like OS=Arabidopsis thaliana OX=3702 GN=C24_LOCUS19244 PE=4 SV=1;	32	2	1	1	2	2	0	1	1	0	1	1	0	1.1	240.98	8693200	3968800	4724300	0	104	83588	38162	45426	0
tr|F4JSM3|F4JSM3_ARATH;tr|A0A7G2F7B6|A0A7G2F7B6_ARATH;tr|A0A654FSM7|A0A654FSM7_ARATH;tr|A0A5S9XW42|A0A5S9XW42_ARATH;tr|A0A178UVD8|A0A178UVD8_ARATH;sp|Q8LPQ6|AB28B_ARATH	tr|F4JSM3|F4JSM3_ARATH Non-intrinsic ABC protein 8 OS=Arabidopsis thaliana OX=3702 GN=ABCB28 PE=1 SV=1;tr|A0A7G2F7B6|A0A7G2F7B6_ARATH (thale cress) hypothetical protein OS=Arabidopsis thaliana OX=3702 GN=AT9943_LOCUS16640 PE=4 SV=1;tr|A0A654FSM7|A0A654FSM7	6	1	1	1	0	1	0	0	1	0	0	1	0	2.4	59.245	2954800	0	2954800	0	25	118190	0	118190	0
sp|Q8LPR9|TI110_ARATH;tr|A0A654E9F5|A0A654E9F5_ARATH;tr|A0A178WFU8|A0A178WFU8_ARATH;tr|A0A7G2DQP5|A0A7G2DQP5_ARATH	sp|Q8LPR9|TI110_ARATH Protein TIC110, chloroplastic OS=Arabidopsis thaliana OX=3702 GN=TIC110 PE=1 SV=1;tr|A0A654E9F5|A0A654E9F5_ARATH Protein TIC110, chloroplastic OS=Arabidopsis thaliana OX=3702 GN=AN1_LOCUS753 PE=4 SV=1;tr|A0A178WFU8|A0A178WFU8_ARATH TI	4	29	29	29	28	28	21	28	28	21	28	28	21	32.3	112.12	3899800000	1328900000	1935100000	635890000	50	77996000	26577000	38701000	12718000
tr|A0A5S9X9I0|A0A5S9X9I0_ARATH;tr|A0A178VG06|A0A178VG06_ARATH;sp|Q8LPS1|LACS6_ARATH	tr|A0A5S9X9I0|A0A5S9X9I0_ARATH Long-chain-fatty-acid--CoA ligase OS=Arabidopsis thaliana OX=3702 GN=C24_LOCUS11745 PE=3 SV=1;tr|A0A178VG06|A0A178VG06_ARATH Long-chain-fatty-acid--CoA ligase OS=Arabidopsis thaliana OX=3702 GN=AXX17_At3g05650 PE=3 SV=1;sp|Q8	3	3	3	3	2	2	3	2	2	3	2	2	3	5	76.603	137750000	10302000	23041000	104400000	34	4051400	302990	677690	3070700
tr|A0A178WGZ3|A0A178WGZ3_ARATH;sp|Q8RWA5|NDT2_ARATH	tr|A0A178WGZ3|A0A178WGZ3_ARATH (thale cress) hypothetical protein OS=Arabidopsis thaliana OX=3702 GN=AXX17_At1g26170 PE=3 SV=1;sp|Q8RWA5|NDT2_ARATH Nicotinamide adenine dinucleotide transporter 2, mitochondrial OS=Arabidopsis thaliana OX=3702 GN=NDT2 PE=1	2	1	1	1	1	1	1	1	1	1	1	1	1	2.2	39.496	83683000	27254000	32333000	24096000	22	3803800	1238800	1469700	1095300
tr|A0A5S9SJU2|A0A5S9SJU2_ARATH;tr|A0A178W1J5|A0A178W1J5_ARATH;sp|Q8RWA7|NDADA_ARATH	tr|A0A5S9SJU2|A0A5S9SJU2_ARATH NADH dehydrogenase [ubiquinone] 1 alpha subcomplex subunit 13 OS=Arabidopsis thaliana OX=3702 GN=C24_LOCUS420 PE=3 SV=1;tr|A0A178W1J5|A0A178W1J5_ARATH NADH dehydrogenase [ubiquinone] 1 alpha subcomplex subunit 13 OS=Arabidops	3	4	1	1	3	4	4	0	1	1	0	1	1	35.7	16.141	21167000	0	8938600	12228000	7	3023900	0	1276900	1746900
tr|C0Z2H3|C0Z2H3_ARATH;tr|A0A178W3S0|A0A178W3S0_ARATH;sp|Q9C8K2|AB12G_ARATH;tr|A0A178VA02|A0A178VA02_ARATH;sp|Q8RWI9|AB15G_ARATH	tr|C0Z2H3|C0Z2H3_ARATH AT3G21090 protein OS=Arabidopsis thaliana OX=3702 GN=At3g21090 PE=2 SV=1;tr|A0A178W3S0|A0A178W3S0_ARATH WBC12 OS=Arabidopsis thaliana OX=3702 GN=AXX17_At1g45700 PE=3 SV=1;sp|Q9C8K2|AB12G_ARATH ABC transporter G family member 12 OS=Ar	5	2	2	2	2	2	0	2	2	0	2	2	0	6.8	35.305	23257000	11328000	11929000	0	18	1292000	629340	662700	0
tr|A0A178WCS0|A0A178WCS0_ARATH;sp|Q8RWM6|P24D5_ARATH	tr|A0A178WCS0|A0A178WCS0_ARATH (thale cress) hypothetical protein OS=Arabidopsis thaliana OX=3702 GN=AXX17_At1g22970 PE=3 SV=1;sp|Q8RWM6|P24D5_ARATH Transmembrane emp24 domain-containing protein p24delta5 OS=Arabidopsis thaliana OX=3702 GN=At1g21900 PE=1 S	2	1	1	1	1	1	0	1	1	0	1	1	0	4.2	24.318	41479000	17453000	24026000	0	6	6913200	2908900	4004300	0
tr|A0A178VAA8|A0A178VAA8_ARATH;tr|A0A654F6Y5|A0A654F6Y5_ARATH;sp|Q8RWN9|ODP22_ARATH;tr|A0A7G2EMC9|A0A7G2EMC9_ARATH	tr|A0A178VAA8|A0A178VAA8_ARATH Acetyltransferase component of pyruvate dehydrogenase complex OS=Arabidopsis thaliana OX=3702 GN=At3g13930 PE=3 SV=1;tr|A0A654F6Y5|A0A654F6Y5_ARATH Acetyltransferase component of pyruvate dehydrogenase complex OS=Arabidopsis	4	13	13	1	12	13	12	12	13	12	1	1	1	30.2	51.121	1358800000	330080000	323220000	705520000	28	48529000	11788000	11543000	25197000
tr|A0A7G2ECH5|A0A7G2ECH5_ARATH;sp|Q8RWZ7|VHAA1_ARATH;tr|A0A5S9X211|A0A5S9X211_ARATH;tr|A0A178VYP7|A0A178VYP7_ARATH	tr|A0A7G2ECH5|A0A7G2ECH5_ARATH V-type proton ATPase subunit a OS=Arabidopsis thaliana OX=3702 GN=AT9943_LOCUS7929 PE=3 SV=1;sp|Q8RWZ7|VHAA1_ARATH V-type proton ATPase subunit a1 OS=Arabidopsis thaliana OX=3702 GN=VHA-a1 PE=2 SV=1;tr|A0A5S9X211|A0A5S9X211_A	4	2	2	2	2	2	0	2	2	0	2	2	0	3.6	90.865	25166000	12772000	12394000	0	34	740190	375650	364540	0
tr|A0A7G2FEI8|A0A7G2FEI8_ARATH;tr|A0A178UBE1|A0A178UBE1_ARATH;sp|Q8RXF8|MIRO1_ARATH;tr|A0A5S9Y8T3|A0A5S9Y8T3_ARATH	tr|A0A7G2FEI8|A0A7G2FEI8_ARATH Mitochondrial Rho GTPase OS=Arabidopsis thaliana OX=3702 GN=AT9943_LOCUS20222 PE=3 SV=1;tr|A0A178UBE1|A0A178UBE1_ARATH Mitochondrial Rho GTPase OS=Arabidopsis thaliana OX=3702 GN=AXX17_At5g27450 PE=3 SV=1;sp|Q8RXF8|MIRO1_ARAT	4	16	16	16	15	12	15	15	12	15	15	12	15	32.1	70.857	914300000	244650000	195540000	474110000	38	24061000	6438100	5145800	12477000
tr|A0A1P8ANY9|A0A1P8ANY9_ARATH;tr|F4HNU3|F4HNU3_ARATH;tr|A0A5S9SZV5|A0A5S9SZV5_ARATH;tr|A0A178WCK2|A0A178WCK2_ARATH;sp|Q8RXL8|UXT3_ARATH	tr|A0A1P8ANY9|A0A1P8ANY9_ARATH Nodulin MtN21 /EamA-like transporter family protein OS=Arabidopsis thaliana OX=3702 GN=At1g06890 PE=1 SV=1;tr|F4HNU3|F4HNU3_ARATH Nodulin MtN21 /EamA-like transporter family protein OS=Arabidopsis thaliana OX=3702 GN=At1g0689	5	1	1	1	1	1	1	1	1	1	1	1	1	3.4	38.419	81838000	37388000	36361000	8090200	8	10230000	4673400	4545100	1011300
tr|A0A178WKJ6|A0A178WKJ6_ARATH;sp|Q8RXN0|AB11G_ARATH	tr|A0A178WKJ6|A0A178WKJ6_ARATH (thale cress) hypothetical protein OS=Arabidopsis thaliana OX=3702 GN=AXX17_At1g18740 PE=3 SV=1;sp|Q8RXN0|AB11G_ARATH ABC transporter G family member 11 OS=Arabidopsis thaliana OX=3702 GN=ABCG11 PE=1 SV=1	2	4	4	4	4	4	1	4	4	1	4	4	1	5.7	78.412	203680000	79050000	120740000	3888500	33	6172100	2395400	3658800	117830
sp|Q8RXN3|PPT1_ARATH;tr|A0A7G2FBE0|A0A7G2FBE0_ARATH;tr|A0A178U876|A0A178U876_ARATH;tr|A0A5S9Y851|A0A5S9Y851_ARATH	sp|Q8RXN3|PPT1_ARATH Phosphoenolpyruvate/phosphate translocator 1, chloroplastic OS=Arabidopsis thaliana OX=3702 GN=PPT1 PE=1 SV=1;tr|A0A7G2FBE0|A0A7G2FBE0_ARATH (thale cress) hypothetical protein OS=Arabidopsis thaliana OX=3702 GN=AT9943_LOCUS20468 PE=4 S	4	3	3	3	3	3	3	3	3	3	3	3	3	9.1	44.224	679610000	260520000	261220000	157870000	15	45307000	17368000	17415000	10525000
tr|Q56XF4|Q56XF4_ARATH;tr|A0A654EZU9|A0A654EZU9_ARATH;tr|A0A178W4L9|A0A178W4L9_ARATH;sp|Q8RXN5|TYW1_ARATH	tr|Q56XF4|Q56XF4_ARATH tRNA 4-demethylwyosine synthase (AdoMet-dependent) (Fragment) OS=Arabidopsis thaliana OX=3702 GN=At1g75200 PE=2 SV=1;tr|A0A654EZU9|A0A654EZU9_ARATH tRNA 4-demethylwyosine synthase (AdoMet-dependent) OS=Arabidopsis thaliana OX=3702 GN	4	2	2	2	0	1	2	0	1	2	0	1	2	5.1	47.675	28090000	0	2420700	25670000	23	1221300	0	105250	1116100
tr|Q9SRC9|Q9SRC9_ARATH;tr|A0A178WLX3|A0A178WLX3_ARATH;tr|A0A7G2E6F6|A0A7G2E6F6_ARATH;tr|A0A5S9WV01|A0A5S9WV01_ARATH;tr|A0A178WKT0|A0A178WKT0_ARATH;sp|Q8S3U9|SEC5A_ARATH	tr|Q9SRC9|Q9SRC9_ARATH Exocyst complex component SEC5 (Fragment) OS=Arabidopsis thaliana OX=3702 GN=F28O16.21 PE=3 SV=1;tr|A0A178WLX3|A0A178WLX3_ARATH Exocyst complex component SEC5 OS=Arabidopsis thaliana OX=3702 GN=At1g76850 PE=3 SV=1;tr|A0A7G2E6F6|A0A7G	6	1	1	1	0	1	0	0	1	0	0	1	0	2.3	53.075	6169000	0	6169000	0	26	237270	0	237270	0
tr|A0A654E7W1|A0A654E7W1_ARATH;tr|A0A5S9TBW3|A0A5S9TBW3_ARATH;tr|A0A178WK70|A0A178WK70_ARATH;sp|Q8VWF6|SSL3_ARATH;tr|Q56XH7|Q56XH7_ARATH;tr|Q9C586|Q9C586_ARATH;tr|A0A384L1G6|A0A384L1G6_ARATH;tr|A0A7G2FCM3|A0A7G2FCM3_ARATH	tr|A0A654E7W1|A0A654E7W1_ARATH Str_synth domain-containing protein OS=Arabidopsis thaliana OX=3702 GN=AN1_LOCUS922 PE=3 SV=1;tr|A0A5S9TBW3|A0A5S9TBW3_ARATH (thale cress) hypothetical protein OS=Arabidopsis thaliana OX=3702 GN=AT9943_LOCUS681 PE=3 SV=1;tr|A	8	1	1	1	1	1	0	1	1	0	1	1	0	2.6	44.05	33820000	7230700	26590000	0	24	1409200	301280	1107900	0
tr|A0A7G2EHM8|A0A7G2EHM8_ARATH;tr|A0A5S9X472|A0A5S9X472_ARATH;tr|A0A178W347|A0A178W347_ARATH;sp|Q8VXZ5|XG113_ARATH	tr|A0A7G2EHM8|A0A7G2EHM8_ARATH (thale cress) hypothetical protein OS=Arabidopsis thaliana OX=3702 GN=AT9943_LOCUS8575 PE=4 SV=1;tr|A0A5S9X472|A0A5S9X472_ARATH Nucleotid_trans domain-containing protein OS=Arabidopsis thaliana OX=3702 GN=At2g35610 PE=4 SV=1;	4	1	1	1	1	1	0	1	1	0	1	1	0	2.6	61.252	11320000	3425500	7894400	0	29	390340	118120	272220	0
tr|A0A1I9LR83|A0A1I9LR83_ARATH;tr|A0A178VDY8|A0A178VDY8_ARATH;sp|Q8VY57|ARL8A_ARATH	tr|A0A1I9LR83|A0A1I9LR83_ARATH ADP-ribosylation factor-like A1C OS=Arabidopsis thaliana OX=3702 GN=ARLA1C PE=1 SV=1;tr|A0A178VDY8|A0A178VDY8_ARATH (thale cress) hypothetical protein OS=Arabidopsis thaliana OX=3702 GN=AXX17_At3g44040 PE=3 SV=1;sp|Q8VY57|ARL	3	1	1	1	0	1	1	0	1	1	0	1	1	9.1	18.079	17975000	0	7339600	10635000	9	1997200	0	815510	1181700
sp|Q8VY77|TGD5_ARATH;tr|A0A178WEP5|A0A178WEP5_ARATH	sp|Q8VY77|TGD5_ARATH Protein TRIGALACTOSYLDIACYLGLYCEROL 5, chloroplastic OS=Arabidopsis thaliana OX=3702 GN=TGD5 PE=1 SV=1;tr|A0A178WEP5|A0A178WEP5_ARATH Uncharacterized protein OS=Arabidopsis thaliana OX=3702 GN=AXX17_At1g28080 PE=4 SV=1	2	2	2	2	2	2	0	2	2	0	2	2	0	25.3	9.1743	66331000	36738000	29592000	0	2	33165000	18369000	14796000	0
tr|A0A178VV51|A0A178VV51_ARATH;tr|A0A178VSZ9|A0A178VSZ9_ARATH;sp|Q8VY89|APC7_ARATH;tr|A0A178VUL0|A0A178VUL0_ARATH	tr|A0A178VV51|A0A178VV51_ARATH AtAPC7 OS=Arabidopsis thaliana OX=3702 GN=At2g39090 PE=4 SV=1;tr|A0A178VSZ9|A0A178VSZ9_ARATH (thale cress) hypothetical protein OS=Arabidopsis thaliana OX=3702 GN=AXX17_At2g36000 PE=4 SV=1;sp|Q8VY89|APC7_ARATH Anaphase-promot	4	1	1	1	1	1	1	1	1	1	1	1	1	4.2	26.564	25025000	4522500	7735700	12767000	14	1787500	323030	552550	911930
tr|A0A5S9WSX0|A0A5S9WSX0_ARATH;tr|A0A178WJ06|A0A178WJ06_ARATH;sp|Q8VY92|P24DA_ARATH;tr|C0Z267|C0Z267_ARATH	tr|A0A5S9WSX0|A0A5S9WSX0_ARATH GOLD domain-containing protein OS=Arabidopsis thaliana OX=3702 GN=C24_LOCUS5865 PE=3 SV=1;tr|A0A178WJ06|A0A178WJ06_ARATH (thale cress) hypothetical protein OS=Arabidopsis thaliana OX=3702 GN=AXX17_At1g63530 PE=3 SV=1;sp|Q8VY9	4	3	3	2	3	3	2	3	3	2	2	2	2	16.8	24.404	123230000	45160000	39469000	38598000	11	11203000	4105400	3588100	3508900
tr|A0A178UZC2|A0A178UZC2_ARATH;sp|Q8VY97|Y4213_ARATH	tr|A0A178UZC2|A0A178UZC2_ARATH EMC7_beta-sandw domain-containing protein OS=Arabidopsis thaliana OX=3702 GN=AXX17_At4g36800 PE=4 SV=1;sp|Q8VY97|Y4213_ARATH ER membrane protein complex subunit 7 homolog OS=Arabidopsis thaliana OX=3702 GN=At4g32130 PE=2 SV=1	2	5	5	3	4	5	4	4	5	4	2	3	2	25.2	22.563	567110000	131500000	218650000	216960000	12	47259000	10958000	18221000	18080000
tr|A0A7G2E165|A0A7G2E165_ARATH;tr|F4I3H1|F4I3H1_ARATH;tr|A0A178WKS8|A0A178WKS8_ARATH;sp|Q8VYE2|TIM50_ARATH	tr|A0A7G2E165|A0A7G2E165_ARATH (thale cress) hypothetical protein OS=Arabidopsis thaliana OX=3702 GN=AT9943_LOCUS4028 PE=4 SV=1;tr|F4I3H1|F4I3H1_ARATH Haloacid dehalogenase-like hydrolase (HAD) superfamily protein OS=Arabidopsis thaliana OX=3702 GN=TIM50 P	4	2	2	2	1	2	1	1	2	1	1	2	1	5.2	41.527	26507000	8680100	5790400	12037000	14	1893400	620010	413600	859770
tr|A0A1P8AVH3|A0A1P8AVH3_ARATH;tr|A0A1P8AVE7|A0A1P8AVE7_ARATH;tr|A0A1P8AVA7|A0A1P8AVA7_ARATH;tr|A0A654EK95|A0A654EK95_ARATH;tr|A0A5S9WNL7|A0A5S9WNL7_ARATH;tr|A0A178WBC5|A0A178WBC5_ARATH;sp|Q8VYL3|APA2_ARATH	tr|A0A1P8AVH3|A0A1P8AVH3_ARATH Saposin-like aspartyl protease family protein OS=Arabidopsis thaliana OX=3702 GN=At1g62290 PE=1 SV=1;tr|A0A1P8AVE7|A0A1P8AVE7_ARATH Saposin-like aspartyl protease family protein OS=Arabidopsis thaliana OX=3702 GN=At1g62290 PE	7	2	2	2	0	0	2	0	0	2	0	0	2	7.1	45.855	31394000	0	0	31394000	17	1846700	0	0	1846700
tr|A0A654FWD5|A0A654FWD5_ARATH;tr|A0A5S9Y179|A0A5S9Y179_ARATH;tr|A0A178UZI4|A0A178UZI4_ARATH;sp|Q8VYR5|PP351_ARATH	tr|A0A654FWD5|A0A654FWD5_ARATH (thale cress) hypothetical protein OS=Arabidopsis thaliana OX=3702 GN=AN1_LOCUS20433 PE=4 SV=1;tr|A0A5S9Y179|A0A5S9Y179_ARATH Pentatricopeptide repeat-containing protein OS=Arabidopsis thaliana OX=3702 GN=C24_LOCUS20327 PE=4	4	4	4	4	3	3	3	3	3	3	3	3	3	10.1	50.456	246550000	47114000	51530000	147910000	26	9482900	1812100	1981900	5688900
tr|A0A7G2EY82|A0A7G2EY82_ARATH;tr|A0A5S9XMU5|A0A5S9XMU5_ARATH;tr|A0A178VEY8|A0A178VEY8_ARATH;sp|Q8VZ95|VAP11_ARATH	tr|A0A7G2EY82|A0A7G2EY82_ARATH (thale cress) hypothetical protein OS=Arabidopsis thaliana OX=3702 GN=AT9943_LOCUS14143 PE=3 SV=1;tr|A0A5S9XMU5|A0A5S9XMU5_ARATH MSP domain-containing protein OS=Arabidopsis thaliana OX=3702 GN=C24_LOCUS16323 PE=3 SV=1;tr|A0A	4	2	2	2	1	2	1	1	2	1	1	2	1	11.3	27.323	33251000	7493200	10505000	15252000	14	2375100	535230	750390	1089400
tr|A0A5S9Y304|A0A5S9Y304_ARATH;sp|Q8VZB2|HACD_ARATH;tr|A0A654FZY2|A0A654FZY2_ARATH;tr|F4KGW0|F4KGW0_ARATH;tr|A0A7G2FBN7|A0A7G2FBN7_ARATH	tr|A0A5S9Y304|A0A5S9Y304_ARATH Very-long-chain (3R)-3-hydroxyacyl-CoA dehydratase OS=Arabidopsis thaliana OX=3702 GN=C24_LOCUS21733 PE=3 SV=1;sp|Q8VZB2|HACD_ARATH Very-long-chain (3R)-3-hydroxyacyl-CoA dehydratase PASTICCINO 2 OS=Arabidopsis thaliana OX=37	5	3	3	3	3	3	3	3	3	3	3	3	3	14.3	22.886	537300000	247650000	200750000	88900000	11	48846000	22514000	18250000	8081800
tr|A0A5S9XNI9|A0A5S9XNI9_ARATH;sp|Q8VZL4|MSL1_ARATH;tr|A0A7G2EZT6|A0A7G2EZT6_ARATH;tr|A0A654FKK4|A0A654FKK4_ARATH;tr|A0A178UST1|A0A178UST1_ARATH;tr|Q56WM2|Q56WM2_ARATH;tr|Q67XQ7|Q67XQ7_ARATH;tr|A0A178UU58|A0A178UU58_ARATH;tr|A0A178USV8|A0A178USV8_ARATH;tr|F4JH25|F4JH25_ARATH;tr|A0A5S9XPB3|A0A5S9XPB3_ARATH;tr|A0A7G2EW76|A0A7G2EW76_ARATH;tr|O23079|O23079_ARATH;tr|A0A178UVU3|A0A178UVU3_ARATH	tr|A0A5S9XNI9|A0A5S9XNI9_ARATH Mechanosensitive ion channel protein 1, mitochondrial OS=Arabidopsis thaliana OX=3702 GN=C24_LOCUS16663 PE=3 SV=1;sp|Q8VZL4|MSL1_ARATH Mechanosensitive ion channel protein 1, mitochondrial OS=Arabidopsis thaliana OX=3702 GN=M	14	8	8	8	5	6	8	5	6	8	5	6	8	21	53.781	359430000	48873000	101100000	209450000	23	15627000	2124900	4395600	9106700
tr|A0A5S9Y0W5|A0A5S9Y0W5_ARATH;sp|Q8VZM7|POLL1_ARATH;tr|A0A1P8BF77|A0A1P8BF77_ARATH;tr|A0A178UAR1|A0A178UAR1_ARATH;tr|A0A178U917|A0A178U917_ARATH;tr|A0A654FY08|A0A654FY08_ARATH;tr|A0A178U957|A0A178U957_ARATH;tr|Q56W42|Q56W42_ARATH;tr|A0A178UJI7|A0A178UJI7_ARATH;tr|A0A7G2FDE7|A0A7G2FDE7_ARATH;tr|A0A654G880|A0A654G880_ARATH;sp|Q940Y9|POLL2_ARATH;tr|Q570E0|Q570E0_ARATH;tr|A0A178UHF8|A0A178UHF8_ARATH…	tr|A0A5S9Y0W5|A0A5S9Y0W5_ARATH (thale cress) hypothetical protein OS=Arabidopsis thaliana OX=3702 GN=AT9943_LOCUS18170 PE=3 SV=1;sp|Q8VZM7|POLL1_ARATH Putative ion channel POLLUX-like 1 OS=Arabidopsis thaliana OX=3702 GN=At5g02940 PE=2 SV=1;tr|A0A1P8BF77|A	16	10	10	10	10	10	0	10	10	0	10	10	0	11.4	92.089	303520000	117300000	186210000	0	50	6070300	2346100	3724300	0
tr|A0A1P8B7C0|A0A1P8B7C0_ARATH;tr|A0A7G2F5U2|A0A7G2F5U2_ARATH;tr|A0A654FVF4|A0A654FVF4_ARATH;tr|A0A5S9XYY5|A0A5S9XYY5_ARATH;tr|A0A178UV01|A0A178UV01_ARATH;sp|Q8W033|AL3I1_ARATH;tr|F4JKM4|F4JKM4_ARATH;tr|A0A1P8B7C2|A0A1P8B7C2_ARATH	tr|A0A1P8B7C0|A0A1P8B7C0_ARATH Aldehyde dehydrogenase OS=Arabidopsis thaliana OX=3702 GN=ALDH3I1 PE=1 SV=1;tr|A0A7G2F5U2|A0A7G2F5U2_ARATH Aldehyde dehydrogenase OS=Arabidopsis thaliana OX=3702 GN=AT9943_LOCUS17476 PE=3 SV=1;tr|A0A654FVF4|A0A654FVF4_ARATH A	8	5	5	5	3	5	2	3	5	2	3	5	2	11.6	58.496	109410000	19129000	71391000	18887000	31	3529200	617050	2302900	609240
tr|A0A5S9XS80|A0A5S9XS80_ARATH;sp|Q8W034|RNP1_ARATH	tr|A0A5S9XS80|A0A5S9XS80_ARATH Heterogeneous nuclear ribonucleoprotein 1 OS=Arabidopsis thaliana OX=3702 GN=AN1_LOCUS18065 PE=4 SV=1;sp|Q8W034|RNP1_ARATH Heterogeneous nuclear ribonucleoprotein 1 OS=Arabidopsis thaliana OX=3702 GN=RNP1 PE=1 SV=1	2	1	1	1	1	1	0	1	1	0	1	1	0	1.7	42.353	65435000	37374000	28061000	0	15	4362300	2491600	1870700	0
tr|A0A178WE91|A0A178WE91_ARATH;sp|Q8W493|FNRL2_ARATH;tr|B9DFU4|B9DFU4_ARATH;tr|C0Z2A8|C0Z2A8_ARATH	tr|A0A178WE91|A0A178WE91_ARATH Ferredoxin--NADP reductase, chloroplastic OS=Arabidopsis thaliana OX=3702 GN=AXX17_At1g21000 PE=3 SV=1;sp|Q8W493|FNRL2_ARATH Ferredoxin--NADP reductase, leaf isozyme 2, chloroplastic OS=Arabidopsis thaliana OX=3702 GN=LFNR2 P	4	5	4	4	5	5	1	4	4	1	4	4	1	12.7	41.168	312070000	147970000	153010000	11083000	17	18357000	8704300	9000600	651940
tr|A0A178WCF6|A0A178WCF6_ARATH;sp|Q8W4E2|VATB3_ARATH	tr|A0A178WCF6|A0A178WCF6_ARATH Vacuolar proton pump subunit B OS=Arabidopsis thaliana OX=3702 GN=AXX17_At1g21230 PE=3 SV=1;sp|Q8W4E2|VATB3_ARATH V-type proton ATPase subunit B3 OS=Arabidopsis thaliana OX=3702 GN=VHA-B3 PE=2 SV=1	2	26	1	1	23	25	26	1	1	1	1	1	1	62.6	54.311	114470000	37173000	33927000	43368000	24	4769500	1548900	1413600	1807000
tr|A0A384KAX2|A0A384KAX2_ARATH;tr|A0A178UGC6|A0A178UGC6_ARATH;sp|Q8W4E6|HPAT1_ARATH	tr|A0A384KAX2|A0A384KAX2_ARATH Hydroxyproline O-arabinosyltransferase 1-like OS=Arabidopsis thaliana OX=3702 GN=AXX17_At5g25130 PE=4 SV=1;tr|A0A178UGC6|A0A178UGC6_ARATH Hydroxyproline O-arabinosylatransferase 1 (Fragment) OS=Arabidopsis thaliana OX=3702 GN	3	1	1	1	1	1	0	1	1	0	1	1	0	4.4	40.973	6486000	2336900	4149000	0	16	405370	146060	259320	0
tr|A0A7G2F4B5|A0A7G2F4B5_ARATH;tr|A0A654FXD2|A0A654FXD2_ARATH;tr|A0A5S9XZZ4|A0A5S9XZZ4_ARATH;tr|A0A178V3A8|A0A178V3A8_ARATH;sp|Q8W4S4|VHAA3_ARATH	tr|A0A7G2F4B5|A0A7G2F4B5_ARATH V-type proton ATPase subunit a OS=Arabidopsis thaliana OX=3702 GN=AT9943_LOCUS17903 PE=3 SV=1;tr|A0A654FXD2|A0A654FXD2_ARATH V-type proton ATPase subunit a OS=Arabidopsis thaliana OX=3702 GN=AN1_LOCUS20771 PE=3 SV=1;tr|A0A5S9	5	16	16	8	15	16	12	15	16	12	7	8	5	24.3	90.881	1959300000	605920000	1156300000	197000000	34	57625000	17821000	34010000	5794200
tr|A0A654E791|A0A654E791_ARATH;tr|A0A178WM68|A0A178WM68_ARATH;sp|Q8W585|FTSH8_ARATH;tr|A0A178VIN9|A0A178VIN9_ARATH;sp|Q9M895|FTSI3_ARATH;tr|A0A654EWA1|A0A654EWA1_ARATH;tr|A0A5S9X1L6|A0A5S9X1L6_ARATH;tr|A0A178VQU1|A0A178VQU1_ARATH;sp|O80983|FTSH4_ARATH;tr|A0A7G2EJD6|A0A7G2EJD6_ARATH	tr|A0A654E791|A0A654E791_ARATH (thale cress) hypothetical protein OS=Arabidopsis thaliana OX=3702 GN=AN1_LOCUS704 PE=3 SV=1;tr|A0A178WM68|A0A178WM68_ARATH FTSH8 OS=Arabidopsis thaliana OX=3702 GN=AXX17_At1g06050 PE=3 SV=1;sp|Q8W585|FTSH8_ARATH ATP-dependen	10	8	1	1	7	8	3	0	1	1	0	1	1	12.7	73.198	16805000	0	7964600	8840300	30	560160	0	265490	294680
tr|A0A178VHH9|A0A178VHH9_ARATH;sp|Q93V66|FAX1_ARATH	tr|A0A178VHH9|A0A178VHH9_ARATH Protein FATTY ACID EXPORT 1, chloroplastic-like OS=Arabidopsis thaliana OX=3702 GN=AXX17_At3g51860 PE=3 SV=1;sp|Q93V66|FAX1_ARATH Protein FATTY ACID EXPORT 1, chloroplastic OS=Arabidopsis thaliana OX=3702 GN=FAX1 PE=1 SV=1	2	2	2	2	2	2	0	2	2	0	2	2	0	14.2	24.347	65424000	33511000	31913000	0	12	5452000	2792600	2659400	0
tr|A0A178V1W8|A0A178V1W8_ARATH;sp|Q93V74|CYL1_ARATH;tr|A0A7G2E292|A0A7G2E292_ARATH;tr|A0A654EG16|A0A654EG16_ARATH;tr|A0A5S9WJG9|A0A5S9WJG9_ARATH;tr|A0A178WG68|A0A178WG68_ARATH;sp|Q94LA9|CYL3_ARATH;tr|A0A5S9XYH4|A0A5S9XYH4_ARATH;tr|A0A654FVU3|A0A654FVU3_ARATH;tr|A0A178WE69|A0A178WE69_ARATH	tr|A0A178V1W8|A0A178V1W8_ARATH (thale cress) hypothetical protein OS=Arabidopsis thaliana OX=3702 GN=AXX17_At4g39100 PE=3 SV=1;sp|Q93V74|CYL1_ARATH Cyclase-like protein 1 OS=Arabidopsis thaliana OX=3702 GN=CYCLASE1 PE=1 SV=1;tr|A0A7G2E292|A0A7G2E292_ARATH	10	5	5	5	4	5	5	4	5	5	4	5	5	23.1	28.384	632760000	90829000	297910000	244030000	12	52730000	7569100	24825000	20335000
tr|A0A178UL13|A0A178UL13_ARATH;sp|Q93VM8|COPT5_ARATH	tr|A0A178UL13|A0A178UL13_ARATH Copper transport protein OS=Arabidopsis thaliana OX=3702 GN=AXX17_At5g20630 PE=3 SV=1;sp|Q93VM8|COPT5_ARATH Copper transporter 5 OS=Arabidopsis thaliana OX=3702 GN=COPT5 PE=1 SV=1	2	1	1	1	1	1	1	1	1	1	1	1	1	8.2	15.784	138680000	34734000	77812000	26139000	5	27737000	6946900	15562000	5227700
tr|A0A654G8M9|A0A654G8M9_ARATH;tr|A0A5S9YBY9|A0A5S9YBY9_ARATH;tr|A0A178UNH3|A0A178UNH3_ARATH;sp|Q93XM7|MCAT_ARATH	tr|A0A654G8M9|A0A654G8M9_ARATH Mitochondrial carnitine/acylcarnitine carrier-like protein OS=Arabidopsis thaliana OX=3702 GN=AN1_LOCUS24908 PE=3 SV=1;tr|A0A5S9YBY9|A0A5S9YBY9_ARATH (thale cress) hypothetical protein OS=Arabidopsis thaliana OX=3702 GN=AT994	4	6	6	6	6	6	6	6	6	6	6	6	6	23.3	31.008	520780000	165070000	189440000	166270000	14	37198000	11791000	13532000	11876000
tr|B9DGK9|B9DGK9_ARATH;tr|A0A654FYU7|A0A654FYU7_ARATH;tr|A0A178UPK5|A0A178UPK5_ARATH;sp|Q93Y22|COPD_ARATH	tr|B9DGK9|B9DGK9_ARATH Coatomer subunit delta OS=Arabidopsis thaliana OX=3702 GN=At5g05010 PE=2 SV=1;tr|A0A654FYU7|A0A654FYU7_ARATH Coatomer subunit delta OS=Arabidopsis thaliana OX=3702 GN=AN1_LOCUS21308 PE=3 SV=1;tr|A0A178UPK5|A0A178UPK5_ARATH Coatomer s	4	1	1	1	0	1	0	0	1	0	0	1	0	1.9	57.718	0	0	0	0	23	0	0	0	0
tr|A0A178VCM9|A0A178VCM9_ARATH;sp|Q93YN0|SCO2_ARATH	tr|A0A178VCM9|A0A178VCM9_ARATH (thale cress) hypothetical protein OS=Arabidopsis thaliana OX=3702 GN=AXX17_At3g20420 PE=4 SV=1;sp|Q93YN0|SCO2_ARATH Protein disulfide-isomerase SCO2 OS=Arabidopsis thaliana OX=3702 GN=SCO2 PE=1 SV=1	2	1	1	1	1	1	0	1	1	0	1	1	0	5.9	20.842	24654000	11351000	13303000	0	10	2465400	1135100	1330300	0
tr|A0A1I9LSY6|A0A1I9LSY6_ARATH;tr|A0A654F5S7|A0A654F5S7_ARATH;tr|A0A178VA38|A0A178VA38_ARATH;sp|Q93YU5|SEC8_ARATH;tr|A0A7G2EH07|A0A7G2EH07_ARATH;tr|A0A178V837|A0A178V837_ARATH;tr|A0A178VA80|A0A178VA80_ARATH	tr|A0A1I9LSY6|A0A1I9LSY6_ARATH Exocyst complex component Sec8 OS=Arabidopsis thaliana OX=3702 GN=SEC8 PE=1 SV=1;tr|A0A654F5S7|A0A654F5S7_ARATH Exocyst complex component Sec8 OS=Arabidopsis thaliana OX=3702 GN=AN1_LOCUS12344 PE=3 SV=1;tr|A0A178VA38|A0A178VA	7	3	3	3	3	3	1	3	3	1	3	3	1	2.8	114.45	46637000	11647000	22921000	12069000	60	777280	194110	382010	201150
tr|A0A654FP69|A0A654FP69_ARATH;tr|A0A5S9XSH6|A0A5S9XSH6_ARATH;tr|A0A178V5A4|A0A178V5A4_ARATH;sp|Q93YV7|PMT3_ARATH;tr|A0A7G2F0M8|A0A7G2F0M8_ARATH;tr|F4K6T0|F4K6T0_ARATH;tr|A0A654G108|A0A654G108_ARATH;tr|A0A178UH64|A0A178UH64_ARATH;sp|Q8VZV7|PMT9_ARATH	tr|A0A654FP69|A0A654FP69_ARATH Methyltransferase OS=Arabidopsis thaliana OX=3702 GN=AN1_LOCUS18076 PE=3 SV=1;tr|A0A5S9XSH6|A0A5S9XSH6_ARATH Methyltransferase OS=Arabidopsis thaliana OX=3702 GN=C24_LOCUS17961 PE=3 SV=1;tr|A0A178V5A4|A0A178V5A4_ARATH Methylt	9	7	7	1	6	7	6	6	7	6	0	1	0	11.2	69.218	548910000	162660000	242120000	144120000	37	14835000	4396200	6543800	3895300
tr|A0A178UM00|A0A178UM00_ARATH;sp|Q93Z08|E136_ARATH	tr|A0A178UM00|A0A178UM00_ARATH glucan endo-1,3-beta-D-glucosidase OS=Arabidopsis thaliana OX=3702 GN=AXX17_At5g57420 PE=3 SV=1;sp|Q93Z08|E136_ARATH Glucan endo-1,3-beta-glucosidase 6 OS=Arabidopsis thaliana OX=3702 GN=At5g58090 PE=2 SV=2	2	1	1	1	1	1	0	1	1	0	1	1	0	2.1	52.211	18584000	9098500	9485700	0	21	884960	433260	451700	0
tr|F4JIM7|F4JIM7_ARATH;tr|A0A654FRF3|A0A654FRF3_ARATH;tr|A0A178UX86|A0A178UX86_ARATH;sp|Q93Z16|RPN2_ARATH;tr|A0A5S9XUD4|A0A5S9XUD4_ARATH;tr|A0A7G2EZV1|A0A7G2EZV1_ARATH	tr|F4JIM7|F4JIM7_ARATH Dolichyl-diphosphooligosaccharide--protein glycosyltransferase subunit 2 OS=Arabidopsis thaliana OX=3702 GN=HAP6 PE=1 SV=2;tr|A0A654FRF3|A0A654FRF3_ARATH Dolichyl-diphosphooligosaccharide--protein glycosyltransferase subunit 2 OS=Ara	6	20	20	20	18	18	16	18	18	16	18	18	16	31.2	73.397	1530000000	609260000	558680000	362050000	40	38250000	15231000	13967000	9051200
tr|A0A7G2E3D5|A0A7G2E3D5_ARATH;tr|A0A654EMP0|A0A654EMP0_ARATH;tr|A0A178W5V2|A0A178W5V2_ARATH;sp|Q93Z37|BIG1E_ARATH	tr|A0A7G2E3D5|A0A7G2E3D5_ARATH (thale cress) hypothetical protein OS=Arabidopsis thaliana OX=3702 GN=AT9943_LOCUS5025 PE=3 SV=1;tr|A0A654EMP0|A0A654EMP0_ARATH Protein BIG GRAIN 1-like E OS=Arabidopsis thaliana OX=3702 GN=AN1_LOCUS5944 PE=3 SV=1;tr|A0A178W5	4	1	1	1	1	0	0	1	0	0	1	0	0	3.7	36.341	371080000	371080000	0	0	21	17671000	17671000	0	0
tr|A0A178W6P8|A0A178W6P8_ARATH;sp|Q93Z53|PKP3_ARATH;tr|A0A654GBE5|A0A654GBE5_ARATH;tr|A0A178U9G2|A0A178U9G2_ARATH;sp|Q9FLW9|PKP2_ARATH	tr|A0A178W6P8|A0A178W6P8_ARATH Pyruvate kinase OS=Arabidopsis thaliana OX=3702 GN=AXX17_At1g33230 PE=3 SV=1;sp|Q93Z53|PKP3_ARATH Plastidial pyruvate kinase 3, chloroplastic OS=Arabidopsis thaliana OX=3702 GN=PKP3 PE=1 SV=1;tr|A0A654GBE5|A0A654GBE5_ARATH Py	5	1	1	1	1	0	1	1	0	1	1	0	1	1.8	62.614	17604000	9100600	0	8503700	32	550130	284390	0	265740
tr|A0A654E9I5|A0A654E9I5_ARATH;tr|A0A5S9U8J9|A0A5S9U8J9_ARATH;tr|A0A178W7E5|A0A178W7E5_ARATH;sp|Q93ZC5|AOC4_ARATH;tr|A0A7G2DUE0|A0A7G2DUE0_ARATH	tr|A0A654E9I5|A0A654E9I5_ARATH allene-oxide cyclase OS=Arabidopsis thaliana OX=3702 GN=At1g13280 PE=3 SV=1;tr|A0A5S9U8J9|A0A5S9U8J9_ARATH allene-oxide cyclase OS=Arabidopsis thaliana OX=3702 GN=C24_LOCUS1354 PE=3 SV=1;tr|A0A178W7E5|A0A178W7E5_ARATH allene-	5	1	1	1	1	1	1	1	1	1	1	1	1	5.2	27.451	61378000	12155000	18338000	30885000	14	4384200	868240	1309800	2206100
tr|A0A7G2ENV5|A0A7G2ENV5_ARATH;tr|A0A654F6Z0|A0A654F6Z0_ARATH;tr|A0A178VQ15|A0A178VQ15_ARATH;sp|Q93ZM7|CH60C_ARATH	tr|A0A7G2ENV5|A0A7G2ENV5_ARATH (thale cress) hypothetical protein OS=Arabidopsis thaliana OX=3702 GN=AT9943_LOCUS10963 PE=3 SV=1;tr|A0A654F6Z0|A0A654F6Z0_ARATH Chaperonin Cpn OS=Arabidopsis thaliana OX=3702 GN=AN1_LOCUS12743 PE=3 SV=1;tr|A0A178VQ15|A0A178V	4	2	2	2	1	2	2	1	2	2	1	2	2	3.8	60.48	53745000	7796800	10377000	35571000	35	1535600	222770	296500	1016300
tr|A0A1P8BFQ7|A0A1P8BFQ7_ARATH;tr|W8QN88|W8QN88_ARATH;tr|A0A384LLW3|A0A384LLW3_ARATH;sp|Q93ZY3|STT3A_ARATH;tr|A0A7G2FF77|A0A7G2FF77_ARATH	tr|A0A1P8BFQ7|A0A1P8BFQ7_ARATH dolichyl-diphosphooligosaccharide--protein glycotransferase OS=Arabidopsis thaliana OX=3702 GN=STT3A PE=1 SV=1;tr|W8QN88|W8QN88_ARATH dolichyl-diphosphooligosaccharide--protein glycotransferase (Fragment) OS=Arabidopsis thali	5	4	4	4	4	3	2	4	3	2	4	3	2	5.1	81.86	94033000	25599000	40339000	28095000	21	4477800	1219000	1920900	1337900
tr|A0A654E8M8|A0A654E8M8_ARATH;tr|A0A5S9TRX1|A0A5S9TRX1_ARATH;sp|Q940G0|TMN1_ARATH;tr|A0A178WKJ8|A0A178WKJ8_ARATH;tr|Q93ZV4|Q93ZV4_ARATH	tr|A0A654E8M8|A0A654E8M8_ARATH Transmembrane 9 superfamily member OS=Arabidopsis thaliana OX=3702 GN=AN1_LOCUS1190 PE=3 SV=1;tr|A0A5S9TRX1|A0A5S9TRX1_ARATH Transmembrane 9 superfamily member OS=Arabidopsis thaliana OX=3702 GN=C24_LOCUS1101 PE=3 SV=1;sp|Q94	5	3	2	2	3	3	1	2	2	0	2	2	0	5.1	66.892	109400000	50311000	59086000	0	15	7293200	3354100	3939100	0
tr|A0A178W2D5|A0A178W2D5_ARATH;sp|Q940J9|PMT8_ARATH	tr|A0A178W2D5|A0A178W2D5_ARATH Methyltransferase OS=Arabidopsis thaliana OX=3702 GN=AXX17_At1g03710 PE=3 SV=1;sp|Q940J9|PMT8_ARATH Probable methyltransferase PMT8 OS=Arabidopsis thaliana OX=3702 GN=At1g04430 PE=2 SV=1	2	4	1	1	4	4	3	1	1	0	1	1	0	6.6	70.507	16922000	7248200	9673900	0	35	483490	207090	276400	0
tr|A0A7G2DSV1|A0A7G2DSV1_ARATH;tr|A0A178WHP3|A0A178WHP3_ARATH;sp|Q940S0|TMN2_ARATH;tr|A0A7G2FBU7|A0A7G2FBU7_ARATH;tr|A0A654G5T3|A0A654G5T3_ARATH;tr|A0A5S9Y8N8|A0A5S9Y8N8_ARATH;tr|A0A178UJW3|A0A178UJW3_ARATH;sp|Q9FHT4|TMN4_ARATH	tr|A0A7G2DSV1|A0A7G2DSV1_ARATH Transmembrane 9 superfamily member OS=Arabidopsis thaliana OX=3702 GN=AT9943_LOCUS1258 PE=3 SV=1;tr|A0A178WHP3|A0A178WHP3_ARATH Transmembrane 9 superfamily member OS=Arabidopsis thaliana OX=3702 GN=AXX17_At1g15300 PE=3 SV=1;s	8	4	2	2	4	4	0	2	2	0	2	2	0	5.7	68.097	48167000	20735000	27432000	0	21	2293700	987390	1306300	0
tr|F4JFR2|F4JFR2_ARATH;tr|A0A178VAG9|A0A178VAG9_ARATH;sp|Q940U6|FLU_ARATH;tr|F4JFR1|F4JFR1_ARATH	tr|F4JFR2|F4JFR2_ARATH Tetratricopeptide repeat (TPR)-like superfamily protein OS=Arabidopsis thaliana OX=3702 GN=FLU PE=1 SV=1;tr|A0A178VAG9|A0A178VAG9_ARATH (thale cress) hypothetical protein OS=Arabidopsis thaliana OX=3702 GN=AXX17_At3g14640 PE=4 SV=1;s	4	1	1	1	1	1	1	1	1	1	1	1	1	6.9	25.718	46375000	15465000	19978000	10932000	9	5152800	1718400	2219800	1214700
tr|A0A178WB84|A0A178WB84_ARATH;sp|Q941A6|SDH6_ARATH;tr|A0A654E9H1|A0A654E9H1_ARATH;tr|A0A5S9TAD8|A0A5S9TAD8_ARATH;tr|A0A178WBH0|A0A178WBH0_ARATH	tr|A0A178WB84|A0A178WB84_ARATH SDH6 OS=Arabidopsis thaliana OX=3702 GN=AXX17_At1g08310 PE=4 SV=1;sp|Q941A6|SDH6_ARATH Succinate dehydrogenase subunit 6, mitochondrial OS=Arabidopsis thaliana OX=3702 GN=SDH6 PE=1 SV=1;tr|A0A654E9H1|A0A654E9H1_ARATH Succinat	5	4	4	4	3	3	4	3	3	4	3	3	4	38	15.812	779340000	260860000	290600000	227890000	6	129890000	43476000	48433000	37981000
tr|F4K2P2|F4K2P2_ARATH;tr|A0A654G2P2|A0A654G2P2_ARATH;tr|A0A178UEH3|A0A178UEH3_ARATH;sp|Q941D3|PAP8_ARATH	tr|F4K2P2|F4K2P2_ARATH Plastid-lipid associated protein PAP / fibrillin family protein OS=Arabidopsis thaliana OX=3702 GN=At5g19940 PE=1 SV=1;tr|A0A654G2P2|A0A654G2P2_ARATH (thale cress) hypothetical protein OS=Arabidopsis thaliana OX=3702 GN=AN1_LOCUS2279	4	1	1	1	1	1	1	1	1	1	1	1	1	4.7	26.001	70836000	29099000	33080000	8656400	16	4427200	1818700	2067500	541030
sp|Q941L0|CESA3_ARATH;tr|W8Q6G0|W8Q6G0_ARATH;tr|A0A384K963|A0A384K963_ARATH;tr|A0A7G2F5X3|A0A7G2F5X3_ARATH;sp|Q9M9M4|CSLD3_ARATH;tr|W8PV30|W8PV30_ARATH;tr|A0A384LKM5|A0A384LKM5_ARATH;tr|W8Q6V3|W8Q6V3_ARATH;tr|A0A178UAL6|A0A178UAL6_ARATH;sp|Q9LFL0|CSLD2_ARATH;sp|Q9SZL9|CSLD4_ARATH;tr|A0A384L2H6|A0A384L2H6_ARATH;tr|A0A5S9S9I0|A0A5S9S9I0_ARATH;sp|Q9SRW9|CSLD5_ARATH;tr|W8QPC8|W8QPC8_ARATH;tr|A0A7G2F9…	sp|Q941L0|CESA3_ARATH Cellulose synthase A catalytic subunit 3 [UDP-forming] OS=Arabidopsis thaliana OX=3702 GN=CESA3 PE=1 SV=2;tr|W8Q6G0|W8Q6G0_ARATH Cellulose synthase (Fragment) OS=Arabidopsis thaliana OX=3702 GN=AT5G05170 PE=2 SV=1;tr|A0A384K963|A0A384	31	4	4	4	3	3	1	3	3	1	3	3	1	5.1	119.68	189000000	27425000	147800000	13778000	51	3705900	537750	2898000	270160
sp|Q944K2|OST48_ARATH;tr|A0A178UHG1|A0A178UHG1_ARATH;tr|A0A7G2FKH3|A0A7G2FKH3_ARATH	sp|Q944K2|OST48_ARATH Dolichyl-diphosphooligosaccharide--protein glycosyltransferase 48 kDa subunit OS=Arabidopsis thaliana OX=3702 GN=OST48 PE=2 SV=1;tr|A0A178UHG1|A0A178UHG1_ARATH Dolichyl-diphosphooligosaccharide--protein glycosyltransferase 48 kDa subu	3	9	9	9	8	8	7	8	8	7	8	8	7	25.6	48.744	588000000	211530000	254280000	122190000	24	24500000	8813900	10595000	5091200
tr|A0A178UB52|A0A178UB52_ARATH;sp|Q945K7|IDH5_ARATH;tr|A0A7G2F5E9|A0A7G2F5E9_ARATH;tr|A0A178V9M1|A0A178V9M1_ARATH;sp|Q8LG77|IDH6_ARATH	tr|A0A178UB52|A0A178UB52_ARATH IDH-V OS=Arabidopsis thaliana OX=3702 GN=AXX17_At5g02510 PE=3 SV=1;sp|Q945K7|IDH5_ARATH Isocitrate dehydrogenase [NAD] catalytic subunit 5, mitochondrial OS=Arabidopsis thaliana OX=3702 GN=IDH5 PE=1 SV=1;tr|A0A7G2F5E9|A0A7G2F	5	5	5	5	3	2	5	3	2	5	3	2	5	16.3	40.638	283670000	35434000	33303000	214930000	18	15759000	1968600	1850200	11940000
tr|A0A654FVK2|A0A654FVK2_ARATH;sp|Q945M1|NDUB9_ARATH;tr|A0A7G2F4T0|A0A7G2F4T0_ARATH;tr|A0A178UWF5|A0A178UWF5_ARATH	tr|A0A654FVK2|A0A654FVK2_ARATH NADH dehydrogenase [ubiquinone] 1 beta subcomplex subunit 9 OS=Arabidopsis thaliana OX=3702 GN=AN1_LOCUS20311 PE=3 SV=1;sp|Q945M1|NDUB9_ARATH NADH dehydrogenase [ubiquinone] 1 beta subcomplex subunit 9 OS=Arabidopsis thaliana	4	2	2	2	2	2	2	2	2	2	2	2	2	19.7	13.616	216930000	56034000	31904000	128990000	6	36155000	9339100	5317400	21498000
sp|Q949R9|MPC1_ARATH;tr|A0A178UR79|A0A178UR79_ARATH;tr|B3H6E6|B3H6E6_ARATH	sp|Q949R9|MPC1_ARATH Mitochondrial pyruvate carrier 1 OS=Arabidopsis thaliana OX=3702 GN=MPC1 PE=3 SV=1;tr|A0A178UR79|A0A178UR79_ARATH Mitochondrial pyruvate carrier OS=Arabidopsis thaliana OX=3702 GN=AXX17_At5g20050 PE=3 SV=1;tr|B3H6E6|B3H6E6_ARATH Mitoch	3	4	4	4	3	4	3	3	4	3	3	4	3	32.7	12.438	561050000	204110000	242320000	114620000	6	93509000	34019000	40386000	19104000
tr|A0A178UH17|A0A178UH17_ARATH;tr|A0A654G1N0|A0A654G1N0_ARATH;sp|Q94A21|SPX4_ARATH;tr|A0A1P8B9Y0|A0A1P8B9Y0_ARATH	tr|A0A178UH17|A0A178UH17_ARATH SPX domain-containing protein OS=Arabidopsis thaliana OX=3702 GN=At5g15330 PE=4 SV=1;tr|A0A654G1N0|A0A654G1N0_ARATH (thale cress) hypothetical protein OS=Arabidopsis thaliana OX=3702 GN=AN1_LOCUS22305 PE=4 SV=1;sp|Q94A21|SPX4	4	1	1	1	1	1	0	1	1	0	1	1	0	7.2	20.066	15471000	7066300	8404500	0	6	2578500	1177700	1400700	0
tr|A0A654FCF1|A0A654FCF1_ARATH;tr|A0A5S9XHL1|A0A5S9XHL1_ARATH;tr|A0A178VB40|A0A178VB40_ARATH;sp|Q94A32|FAX2_ARATH;tr|A0A7G2EQ07|A0A7G2EQ07_ARATH	tr|A0A654FCF1|A0A654FCF1_ARATH TMEM14 family OS=Arabidopsis thaliana OX=3702 GN=AN1_LOCUS14669 PE=3 SV=1;tr|A0A5S9XHL1|A0A5S9XHL1_ARATH TMEM14 family OS=Arabidopsis thaliana OX=3702 GN=C24_LOCUS14545 PE=3 SV=1;tr|A0A178VB40|A0A178VB40_ARATH TMEM14 family O	5	1	1	1	1	1	0	1	1	0	1	1	0	3.8	24.743	17727000	6619500	11108000	0	12	1477300	551620	925660	0
tr|A0A7G2DZA2|A0A7G2DZA2_ARATH;tr|A0A654ELW7|A0A654ELW7_ARATH;tr|A0A5S9WRE2|A0A5S9WRE2_ARATH;tr|A0A178WAY4|A0A178WAY4_ARATH;sp|Q94A40|COPA1_ARATH;tr|A0A654EW13|A0A654EW13_ARATH;tr|A0A178VW28|A0A178VW28_ARATH;sp|Q9SJT9|COPA2_ARATH	tr|A0A7G2DZA2|A0A7G2DZA2_ARATH Coatomer subunit alpha OS=Arabidopsis thaliana OX=3702 GN=AT9943_LOCUS4386 PE=4 SV=1;tr|A0A654ELW7|A0A654ELW7_ARATH Coatomer subunit alpha OS=Arabidopsis thaliana OX=3702 GN=AN1_LOCUS5194 PE=4 SV=1;tr|A0A5S9WRE2|A0A5S9WRE2_AR	8	4	4	4	4	4	0	4	4	0	4	4	0	3.3	136.55	81701000	29658000	52042000	0	68	1201500	436150	765330	0
tr|A0A1I9LPB5|A0A1I9LPB5_ARATH;tr|F4IWQ9|F4IWQ9_ARATH;tr|A0A654FG23|A0A654FG23_ARATH;tr|A0A178VGT3|A0A178VGT3_ARATH;sp|Q94A51|PUB32_ARATH	tr|A0A1I9LPB5|A0A1I9LPB5_ARATH U-box domain-containing protein kinase family protein OS=Arabidopsis thaliana OX=3702 GN=At3g49060 PE=1 SV=1;tr|F4IWQ9|F4IWQ9_ARATH U-box domain-containing protein kinase family protein OS=Arabidopsis thaliana OX=3702 GN=At3g	5	1	1	1	1	1	1	1	1	1	1	1	1	1.3	87.904	88063000	39432000	23693000	24938000	40	2201600	985790	592330	623450
tr|A0A178UDA1|A0A178UDA1_ARATH;tr|A0A1P8B9D2|A0A1P8B9D2_ARATH;tr|A0A1P8B9D5|A0A1P8B9D5_ARATH;tr|A0A178UF11|A0A178UF11_ARATH;tr|A0A1P8B9C9|A0A1P8B9C9_ARATH;sp|Q94A73|Y5656_ARATH;tr|A0A7G2FKY4|A0A7G2FKY4_ARATH;tr|A0A654GEP2|A0A654GEP2_ARATH;tr|A0A5S9YJM0|A0A5S9YJM0_ARATH	tr|A0A178UDA1|A0A178UDA1_ARATH NPH3 domain-containing protein OS=Arabidopsis thaliana OX=3702 GN=AXX17_At5g66520 PE=3 SV=1;tr|A0A1P8B9D2|A0A1P8B9D2_ARATH Phototropic-responsive NPH3 family protein OS=Arabidopsis thaliana OX=3702 GN=At5g66560 PE=1 SV=1;tr|A	9	1	1	1	1	0	1	1	0	1	1	0	1	2.7	48.85	51742000	44040000	0	7701900	28	1847900	1572900	0	275070
tr|A0A178WK96|A0A178WK96_ARATH;sp|Q94AH3|NIPA4_ARATH	tr|A0A178WK96|A0A178WK96_ARATH Probable magnesium transporter OS=Arabidopsis thaliana OX=3702 GN=AXX17_At1g66040 PE=3 SV=1;sp|Q94AH3|NIPA4_ARATH Probable magnesium transporter NIPA4 OS=Arabidopsis thaliana OX=3702 GN=At1g71900 PE=2 SV=1	2	1	1	1	0	0	1	0	0	1	0	0	1	3.8	37.473	0	0	0	0	10	0	0	0	0
sp|Q94AU2|SC221_ARATH;tr|A0A178WBU4|A0A178WBU4_ARATH;tr|A0A5S9TWL2|A0A5S9TWL2_ARATH	sp|Q94AU2|SC221_ARATH 25.3 kDa vesicle transport protein SEC22-1 OS=Arabidopsis thaliana OX=3702 GN=SEC221 PE=1 SV=1;tr|A0A178WBU4|A0A178WBU4_ARATH (thale cress) hypothetical protein OS=Arabidopsis thaliana OX=3702 GN=AXX17_At1g12250 PE=3 SV=1;tr|A0A5S9TWL	3	1	1	1	1	0	1	1	0	1	1	0	1	4.6	25.332	8130000	4527900	0	3602200	12	677500	377320	0	300180
tr|A0A178UKW8|A0A178UKW8_ARATH;sp|Q94AU7|GCA3_ARATH;tr|F4HP82|F4HP82_ARATH;tr|A0A178WHZ1|A0A178WHZ1_ARATH;sp|Q9FWR5|GCA1_ARATH	tr|A0A178UKW8|A0A178UKW8_ARATH (thale cress) hypothetical protein OS=Arabidopsis thaliana OX=3702 GN=AXX17_At5g66460 PE=4 SV=1;sp|Q94AU7|GCA3_ARATH Gamma carbonic anhydrase 3, mitochondrial OS=Arabidopsis thaliana OX=3702 GN=GAMMACA3 PE=1 SV=1	5	7	5	5	6	5	7	4	3	5	4	3	5	39.5	27.837	425160000	81761000	86436000	256970000	11	38651000	7432800	7857800	23360000
tr|A0A7G2EUX3|A0A7G2EUX3_ARATH;tr|A0A5S9XQL6|A0A5S9XQL6_ARATH;tr|A0A178V0K8|A0A178V0K8_ARATH;sp|Q94BV7|NDB2_ARATH;tr|A0A7G2EXD0|A0A7G2EXD0_ARATH;tr|A0A178UYI4|A0A178UYI4_ARATH;tr|F4JGL5|F4JGL5_ARATH;tr|A0A1P8B848|A0A1P8B848_ARATH;tr|A0A178V839|A0A178V839_ARATH;sp|F4JJJ3|NDB3_ARATH;tr|A0A7G2EZW6|A0A7G2EZW6_ARATH	tr|A0A7G2EUX3|A0A7G2EUX3_ARATH NADH:ubiquinone reductase (non-electrogenic) OS=Arabidopsis thaliana OX=3702 GN=AT9943_LOCUS14806 PE=3 SV=1;tr|A0A5S9XQL6|A0A5S9XQL6_ARATH NADH:ubiquinone reductase (non-electrogenic) OS=Arabidopsis thaliana OX=3702 GN=C24_LO	11	9	9	7	6	6	8	6	6	8	4	4	6	16.7	65.086	403330000	134530000	137740000	131060000	28	14404000	4804500	4919400	4680600
tr|A0A5S9Y7G7|A0A5S9Y7G7_ARATH;tr|A0A178UER6|A0A178UER6_ARATH;sp|Q94C74|GLYM2_ARATH	tr|A0A5S9Y7G7|A0A5S9Y7G7_ARATH Serine hydroxymethyltransferase OS=Arabidopsis thaliana OX=3702 GN=AT9943_LOCUS20161 PE=3 SV=1;tr|A0A178UER6|A0A178UER6_ARATH Serine hydroxymethyltransferase OS=Arabidopsis thaliana OX=3702 GN=AXX17_At5g26740 PE=3 SV=1;sp|Q94	3	12	12	5	5	4	12	5	4	12	0	0	5	28.2	57.424	750860000	152160000	146200000	452500000	28	26816000	5434300	5221300	16161000
tr|A0A178W987|A0A178W987_ARATH;tr|A0A654EMR4|A0A654EMR4_ARATH;tr|A0A5S9WT29|A0A5S9WT29_ARATH;sp|Q94CE4|BCA4_ARATH;tr|A0A7G2E4R2|A0A7G2E4R2_ARATH	tr|A0A178W987|A0A178W987_ARATH Carbonic anhydrase OS=Arabidopsis thaliana OX=3702 GN=AXX17_At1g64540 PE=3 SV=1;tr|A0A654EMR4|A0A654EMR4_ARATH Carbonic anhydrase OS=Arabidopsis thaliana OX=3702 GN=AN1_LOCUS6076 PE=3 SV=1;tr|A0A5S9WT29|A0A5S9WT29_ARATH Carbo	5	5	5	5	5	5	2	5	5	2	5	5	2	22.9	28.426	216270000	72253000	104070000	39950000	18	12015000	4014100	5781500	2219400
tr|A0A654FAV3|A0A654FAV3_ARATH;tr|A0A178VBB5|A0A178VBB5_ARATH;sp|Q94CE5|GATP_ARATH;tr|A0A5S9XEX1|A0A5S9XEX1_ARATH	tr|A0A654FAV3|A0A654FAV3_ARATH Gamma-aminobutyrate transaminase POP2, mitochondrial OS=Arabidopsis thaliana OX=3702 GN=AN1_LOCUS13665 PE=3 SV=1;tr|A0A178VBB5|A0A178VBB5_ARATH POP2 OS=Arabidopsis thaliana OX=3702 GN=AXX17_At3g23870 PE=3 SV=1;sp|Q94CE5|GATP_	4	4	4	4	4	4	3	4	4	3	4	4	3	10.5	55.187	258730000	60143000	103730000	94860000	25	10349000	2405700	4149100	3794400
tr|A0A178US34|A0A178US34_ARATH;sp|Q94CJ5|RER4_ARATH;tr|A0A7G2F7T6|A0A7G2F7T6_ARATH;tr|Q67YY5|Q67YY5_ARATH	tr|A0A178US34|A0A178US34_ARATH Protein RETICULATA-RELATED 4, chloroplastic-like OS=Arabidopsis thaliana OX=3702 GN=AXX17_At5g12240 PE=3 SV=1;sp|Q94CJ5|RER4_ARATH Protein RETICULATA-RELATED 4, chloroplastic OS=Arabidopsis thaliana OX=3702 GN=RER4 PE=2 SV=1;	4	6	6	6	5	5	3	5	5	3	5	5	3	15.8	41.323	468000000	180540000	208090000	79372000	17	27530000	10620000	12241000	4669000
tr|A0A178V1V4|A0A178V1V4_ARATH;sp|Q94EJ6|PMTE_ARATH	tr|A0A178V1V4|A0A178V1V4_ARATH Methyltransferase OS=Arabidopsis thaliana OX=3702 GN=AXX17_At4g21180 PE=3 SV=1;sp|Q94EJ6|PMTE_ARATH Probable methyltransferase PMT14 OS=Arabidopsis thaliana OX=3702 GN=At4g18030 PE=2 SV=1	2	12	12	12	10	12	8	10	12	8	10	12	8	20.6	70.337	957650000	257670000	291140000	408840000	37	25882000	6964100	7868600	11050000
tr|A0A178WDY8|A0A178WDY8_ARATH;sp|Q94F09|PDI52_ARATH;tr|A0A7G2DZJ4|A0A7G2DZJ4_ARATH;tr|A0A5S9WNU9|A0A5S9WNU9_ARATH	tr|A0A178WDY8|A0A178WDY8_ARATH PDIL5-2 OS=Arabidopsis thaliana OX=3702 GN=AXX17_At1g36440 PE=4 SV=1;sp|Q94F09|PDI52_ARATH Protein disulfide-isomerase 5-2 OS=Arabidopsis thaliana OX=3702 GN=PDIL5-2 PE=1 SV=1;tr|A0A7G2DZJ4|A0A7G2DZJ4_ARATH (thale cress) hypo	4	2	2	2	1	2	0	1	2	0	1	2	0	5.9	49.834	52184000	25050000	27133000	0	16	3261500	1565700	1695800	0
tr|A0A178UY56|A0A178UY56_ARATH;sp|Q94IB8|LCB1_ARATH	tr|A0A178UY56|A0A178UY56_ARATH (thale cress) hypothetical protein OS=Arabidopsis thaliana OX=3702 GN=AXX17_At4g41580 PE=4 SV=1;sp|Q94IB8|LCB1_ARATH Long chain base biosynthesis protein 1 OS=Arabidopsis thaliana OX=3702 GN=LCB1 PE=1 SV=1	2	1	1	1	1	0	0	1	0	0	1	0	0	1.7	53.14	7325800	7325800	0	0	24	305240	305240	0	0
tr|A0A1P8B8K2|A0A1P8B8K2_ARATH;tr|A0A5S9XU60|A0A5S9XU60_ARATH;tr|A0A178V0E9|A0A178V0E9_ARATH;sp|Q94II3|PMTL_ARATH	tr|A0A1P8B8K2|A0A1P8B8K2_ARATH Methyltransferase OS=Arabidopsis thaliana OX=3702 GN=ERD3 PE=1 SV=1;tr|A0A5S9XU60|A0A5S9XU60_ARATH Methyltransferase OS=Arabidopsis thaliana OX=3702 GN=C24_LOCUS18536 PE=3 SV=1;tr|A0A178V0E9|A0A178V0E9_ARATH Methyltransferase	4	2	1	1	2	1	2	1	1	1	1	1	1	4.6	56.697	30930000	12055000	9173300	9701100	28	1104600	430540	327620	346470
tr|A0A5S9Y5Z9|A0A5S9Y5Z9_ARATH;tr|A0A178USZ8|A0A178USZ8_ARATH;sp|Q94JS0|UCRI1_ARATH;tr|A0A7G2FEA8|A0A7G2FEA8_ARATH;tr|A0A654G0P4|A0A654G0P4_ARATH;tr|A0A5S9Y4L0|A0A5S9Y4L0_ARATH;tr|A0A178U9B8|A0A178U9B8_ARATH;sp|Q9LYR2|UCRI2_ARATH	tr|A0A5S9Y5Z9|A0A5S9Y5Z9_ARATH Cytochrome b-c1 complex subunit Rieske, mitochondrial OS=Arabidopsis thaliana OX=3702 GN=AT9943_LOCUS19036 PE=3 SV=1;tr|A0A178USZ8|A0A178USZ8_ARATH Cytochrome b-c1 complex subunit Rieske, mitochondrial OS=Arabidopsis thaliana	8	12	12	12	11	12	12	11	12	12	11	12	12	34.2	29.621	24629000000	6535300000	6068000000	12026000000	14	1759200000	466800000	433430000	858980000
tr|A0A178WGT2|A0A178WGT2_ARATH;sp|Q94JS4|SMT3B_ARATH	tr|A0A178WGT2|A0A178WGT2_ARATH Methyltransferase OS=Arabidopsis thaliana OX=3702 GN=AXX17_At1g70540 PE=3 SV=1;sp|Q94JS4|SMT3B_ARATH 24-methylenesterol C-methyltransferase 3 OS=Arabidopsis thaliana OX=3702 GN=SMT3 PE=2 SV=1	2	1	1	1	1	1	1	1	1	1	1	1	1	2.8	40.124	20481000	4431700	5903200	10146000	21	975300	211030	281110	483160
sp|Q94JT5|CYL2_ARATH;tr|A0A178V1K5|A0A178V1K5_ARATH;tr|A0A7G2F8C4|A0A7G2F8C4_ARATH	sp|Q94JT5|CYL2_ARATH Cyclase-like protein 2 OS=Arabidopsis thaliana OX=3702 GN=CYCLASE2 PE=2 SV=1;tr|A0A178V1K5|A0A178V1K5_ARATH Kynurenine formamidase-like OS=Arabidopsis thaliana OX=3702 GN=AXX17_At4g40250 PE=3 SV=1;tr|A0A7G2F8C4|A0A7G2F8C4_ARATH (thale	3	3	3	3	3	3	3	3	3	3	3	3	3	11	29.987	223850000	14348000	130310000	79190000	14	15989000	1024900	9307800	5656400
sp|Q94K78|UCRY_ARATH;tr|A0A178VXI9|A0A178VXI9_ARATH;tr|A0A7G2EFY6|A0A7G2EFY6_ARATH	sp|Q94K78|UCRY_ARATH Cytochrome b-c1 complex subunit 10, mitochondrial OS=Arabidopsis thaliana OX=3702 GN=UCRY PE=1 SV=1;tr|A0A178VXI9|A0A178VXI9_ARATH Ubiquinol-cytochrome c reductase complex 6.7 kDa protein OS=Arabidopsis thaliana OX=3702 GN=AXX17_At2g37	3	3	3	3	1	2	3	1	2	3	1	2	3	43.9	5.9759	1069400000	174020000	260470000	634930000	2	534710000	87012000	130230000	317470000
tr|A0A178V541|A0A178V541_ARATH;tr|B9DFD5|B9DFD5_ARATH;tr|A0A5S9XPM9|A0A5S9XPM9_ARATH;sp|Q94KI8|TPC1_ARATH;tr|A0A7G2EVU2|A0A7G2EVU2_ARATH	tr|A0A178V541|A0A178V541_ARATH TPC1 OS=Arabidopsis thaliana OX=3702 GN=AXX17_At4g04500 PE=3 SV=1;tr|B9DFD5|B9DFD5_ARATH AT4G03560 protein OS=Arabidopsis thaliana OX=3702 GN=At4g03560 PE=2 SV=1;tr|A0A5S9XPM9|A0A5S9XPM9_ARATH Two pore calcium channel protein	5	1	1	1	1	1	1	1	1	1	1	1	1	1.4	74.421	35960000	8256700	13219000	14485000	18	1997800	458710	734370	804700
tr|A0A1P8BCB5|A0A1P8BCB5_ARATH;tr|A0A178UFZ7|A0A178UFZ7_ARATH;sp|Q94KT8|COBRA_ARATH	tr|A0A1P8BCB5|A0A1P8BCB5_ARATH COBRA-like protein OS=Arabidopsis thaliana OX=3702 GN=COB PE=1 SV=1;tr|A0A178UFZ7|A0A178UFZ7_ARATH COBRA-like protein OS=Arabidopsis thaliana OX=3702 GN=AXX17_At5g60390 PE=3 SV=1;sp|Q94KT8|COBRA_ARATH Protein COBRA OS=Arabido	3	1	1	1	0	1	0	0	1	0	0	1	0	2.2	46.023	0	0	0	0	19	0	0	0	0
tr|A0A2P2CLF6|A0A2P2CLF6_ARATH;sp|Q95748|NDUS3_ARATH;tr|G1C2X2|G1C2X2_ARATH;tr|A0A178U5P8|A0A178U5P8_ARATH;tr|A0A7G2FNH0|A0A7G2FNH0_ARATH	tr|A0A2P2CLF6|A0A2P2CLF6_ARATH NADH dehydrogenase [ubiquinone] iron-sulfur protein 3 OS=Arabidopsis thaliana OX=3702 GN=nad9 PE=1 SV=1;sp|Q95748|NDUS3_ARATH NADH dehydrogenase [ubiquinone] iron-sulfur protein 3 OS=Arabidopsis thaliana OX=3702 GN=NAD9 PE=1	5	4	4	4	4	4	4	4	4	4	4	4	4	24.7	22.881	504770000	239350000	135940000	129490000	12	42064000	19946000	11328000	10790000
tr|A0A654G8C7|A0A654G8C7_ARATH;tr|A0A7G2FJP2|A0A7G2FJP2_ARATH;tr|A0A178UE59|A0A178UE59_ARATH;sp|Q96242|CP74A_ARATH	tr|A0A654G8C7|A0A654G8C7_ARATH Allene oxide synthase OS=Arabidopsis thaliana OX=3702 GN=AN1_LOCUS24451 PE=4 SV=1;tr|A0A7G2FJP2|A0A7G2FJP2_ARATH (thale cress) hypothetical protein OS=Arabidopsis thaliana OX=3702 GN=AT9943_LOCUS21106 PE=4 SV=1;tr|A0A178UE59|	4	2	2	2	1	1	0	1	1	0	1	1	0	4.8	58.053	4581200	4581200	0	0	31	147780	147780	0	0
tr|A0A178W0Z6|A0A178W0Z6_ARATH;tr|A0A654EZT0|A0A654EZT0_ARATH;sp|Q96250|ATPG3_ARATH;tr|Q8L7F2|Q8L7F2_ARATH;tr|Q0WWB3|Q0WWB3_ARATH	tr|A0A178W0Z6|A0A178W0Z6_ARATH ATP synthase subunit gamma OS=Arabidopsis thaliana OX=3702 GN=At2g33040 PE=3 SV=1;tr|A0A654EZT0|A0A654EZT0_ARATH ATP synthase subunit gamma OS=Arabidopsis thaliana OX=3702 GN=AN1_LOCUS9735 PE=3 SV=1;sp|Q96250|ATPG3_ARATH ATP	5	12	12	12	11	10	11	11	10	11	11	10	11	47.1	29.832	7570600000	2401500000	2660500000	2508700000	15	504710000	160100000	177360000	167250000
sp|Q96251|ATPO_ARATH;tr|A0A178UJF9|A0A178UJF9_ARATH;tr|B9DGP8|B9DGP8_ARATH	sp|Q96251|ATPO_ARATH ATP synthase subunit O, mitochondrial OS=Arabidopsis thaliana OX=3702 GN=At5g13450 PE=1 SV=2;tr|A0A178UJF9|A0A178UJF9_ARATH (thale cress) hypothetical protein OS=Arabidopsis thaliana OX=3702 GN=AXX17_At5g12870 PE=3 SV=1;tr|B9DGP8|B9DGP	3	3	3	3	3	2	3	3	2	3	3	2	3	14.3	26.321	171880000	53449000	38235000	80195000	16	10742000	3340600	2389700	5012200
tr|A0A178UQE0|A0A178UQE0_ARATH;sp|Q96252|ATP4_ARATH	tr|A0A178UQE0|A0A178UQE0_ARATH (thale cress) hypothetical protein OS=Arabidopsis thaliana OX=3702 GN=AXX17_At5g45510 PE=3 SV=1;sp|Q96252|ATP4_ARATH ATP synthase subunit delta, mitochondrial OS=Arabidopsis thaliana OX=3702 GN=At5g47030 PE=1 SV=1	2	5	5	5	3	2	5	3	2	5	3	2	5	30.5	21.547	1417900000	443150000	210160000	764570000	10	141790000	44315000	21016000	76457000
sp|Q96253|ATP5E_ARATH;tr|A0A178W6M8|A0A178W6M8_ARATH;tr|A0A654EHK8|A0A654EHK8_ARATH	sp|Q96253|ATP5E_ARATH ATP synthase subunit epsilon, mitochondrial OS=Arabidopsis thaliana OX=3702 GN=At1g51650 PE=1 SV=3;tr|A0A178W6M8|A0A178W6M8_ARATH (thale cress) hypothetical protein OS=Arabidopsis thaliana OX=3702 GN=AXX17_At1g45860 PE=3 SV=1;tr|A0A65	3	2	2	2	2	2	2	2	2	2	2	2	2	31.4	7.8319	169270000	35204000	36207000	97859000	3	56424000	11735000	12069000	32620000
tr|A0A7G2F429|A0A7G2F429_ARATH;tr|A0A5S9XU81|A0A5S9XU81_ARATH;sp|Q96262|PCAP1_ARATH;tr|F4JUT9|F4JUT9_ARATH;tr|A0A178UWZ8|A0A178UWZ8_ARATH;tr|F4JUT8|F4JUT8_ARATH	tr|A0A7G2F429|A0A7G2F429_ARATH (thale cress) hypothetical protein OS=Arabidopsis thaliana OX=3702 GN=AT9943_LOCUS16157 PE=4 SV=1;tr|A0A5S9XU81|A0A5S9XU81_ARATH Plasma membrane-associated cation-binding protein 1 OS=Arabidopsis thaliana OX=3702 GN=AN1_LOCUS	6	3	3	3	3	2	2	3	2	2	3	2	2	13.8	24.514	125990000	41548000	65143000	19301000	14	8999400	2967700	4653100	1378600
tr|A0A178V892|A0A178V892_ARATH;sp|Q96283|RAA2C_ARATH	tr|A0A178V892|A0A178V892_ARATH (thale cress) hypothetical protein OS=Arabidopsis thaliana OX=3702 GN=AXX17_At3g40740 PE=4 SV=1;sp|Q96283|RAA2C_ARATH Ras-related protein RABA2c OS=Arabidopsis thaliana OX=3702 GN=RABA2C PE=2 SV=4	2	3	1	1	3	1	3	1	1	1	1	1	1	14.3	23.849	19718000	6915900	7883000	4919300	14	1408400	494000	563070	351380
tr|F4J8V9|F4J8V9_ARATH;tr|Q8LB94|Q8LB94_ARATH;tr|Q0WL95|Q0WL95_ARATH;tr|B9DHA3|B9DHA3_ARATH;tr|A0A384KW03|A0A384KW03_ARATH;tr|A0A178WDV5|A0A178WDV5_ARATH;sp|Q96293|ACT8_ARATH;sp|Q96292|ACT2_ARATH;tr|Q93ZL9|Q93ZL9_ARATH;tr|A0A178VQF8|A0A178VQF8_ARATH;sp|Q8RYC2|ACT5_ARATH	tr|F4J8V9|F4J8V9_ARATH Actin 2 OS=Arabidopsis thaliana OX=3702 GN=ACT2 PE=1 SV=1;tr|Q8LB94|Q8LB94_ARATH Actin 8 OS=Arabidopsis thaliana OX=3702 PE=2 SV=1;tr|Q0WL95|Q0WL95_ARATH AT3G18780 protein OS=Arabidopsis thaliana OX=3702 GN=At3g18780 PE=1 SV=1;tr|B9D	11	5	2	2	3	4	5	0	1	2	0	1	2	17.3	41.232	21695000	0	14016000	7678800	21	1033100	0	667430	365660
tr|A0A5S9XWS1|A0A5S9XWS1_ARATH;sp|Q96318|CRU3_ARATH;tr|A0A178V3Z1|A0A178V3Z1_ARATH;tr|F4JLA9|F4JLA9_ARATH;tr|A0A1P8B543|A0A1P8B543_ARATH	tr|A0A5S9XWS1|A0A5S9XWS1_ARATH (thale cress) hypothetical protein OS=Arabidopsis thaliana OX=3702 GN=AN1_LOCUS19637 PE=3 SV=1;sp|Q96318|CRU3_ARATH 12S seed storage protein CRC OS=Arabidopsis thaliana OX=3702 GN=CRC PE=1 SV=1;tr|A0A178V3Z1|A0A178V3Z1_ARATH	5	13	13	13	9	12	12	9	12	12	9	12	12	39.1	58.235	2992100000	304650000	1648600000	1038800000	27	110820000	11283000	61059000	38475000
tr|A0A178V7J5|A0A178V7J5_ARATH;tr|A0A654FFV7|A0A654FFV7_ARATH;tr|A0A5S9XKS0|A0A5S9XKS0_ARATH;sp|Q96329|ACOX4_ARATH;tr|Q56WB3|Q56WB3_ARATH	tr|A0A178V7J5|A0A178V7J5_ARATH (thale cress) hypothetical protein OS=Arabidopsis thaliana OX=3702 GN=At3g51840 PE=3 SV=1;tr|A0A654FFV7|A0A654FFV7_ARATH Acyl-coenzyme A oxidase 4, peroxisomal OS=Arabidopsis thaliana OX=3702 GN=AN1_LOCUS15546 PE=3 SV=1;tr|A0	5	2	2	2	1	1	2	1	1	2	1	1	2	6.8	44.833	59567000	12692000	17879000	28996000	17	3503900	746580	1051700	1705600
tr|A0A178WGC6|A0A178WGC6_ARATH;tr|A0A7G2DV28|A0A7G2DV28_ARATH;sp|Q96514|C71B7_ARATH;tr|A0A7G2DV38|A0A7G2DV38_ARATH;tr|Q8LB43|Q8LB43_ARATH;tr|A0A178WA16|A0A178WA16_ARATH;tr|A0A654E9G8|A0A654E9G8_ARATH;sp|Q9SAE3|C71BS_ARATH;tr|A0A7G2ESV9|A0A7G2ESV9_ARATH;tr|A0A178VBW9|A0A178VBW9_ARATH;sp|Q9LTM0|C71BN_ARATH;tr|A0A5S9XFR6|A0A5S9XFR6_ARATH;tr|A0A5S9XGB2|A0A5S9XGB2_ARATH;tr|A0A1I9LMQ2|A0A1I9LMQ2_ARATH;…	tr|A0A178WGC6|A0A178WGC6_ARATH CYP71B7 OS=Arabidopsis thaliana OX=3702 GN=AXX17_At1g13540 PE=3 SV=1;tr|A0A7G2DV28|A0A7G2DV28_ARATH (thale cress) hypothetical protein OS=Arabidopsis thaliana OX=3702 GN=AT9943_LOCUS1117 PE=3 SV=1;sp|Q96514|C71B7_ARATH Cytoch	39	4	4	4	4	4	1	4	4	1	4	4	1	8.3	57.208	87864000	29860000	46383000	11621000	29	3029800	1029700	1599400	400720
tr|Q0WUH6|Q0WUH6_ARATH;tr|A0A384KXY6|A0A384KXY6_ARATH;sp|Q96528|CATA1_ARATH;tr|A0A7G2DUD0|A0A7G2DUD0_ARATH	tr|Q0WUH6|Q0WUH6_ARATH Catalase OS=Arabidopsis thaliana OX=3702 GN=At1g20630 PE=2 SV=1;tr|A0A384KXY6|A0A384KXY6_ARATH Catalase OS=Arabidopsis thaliana OX=3702 GN=AXX17_At1g21610 PE=3 SV=1;sp|Q96528|CATA1_ARATH Catalase-1 OS=Arabidopsis thaliana OX=3702 GN=	4	6	2	2	5	4	6	1	1	2	1	1	2	14.6	56.761	59180000	4756000	14316000	40108000	24	2465800	198170	596500	1671200
tr|A0A178VIV3|A0A178VIV3_ARATH;tr|A0A7G2EXI6|A0A7G2EXI6_ARATH;tr|Q8LEZ6|Q8LEZ6_ARATH;tr|A0A5S9XNF3|A0A5S9XNF3_ARATH;sp|Q96529|PURA_ARATH	tr|A0A178VIV3|A0A178VIV3_ARATH Adenylosuccinate synthetase, chloroplastic OS=Arabidopsis thaliana OX=3702 GN=PURA PE=3 SV=1;tr|A0A7G2EXI6|A0A7G2EXI6_ARATH Adenylosuccinate synthetase, chloroplastic OS=Arabidopsis thaliana OX=3702 GN=PURA PE=3 SV=1;tr|Q8LEZ	5	1	1	1	1	1	0	1	1	0	1	1	0	2.5	47.148	132060000	122070000	9986900	0	25	5282500	4883000	399470	0
tr|A0A178URC5|A0A178URC5_ARATH;sp|Q96533|ADHX_ARATH;tr|F4K7D6|F4K7D6_ARATH;tr|A0A7G2FI25|A0A7G2FI25_ARATH	tr|A0A178URC5|A0A178URC5_ARATH S-(hydroxymethyl)glutathione dehydrogenase OS=Arabidopsis thaliana OX=3702 GN=AXX17_At5g42040 PE=3 SV=1;sp|Q96533|ADHX_ARATH Alcohol dehydrogenase class-3 OS=Arabidopsis thaliana OX=3702 GN=ADH2 PE=1 SV=2;tr|F4K7D6|F4K7D6_ARA	4	1	1	1	1	1	0	1	1	0	1	1	0	3.2	40.698	8154300	3957800	4196600	0	20	407720	197890	209830	0
tr|A0A178WBS0|A0A178WBS0_ARATH;sp|Q9ASR1|EF2_ARATH;tr|A0A5S9XCY7|A0A5S9XCY7_ARATH;tr|A0A178V8Q5|A0A178V8Q5_ARATH;tr|A0A654F7M9|A0A654F7M9_ARATH;tr|F4JB05|F4JB05_ARATH;tr|F4JNE0|F4JNE0_ARATH;tr|F4JB06|F4JB06_ARATH	tr|A0A178WBS0|A0A178WBS0_ARATH (thale cress) hypothetical protein OS=Arabidopsis thaliana OX=3702 GN=AXX17_At1g50740 PE=3 SV=1;sp|Q9ASR1|EF2_ARATH Elongation factor 2 OS=Arabidopsis thaliana OX=3702 GN=LOS1 PE=1 SV=1	8	9	9	9	8	9	3	8	9	3	8	9	3	10.9	93.89	416300000	181390000	181290000	53621000	44	9461400	4122400	4120300	1218600
tr|A0A1P8BAB8|A0A1P8BAB8_ARATH;tr|A0A1P8BAA6|A0A1P8BAA6_ARATH;tr|A0A7G2FBN0|A0A7G2FBN0_ARATH;tr|A0A178UDJ3|A0A178UDJ3_ARATH;sp|Q9ASR4|BCAL2_ARATH;tr|F4K4A7|F4K4A7_ARATH;tr|A0A654G4J0|A0A654G4J0_ARATH;tr|A0A5S9Y801|A0A5S9Y801_ARATH	tr|A0A1P8BAB8|A0A1P8BAB8_ARATH D-aminoacid aminotransferase-like PLP-dependent enzymes superfamily protein OS=Arabidopsis thaliana OX=3702 GN=At5g27410 PE=1 SV=1;tr|A0A1P8BAA6|A0A1P8BAA6_ARATH D-aminoacid aminotransferase-like PLP-dependent enzymes superfa	8	1	1	1	0	0	1	0	0	1	0	0	1	2.3	52.71	6003600	0	0	6003600	25	240140	0	0	240140
tr|A0A178UN74|A0A178UN74_ARATH;sp|Q9ASS6|PNSL5_ARATH	tr|A0A178UN74|A0A178UN74_ARATH Peptidyl-prolyl cis-trans isomerase OS=Arabidopsis thaliana OX=3702 GN=AXX17_At5g12530 PE=3 SV=1;sp|Q9ASS6|PNSL5_ARATH Photosynthetic NDH subunit of lumenal location 5, chloroplastic OS=Arabidopsis thaliana OX=3702 GN=PNSL5 P	2	1	1	1	1	1	0	1	1	0	1	1	0	3.5	28.306	27504000	12195000	15308000	0	15	1833600	813020	1020600	0
sp|Q9ASV5|MIC60_ARATH;tr|A0A178UT09|A0A178UT09_ARATH;tr|A0A654FX29|A0A654FX29_ARATH;tr|A0A5S9Y054|A0A5S9Y054_ARATH	sp|Q9ASV5|MIC60_ARATH MICOS complex subunit MIC60, mitochondrial OS=Arabidopsis thaliana OX=3702 GN=MIC60 PE=1 SV=1;tr|A0A178UT09|A0A178UT09_ARATH (thale cress) hypothetical protein OS=Arabidopsis thaliana OX=3702 GN=AXX17_At4g45070 PE=3 SV=1;tr|A0A654FX29	4	6	6	6	6	5	4	6	5	4	6	5	4	10.3	70.552	257200000	102590000	98271000	56342000	36	7144400	2849600	2729700	1565000
tr|A0A178WFJ6|A0A178WFJ6_ARATH;tr|A0A178WFC3|A0A178WFC3_ARATH;tr|A0A5S9WPK7|A0A5S9WPK7_ARATH;sp|Q9AT00|TGD3_ARATH;tr|A0A654EMS6|A0A654EMS6_ARATH	tr|A0A178WFJ6|A0A178WFJ6_ARATH TGD3 OS=Arabidopsis thaliana OX=3702 GN=AXX17_At1g59040 PE=4 SV=1;tr|A0A178WFC3|A0A178WFC3_ARATH (thale cress) hypothetical protein OS=Arabidopsis thaliana OX=3702 GN=AXX17_At1g59040 PE=4 SV=1;tr|A0A5S9WPK7|A0A5S9WPK7_ARATH A	5	6	6	6	6	5	2	6	5	2	6	5	2	23.2	36.96	206040000	70672000	116070000	19299000	18	11447000	3926200	6448500	1072200
tr|A0A654EEQ8|A0A654EEQ8_ARATH;tr|A0A5S9W513|A0A5S9W513_ARATH;sp|Q9C509|SGPL_ARATH;tr|A0A178W897|A0A178W897_ARATH;tr|A0A178WA99|A0A178WA99_ARATH;tr|A0A7G2DTG9|A0A7G2DTG9_ARATH;tr|A0A178WG67|A0A178WG67_ARATH	tr|A0A654EEQ8|A0A654EEQ8_ARATH Sphingosine-1-phosphate lyase OS=Arabidopsis thaliana OX=3702 GN=AN1_LOCUS2857 PE=3 SV=1;tr|A0A5S9W513|A0A5S9W513_ARATH Sphingosine-1-phosphate lyase OS=Arabidopsis thaliana OX=3702 GN=C24_LOCUS2761 PE=3 SV=1;sp|Q9C509|SGPL_A	7	3	3	3	2	3	0	2	3	0	2	3	0	8.3	59.497	75677000	27840000	47837000	0	24	3153200	1160000	1993200	0
tr|A0A178V742|A0A178V742_ARATH;sp|Q9C522|ACLB1_ARATH;tr|A0A7G2EG38|A0A7G2EG38_ARATH;tr|Q570J1|Q570J1_ARATH	tr|A0A178V742|A0A178V742_ARATH ATP citrate synthase OS=Arabidopsis thaliana OX=3702 GN=AXX17_At3g06470 PE=4 SV=1;sp|Q9C522|ACLB1_ARATH ATP-citrate synthase beta chain protein 1 OS=Arabidopsis thaliana OX=3702 GN=ACLB-1 PE=2 SV=1;tr|A0A7G2EG38|A0A7G2EG38_AR	4	9	9	2	8	7	1	8	7	1	2	2	0	19.6	65.813	229870000	95410000	124930000	9531800	32	7183500	2981600	3904000	297870
sp|Q9C525|BGL21_ARATH;tr|A0A7G2E3M9|A0A7G2E3M9_ARATH;tr|A0A178WA93|A0A178WA93_ARATH;tr|A0A178W7G9|A0A178W7G9_ARATH;tr|A0A5S9WSB9|A0A5S9WSB9_ARATH;sp|Q9C8Y9|BGL22_ARATH;tr|A0A178W9G2|A0A178W9G2_ARATH;tr|A0A178WBI3|A0A178WBI3_ARATH;tr|A0A7G2E341|A0A7G2E341_ARATH;tr|A0A178UBB7|A0A178UBB7_ARATH;tr|B0LYE4|B0LYE4_ARATH;tr|A0A5S9Y921|A0A5S9Y921_ARATH;tr|A0A178U941|A0A178U941_ARATH;sp|Q9SE50|BGL18_ARATH;…	sp|Q9C525|BGL21_ARATH Beta-glucosidase 21 OS=Arabidopsis thaliana OX=3702 GN=BGLU21 PE=1 SV=1;tr|A0A7G2E3M9|A0A7G2E3M9_ARATH (thale cress) hypothetical protein OS=Arabidopsis thaliana OX=3702 GN=AT9943_LOCUS4761 PE=3 SV=1;tr|A0A178WA93|A0A178WA93_ARATH BGL	36	11	6	6	9	11	8	5	6	4	5	6	4	21.6	59.663	415590000	107380000	119950000	188260000	25	16624000	4295100	4797900	7530600
sp|Q9C5E8|SDH7A_ARATH;tr|A0A178VDA5|A0A178VDA5_ARATH;tr|A0A7G2EUT3|A0A7G2EUT3_ARATH	sp|Q9C5E8|SDH7A_ARATH Succinate dehydrogenase subunit 7A, mitochondrial OS=Arabidopsis thaliana OX=3702 GN=SDH7A PE=1 SV=1;tr|A0A178VDA5|A0A178VDA5_ARATH SDH7A OS=Arabidopsis thaliana OX=3702 GN=AXX17_At3g41820 PE=4 SV=1;tr|A0A7G2EUT3|A0A7G2EUT3_ARATH (tha	3	1	1	1	1	1	1	1	1	1	1	1	1	10.8	10.298	212150000	53772000	65354000	93024000	5	42430000	10754000	13071000	18605000
tr|A0A178UDD0|A0A178UDD0_ARATH;tr|A0A7G2F8T3|A0A7G2F8T3_ARATH;tr|A0A178UCU2|A0A178UCU2_ARATH;sp|Q9C5J8|OEP80_ARATH	tr|A0A178UDD0|A0A178UDD0_ARATH TOC75-V OS=Arabidopsis thaliana OX=3702 GN=At5g19620 PE=4 SV=1;tr|A0A7G2F8T3|A0A7G2F8T3_ARATH (thale cress) hypothetical protein OS=Arabidopsis thaliana OX=3702 GN=AT9943_LOCUS19588 PE=4 SV=1;tr|A0A178UCU2|A0A178UCU2_ARATH (t	4	2	2	2	2	2	1	2	2	1	2	2	1	4.2	50.644	52064000	22969000	25525000	3569100	28	1859400	820340	911620	127470
tr|A0A178UIU8|A0A178UIU8_ARATH;sp|Q9C5M0|DTC_ARATH;tr|A0A7G2F9X4|A0A7G2F9X4_ARATH;tr|Q0WLZ0|Q0WLZ0_ARATH	tr|A0A178UIU8|A0A178UIU8_ARATH Mitochondrial dicarboxylate/tricarboxylate transporter DTC OS=Arabidopsis thaliana OX=3702 GN=AXX17_At5g19680 PE=3 SV=1;sp|Q9C5M0|DTC_ARATH Mitochondrial dicarboxylate/tricarboxylate transporter DTC OS=Arabidopsis thaliana OX	4	14	14	14	12	14	13	12	14	13	12	14	13	56.4	31.912	6183700000	1617000000	2585200000	1981500000	18	343540000	89835000	143620000	110080000
tr|A0A178UH56|A0A178UH56_ARATH;sp|Q9C5N2|TMN9_ARATH;tr|F4KIM7|F4KIM7_ARATH;tr|A0A1P8AYX1|A0A1P8AYX1_ARATH;tr|A0A7G2EEL1|A0A7G2EEL1_ARATH;tr|A0A654EWS8|A0A654EWS8_ARATH;tr|A0A5S9X0X5|A0A5S9X0X5_ARATH;tr|A0A178W0I2|A0A178W0I2_ARATH;tr|A0A178VZB4|A0A178VZB4_ARATH;sp|Q9C720|TMN6_ARATH;sp|Q8RWW1|TMN10_ARATH;tr|A0A654FH03|A0A654FH03_ARATH;tr|A0A178V8P8|A0A178V8P8_ARATH;sp|Q9LIC2|TMN7_ARATH;tr|A0A7G2E0U…	tr|A0A178UH56|A0A178UH56_ARATH Transmembrane 9 superfamily member OS=Arabidopsis thaliana OX=3702 GN=AXX17_At5g24960 PE=3 SV=1;sp|Q9C5N2|TMN9_ARATH Transmembrane 9 superfamily member 9 OS=Arabidopsis thaliana OX=3702 GN=TMN9 PE=2 SV=1;tr|F4KIM7|F4KIM7_ARAT	15	7	3	3	7	7	3	3	3	0	3	3	0	12.6	74.119	95971000	50688000	45283000	0	21	4570000	2413700	2156300	0
tr|A0A178UUU1|A0A178UUU1_ARATH;tr|A0A5S9XYZ0|A0A5S9XYZ0_ARATH;sp|Q9C5Y0|PLDD1_ARATH;tr|F4JNU6|F4JNU6_ARATH	tr|A0A178UUU1|A0A178UUU1_ARATH Phospholipase D OS=Arabidopsis thaliana OX=3702 GN=At4g35790 PE=3 SV=1;tr|A0A5S9XYZ0|A0A5S9XYZ0_ARATH Phospholipase D OS=Arabidopsis thaliana OX=3702 GN=C24_LOCUS20321 PE=3 SV=1;sp|Q9C5Y0|PLDD1_ARATH Phospholipase D delta OS=	4	9	9	9	9	8	1	9	8	1	9	8	1	13.7	97.778	340880000	140480000	192050000	8343600	51	6683800	2754500	3765700	163600
tr|A0A178WI45|A0A178WI45_ARATH;sp|Q9C6B3|GCA2_ARATH	tr|A0A178WI45|A0A178WI45_ARATH (thale cress) hypothetical protein OS=Arabidopsis thaliana OX=3702 GN=AXX17_At1g41210 PE=4 SV=1;sp|Q9C6B3|GCA2_ARATH Gamma carbonic anhydrase 2, mitochondrial OS=Arabidopsis thaliana OX=3702 GN=GAMMACA2 PE=1 SV=1	2	13	13	11	10	13	13	10	13	13	8	11	11	53.2	30.065	2940400000	413070000	1011500000	1515800000	16	183770000	25817000	63221000	94737000
tr|A0A7G2DX32|A0A7G2DX32_ARATH;tr|A0A654EEJ9|A0A654EEJ9_ARATH;tr|A0A5S9WHH1|A0A5S9WHH1_ARATH;tr|A0A178W5L6|A0A178W5L6_ARATH;sp|Q9C6S7|PMTK_ARATH	tr|A0A7G2DX32|A0A7G2DX32_ARATH Methyltransferase OS=Arabidopsis thaliana OX=3702 GN=AT9943_LOCUS2683 PE=3 SV=1;tr|A0A654EEJ9|A0A654EEJ9_ARATH Methyltransferase OS=Arabidopsis thaliana OX=3702 GN=AN1_LOCUS3232 PE=3 SV=1;tr|A0A5S9WHH1|A0A5S9WHH1_ARATH Methyl	5	3	3	2	3	2	2	3	2	2	2	2	1	5.6	68.764	43968000	18107000	12613000	13247000	34	1293200	532570	370980	389630
tr|B9DI50|B9DI50_ARATH;tr|A0A178WMD1|A0A178WMD1_ARATH;sp|Q9C7N4|GDL15_ARATH;tr|A0A7G2DWH0|A0A7G2DWH0_ARATH;tr|A0A1P8ASL8|A0A1P8ASL8_ARATH	tr|B9DI50|B9DI50_ARATH AT1G29670 protein (Fragment) OS=Arabidopsis thaliana OX=3702 GN=At1g29670 PE=2 SV=1;tr|A0A178WMD1|A0A178WMD1_ARATH GDSL esterase/lipase At1g29670-like OS=Arabidopsis thaliana OX=3702 GN=AXX17_At1g30030 PE=3 SV=1;sp|Q9C7N4|GDL15_ARATH	5	1	1	1	0	1	0	0	1	0	0	1	0	5.9	20.681	4262000	0	4262000	0	11	387460	0	387460	0
tr|A0A178WIP6|A0A178WIP6_ARATH;tr|A0A5S9WL94|A0A5S9WL94_ARATH;tr|A0A654EJ89|A0A654EJ89_ARATH;tr|F4ICX0|F4ICX0_ARATH;tr|A0A1P8AV73|A0A1P8AV73_ARATH;sp|Q9C827|COB22_ARATH;sp|Q8L828|COB23_ARATH;tr|A0A1I9LTK3|A0A1I9LTK3_ARATH;tr|A0A384L3S6|A0A384L3S6_ARATH;tr|B9DFE3|B9DFE3_ARATH;tr|A0A654F7N0|A0A654F7N0_ARATH;tr|F4J1E5|F4J1E5_ARATH;tr|A0A7G2EQE1|A0A7G2EQE1_ARATH;tr|C0Z2S5|C0Z2S5_ARATH;tr|A0A654EQJ2|A…	tr|A0A178WIP6|A0A178WIP6_ARATH Coatomer subunit beta OS=Arabidopsis thaliana OX=3702 GN=AXX17_At1g46650 PE=3 SV=1;tr|A0A5S9WL94|A0A5S9WL94_ARATH Coatomer subunit beta OS=Arabidopsis thaliana OX=3702 GN=C24_LOCUS4233 PE=3 SV=1;tr|A0A654EJ89|A0A654EJ89_ARA	20	6	6	6	5	6	1	5	6	1	5	6	1	7.1	98.828	124420000	46826000	72370000	5224600	48	2592100	975550	1507700	108840
tr|A0A178VHR2|A0A178VHR2_ARATH;sp|Q9C835|CP21D_ARATH	tr|A0A178VHR2|A0A178VHR2_ARATH Peptidyl-prolyl cis-trans isomerase OS=Arabidopsis thaliana OX=3702 GN=AXX17_At3g06490 PE=3 SV=1;sp|Q9C835|CP21D_ARATH Peptidyl-prolyl cis-trans isomerase CYP21-4 OS=Arabidopsis thaliana OX=3702 GN=CYP21-4 PE=2 SV=1	2	1	1	1	1	1	1	1	1	1	1	1	1	4.7	26.427	46027000	11342000	24485000	10201000	13	3540600	872440	1883400	784670
tr|A0A7G2E0W6|A0A7G2E0W6_ARATH;tr|A0A178WLJ1|A0A178WLJ1_ARATH;sp|Q9C884|PMTI_ARATH;tr|A0A654EEV5|A0A654EEV5_ARATH;tr|A0A5S9WIF5|A0A5S9WIF5_ARATH	tr|A0A7G2E0W6|A0A7G2E0W6_ARATH Methyltransferase OS=Arabidopsis thaliana OX=3702 GN=AT9943_LOCUS2798 PE=3 SV=1;tr|A0A178WLJ1|A0A178WLJ1_ARATH Methyltransferase OS=Arabidopsis thaliana OX=3702 GN=AXX17_At1g33890 PE=3 SV=1;sp|Q9C884|PMTI_ARATH Probable methy	5	1	1	1	1	1	0	1	1	0	1	1	0	1.6	73.197	138050000	70383000	67671000	0	38	3633000	1852200	1780800	0
tr|A0A7G2E0E9|A0A7G2E0E9_ARATH;tr|A0A178WAD7|A0A178WAD7_ARATH;tr|A0A654EE31|A0A654EE31_ARATH;sp|Q9C8G5|CSCLD_ARATH	tr|A0A7G2E0E9|A0A7G2E0E9_ARATH (thale cress) hypothetical protein OS=Arabidopsis thaliana OX=3702 GN=AT9943_LOCUS2542 PE=4 SV=1;tr|A0A178WAD7|A0A178WAD7_ARATH ERD4 OS=Arabidopsis thaliana OX=3702 GN=At1g30360 PE=4 SV=1;tr|A0A654EE31|A0A654EE31_ARATH CSC1-l	4	1	1	1	0	1	0	0	1	0	0	1	0	2.2	63.041	4109500	0	4109500	0	33	124530	0	124530	0
tr|A0A7G2DWV7|A0A7G2DWV7_ARATH;sp|Q9C8G9|AB1C_ARATH;tr|A0A178WBV0|A0A178WBV0_ARATH;tr|A0A178W1N7|A0A178W1N7_ARATH;sp|Q42093|AB2C_ARATH;tr|A0A1P8AZX4|A0A1P8AZX4_ARATH;tr|A0A5S9X3W2|A0A5S9X3W2_ARATH;tr|A0A654EYW8|A0A654EYW8_ARATH;tr|Q0WLP4|Q0WLP4_ARATH;sp|Q9C8H0|AB12C_ARATH;sp|Q9C8H1|AB11C_ARATH;tr|A0A178W8J3|A0A178W8J3_ARATH;tr|A0A5S9WGV4|A0A5S9WGV4_ARATH;tr|A0A5S9WGQ5|A0A5S9WGQ5_ARATH;tr|A0A7G2DU…	tr|A0A7G2DWV7|A0A7G2DWV7_ARATH ABC-type xenobiotic transporter OS=Arabidopsis thaliana OX=3702 GN=AT9943_LOCUS2545 PE=3 SV=1;sp|Q9C8G9|AB1C_ARATH ABC transporter C family member 1 OS=Arabidopsis thaliana OX=3702 GN=ABCC1 PE=1 SV=1;tr|A0A178WBV0|A0A178WBV0_	22	6	6	6	6	6	2	6	6	2	6	6	2	3.3	181.5	100370000	34822000	52295000	13252000	75	1338300	464290	697270	176700
tr|Q56YY7|Q56YY7_ARATH;tr|A0A384L1I1|A0A384L1I1_ARATH;sp|Q9M2R0|FTIP3_ARATH;tr|A0A654EIZ4|A0A654EIZ4_ARATH;tr|A0A178W7D8|A0A178W7D8_ARATH;sp|Q9C8H3|FTIP4_ARATH	tr|Q56YY7|Q56YY7_ARATH Anthranilate phosphoribosyltransferase-like protein OS=Arabidopsis thaliana OX=3702 GN=At3g57880 PE=2 SV=1;tr|A0A384L1I1|A0A384L1I1_ARATH (thale cress) hypothetical protein OS=Arabidopsis thaliana OX=3702 GN=AXX17_At3g52460 PE=3 SV=1	6	1	1	1	0	1	0	0	1	0	0	1	0	10.7	15.067	0	0	0	0	4	0	0	0	0
tr|A0A178W2K9|A0A178W2K9_ARATH;sp|Q9C920|KDSB_ARATH;tr|A0A7G2DXH0|A0A7G2DXH0_ARATH;tr|A0A1P8AVI3|A0A1P8AVI3_ARATH	tr|A0A178W2K9|A0A178W2K9_ARATH KDSB OS=Arabidopsis thaliana OX=3702 GN=AXX17_At1g47290 PE=3 SV=1;sp|Q9C920|KDSB_ARATH 3-deoxy-manno-octulosonate cytidylyltransferase, mitochondrial OS=Arabidopsis thaliana OX=3702 GN=KDSB PE=1 SV=1;tr|A0A7G2DXH0|A0A7G2DXH0_	4	4	4	4	4	3	1	4	3	1	4	3	1	14.5	32.245	171510000	65085000	57501000	48925000	15	11434000	4339000	3833400	3261700
tr|A0A5S9WP41|A0A5S9WP41_ARATH;sp|Q9C942|CSE_ARATH;tr|A0A654ETM6|A0A654ETM6_ARATH;tr|A0A178W748|A0A178W748_ARATH	tr|A0A5S9WP41|A0A5S9WP41_ARATH (thale cress) hypothetical protein OS=Arabidopsis thaliana OX=3702 GN=AT9943_LOCUS3742 PE=4 SV=1;sp|Q9C942|CSE_ARATH Caffeoylshikimate esterase OS=Arabidopsis thaliana OX=3702 GN=CSE PE=1 SV=1;tr|A0A654ETM6|A0A654ETM6_ARATH H	4	3	3	3	1	1	3	1	1	3	1	1	3	12	36.975	49328000	4110100	2960900	42257000	11	4484400	373650	269170	3841600
tr|A0A5S9WW29|A0A5S9WW29_ARATH;tr|A0A178W3Z6|A0A178W3Z6_ARATH;sp|Q9C977|PP135_ARATH;tr|A0A5S9WW00|A0A5S9WW00_ARATH	tr|A0A5S9WW29|A0A5S9WW29_ARATH PPR_long domain-containing protein OS=Arabidopsis thaliana OX=3702 GN=C24_LOCUS6958 PE=4 SV=1;tr|A0A178W3Z6|A0A178W3Z6_ARATH (thale cress) hypothetical protein OS=Arabidopsis thaliana OX=3702 GN=AXX17_At1g75130 PE=4 SV=1;sp|Q	4	1	1	1	0	0	1	0	0	1	0	0	1	1.7	67.281	0	0	0	0	37	0	0	0	0
sp|Q9C9C0|SPPA1_ARATH;tr|A0A178WBG0|A0A178WBG0_ARATH;tr|A0A1P8AUG2|A0A1P8AUG2_ARATH	sp|Q9C9C0|SPPA1_ARATH Serine protease SPPA, chloroplastic OS=Arabidopsis thaliana OX=3702 GN=SPPA PE=2 SV=1;tr|A0A178WBG0|A0A178WBG0_ARATH (thale cress) hypothetical protein OS=Arabidopsis thaliana OX=3702 GN=AXX17_At1g68290 PE=3 SV=1;tr|A0A1P8AUG2|A0A1P8A	3	6	6	6	3	6	4	3	6	4	3	6	4	9.6	75.094	149650000	34563000	80784000	34298000	37	4044500	934140	2183300	926970
tr|A0A7G2E4G8|A0A7G2E4G8_ARATH;tr|A0A7G2E2Q5|A0A7G2E2Q5_ARATH;tr|A0A654EQA9|A0A654EQA9_ARATH;tr|A0A5S9WU73|A0A5S9WU73_ARATH;tr|A0A178WBP2|A0A178WBP2_ARATH;tr|A0A178W8L4|A0A178W8L4_ARATH;sp|Q9C9C6|RL62_ARATH;sp|Q9C9C5|RL63_ARATH;tr|A0A5S9V1W7|A0A5S9V1W7_ARATH;tr|A0A178WM05|A0A178WM05_ARATH;tr|A0A7G2DX48|A0A7G2DX48_ARATH;tr|Q8L9N4|Q8L9N4_ARATH	tr|A0A7G2E4G8|A0A7G2E4G8_ARATH (thale cress) hypothetical protein OS=Arabidopsis thaliana OX=3702 GN=AT9943_LOCUS5446 PE=3 SV=1;tr|A0A7G2E2Q5|A0A7G2E2Q5_ARATH (thale cress) hypothetical protein OS=Arabidopsis thaliana OX=3702 GN=AT9943_LOCUS5444 PE=3 SV=1;	12	3	1	1	2	3	2	0	1	0	0	1	0	18.1	25.155	5073300	0	5073300	0	11	461210	0	461210	0
tr|A0A7G2E6D0|A0A7G2E6D0_ARATH;tr|A0A5S9VDR1|A0A5S9VDR1_ARATH;tr|A0A178WMV9|A0A178WMV9_ARATH;sp|Q9SYP2|PFPA1_ARATH;tr|A0A5S9WUW2|A0A5S9WUW2_ARATH;tr|A0A178W4Z8|A0A178W4Z8_ARATH;sp|Q9C9K3|PFPA2_ARATH;tr|A0A7G2DS38|A0A7G2DS38_ARATH	tr|A0A7G2E6D0|A0A7G2E6D0_ARATH Pyrophosphate--fructose 6-phosphate 1-phosphotransferase subunit alpha OS=Arabidopsis thaliana OX=3702 GN=PFP-ALPHA PE=3 SV=1;tr|A0A5S9VDR1|A0A5S9VDR1_ARATH Pyrophosphate--fructose 6-phosphate 1-phosphotransferase subunit alp	8	1	1	1	1	1	0	1	1	0	1	1	0	1.7	65.176	8397300	4850900	3546400	0	33	254460	147000	107470	0
tr|A0A654ERM6|A0A654ERM6_ARATH;sp|Q9C9Q8|PMTT_ARATH;tr|A0A178W769|A0A178W769_ARATH;tr|A0A7G2E8D6|A0A7G2E8D6_ARATH	tr|A0A654ERM6|A0A654ERM6_ARATH Methyltransferase OS=Arabidopsis thaliana OX=3702 GN=AN1_LOCUS6870 PE=3 SV=1;sp|Q9C9Q8|PMTT_ARATH Probable pectin methyltransferase QUA2 OS=Arabidopsis thaliana OX=3702 GN=QUA2 PE=1 SV=2;tr|A0A178W769|A0A178W769_ARATH Methylt	4	2	2	2	2	2	0	2	2	0	2	2	0	2.9	77.896	73596000	28539000	45057000	0	40	1839900	713470	1126400	0
tr|A0A178V8Q9|A0A178V8Q9_ARATH;sp|Q9C9Z3|RER2_ARATH	tr|A0A178V8Q9|A0A178V8Q9_ARATH (thale cress) hypothetical protein OS=Arabidopsis thaliana OX=3702 GN=AXX17_At3g08200 PE=3 SV=1;sp|Q9C9Z3|RER2_ARATH Protein RETICULATA-RELATED 2, chloroplastic OS=Arabidopsis thaliana OX=3702 GN=RER2 PE=2 SV=1	2	1	1	1	1	1	0	1	1	0	1	1	0	3.2	35.95	16018000	5962600	10055000	0	15	1067900	397510	670350	0
tr|A0A178W817|A0A178W817_ARATH;sp|Q9CA67|CHLP_ARATH	tr|A0A178W817|A0A178W817_ARATH geranylgeranyl diphosphate reductase OS=Arabidopsis thaliana OX=3702 GN=AXX17_At1g68850 PE=3 SV=1;sp|Q9CA67|CHLP_ARATH Geranylgeranyl diphosphate reductase, chloroplastic OS=Arabidopsis thaliana OX=3702 GN=CHLP PE=1 SV=1	2	3	3	3	2	3	2	2	3	2	2	3	2	7.7	51.837	110380000	21006000	51961000	37408000	25	4415000	840260	2078500	1496300
tr|A0A7G2DVM1|A0A7G2DVM1_ARATH;tr|A0A654FZN2|A0A654FZN2_ARATH;tr|A0A5S9WUB1|A0A5S9WUB1_ARATH;tr|A0A178W9Y3|A0A178W9Y3_ARATH;tr|A0A178UFM5|A0A178UFM5_ARATH;sp|Q9LF80|XXT3_ARATH;sp|Q9CA75|XXT5_ARATH;tr|A0A654EAX6|A0A654EAX6_ARATH;tr|A0A178W660|A0A178W660_ARATH;sp|Q9M9U0|XXT4_ARATH;tr|A0A5S9V1T3|A0A5S9V1T3_ARATH;tr|A0A7G2FD43|A0A7G2FD43_ARATH	tr|A0A7G2DVM1|A0A7G2DVM1_ARATH (thale cress) hypothetical protein OS=Arabidopsis thaliana OX=3702 GN=AT9943_LOCUS1617 PE=3 SV=1;tr|A0A654FZN2|A0A654FZN2_ARATH Xyloglucan 6-xylosyltransferase 5 OS=Arabidopsis thaliana OX=3702 GN=AN1_LOCUS21596 PE=3 SV=1;tr|	12	1	1	1	0	0	1	0	0	1	0	0	1	2.5	50.047	0	0	0	0	24	0	0	0	0
tr|A0A5S9XV74|A0A5S9XV74_ARATH;tr|Q0WVZ0|Q0WVZ0_ARATH;tr|A0A384KFZ5|A0A384KFZ5_ARATH;sp|Q9FE38|POT3_ARATH	tr|A0A5S9XV74|A0A5S9XV74_ARATH Potassium transporter OS=Arabidopsis thaliana OX=3702 GN=At4g23640 PE=3 SV=1;tr|Q0WVZ0|Q0WVZ0_ARATH Potassium transporter OS=Arabidopsis thaliana OX=3702 GN=At4g23640 PE=2 SV=1;tr|A0A384KFZ5|A0A384KFZ5_ARATH Potassium transpo	4	2	2	2	2	2	0	2	2	0	2	2	0	3.5	78.718	25875000	12671000	13204000	0	23	1125000	550910	574100	0
tr|Q0WRH6|Q0WRH6_ARATH;tr|A0A384KYC5|A0A384KYC5_ARATH;tr|A0A178VBH7|A0A178VBH7_ARATH;sp|Q9M9W1|RL222_ARATH;sp|Q9FE58|RL223_ARATH;tr|A0A5S9X9F6|A0A5S9X9F6_ARATH	tr|Q0WRH6|Q0WRH6_ARATH 60S ribosomal protein L22-like OS=Arabidopsis thaliana OX=3702 GN=At5g27770 PE=2 SV=1;tr|A0A384KYC5|A0A384KYC5_ARATH (thale cress) hypothetical protein OS=Arabidopsis thaliana OX=3702 GN=AXX17_At5g27750 PE=3 SV=1;tr|A0A178VBH7|A0A178	6	1	1	1	1	1	0	1	1	0	1	1	0	7.3	14.047	87775000	49155000	38620000	0	6	14629000	8192500	6436700	0
tr|A0A178V6M2|A0A178V6M2_ARATH;sp|Q9LH50|RAA4D_ARATH;tr|A0A178UQI5|A0A178UQI5_ARATH;sp|Q9FE79|RAA4C_ARATH;tr|A0A178V216|A0A178V216_ARATH;sp|Q9SMQ6|RAA4B_ARATH;tr|A0A178UKD0|A0A178UKD0_ARATH;sp|Q9FJN8|RAA4A_ARATH;tr|A0A5S9Y2F6|A0A5S9Y2F6_ARATH;tr|A0A7G2FMX4|A0A7G2FMX4_ARATH	tr|A0A178V6M2|A0A178V6M2_ARATH (thale cress) hypothetical protein OS=Arabidopsis thaliana OX=3702 GN=AXX17_At3g12190 PE=4 SV=1;sp|Q9LH50|RAA4D_ARATH Ras-related protein RABA4d OS=Arabidopsis thaliana OX=3702 GN=RABA4D PE=1 SV=1;tr|A0A178UQI5|A0A178UQI5_ARA	10	1	1	1	1	1	1	1	1	1	1	1	1	5	24.72	49269000	13262000	18036000	17972000	15	3284600	884120	1202400	1198100
tr|A0A178UQB2|A0A178UQB2_ARATH;sp|Q9FF55|PDI14_ARATH;tr|A0A7G2FNZ9|A0A7G2FNZ9_ARATH;tr|F4K0F5|F4K0F5_ARATH;tr|F4K0F7|F4K0F7_ARATH	tr|A0A178UQB2|A0A178UQB2_ARATH Protein disulfide-isomerase OS=Arabidopsis thaliana OX=3702 GN=AXX17_At5g60100 PE=3 SV=1;sp|Q9FF55|PDI14_ARATH Protein disulfide isomerase-like 1-4 OS=Arabidopsis thaliana OX=3702 GN=PDIL1-4 PE=1 SV=1;tr|A0A7G2FNZ9|A0A7G2FNZ9	5	4	4	4	4	2	1	4	2	1	4	2	1	7.5	66.356	67144000	34617000	27923000	4604000	35	1918400	989060	797800	131540
tr|B3LF88|B3LF88_ARATH;tr|A0A654E6J2|A0A654E6J2_ARATH;tr|A0A5S9YAT4|A0A5S9YAT4_ARATH;tr|A0A384LCI6|A0A384LCI6_ARATH;tr|A0A178U8W9|A0A178U8W9_ARATH;sp|Q9ZWA8|FLA9_ARATH;sp|Q9FFH6|FLA13_ARATH	tr|B3LF88|B3LF88_ARATH At1g03870 OS=Arabidopsis thaliana OX=3702 PE=2 SV=1;tr|A0A654E6J2|A0A654E6J2_ARATH FAS1 domain-containing protein OS=Arabidopsis thaliana OX=3702 GN=At1g03870 PE=3 SV=1;tr|A0A5S9YAT4|A0A5S9YAT4_ARATH FAS1 domain-containing protein OS	7	1	1	1	1	1	0	1	1	0	1	1	0	3.6	26.115	67281000	25917000	41364000	0	11	6116400	2356100	3760400	0
tr|A0A654G6X8|A0A654G6X8_ARATH;tr|A0A178UBJ5|A0A178UBJ5_ARATH;sp|Q9FFS0|RTNLD_ARATH;tr|Q56ZR1|Q56ZR1_ARATH;tr|B9DHL3|B9DHL3_ARATH;tr|A0A178V247|A0A178V247_ARATH;sp|Q9SUR3|RTNLA_ARATH	tr|A0A654G6X8|A0A654G6X8_ARATH Reticulon-like protein OS=Arabidopsis thaliana OX=3702 GN=AN1_LOCUS24338 PE=4 SV=1;tr|A0A178UBJ5|A0A178UBJ5_ARATH Reticulon-like protein OS=Arabidopsis thaliana OX=3702 GN=AXX17_At5g39360 PE=4 SV=1;sp|Q9FFS0|RTNLD_ARATH Retic	7	2	2	2	2	2	2	2	2	2	2	2	2	7	28.979	796890000	727010000	44685000	25195000	7	113840000	103860000	6383600	3599200
tr|Q8LBG0|Q8LBG0_ARATH;tr|Q0WW87|Q0WW87_ARATH;tr|A0A654GBC8|A0A654GBC8_ARATH;tr|A0A178UME7|A0A178UME7_ARATH;sp|Q9FG71|EMC89_ARATH;tr|A0A7G2FGG3|A0A7G2FGG3_ARATH;tr|A8MQZ2|A8MQZ2_ARATH;tr|Q3E8D1|Q3E8D1_ARATH;tr|A0A654GAI6|A0A654GAI6_ARATH;tr|A0A1P8BFG8|A0A1P8BFG8_ARATH	tr|Q8LBG0|Q8LBG0_ARATH MPN domain-containing protein OS=Arabidopsis thaliana OX=3702 GN=At5g55940 PE=2 SV=1;tr|Q0WW87|Q0WW87_ARATH Uncharacterized protein At5g55940 OS=Arabidopsis thaliana OX=3702 GN=At5g55940 PE=2 SV=1;tr|A0A654GBC8|A0A654GBC8_ARATH MPN d	10	7	7	7	7	7	7	7	7	7	7	7	7	39.3	22.791	481930000	128280000	153050000	200590000	12	40161000	10690000	12755000	16716000
tr|B9DFQ9|B9DFQ9_ARATH;tr|A0A654G5S8|A0A654G5S8_ARATH;tr|A0A5S9Y8R5|A0A5S9Y8R5_ARATH;tr|A0A178UK51|A0A178UK51_ARATH;tr|A0A7G2FGL7|A0A7G2FGL7_ARATH;sp|Q9FGI6|NDUS1_ARATH;tr|Q8L7R7|Q8L7R7_ARATH	tr|B9DFQ9|B9DFQ9_ARATH AT5G37510 protein OS=Arabidopsis thaliana OX=3702 GN=EMB1467 PE=1 SV=1;tr|A0A654G5S8|A0A654G5S8_ARATH NADH dehydrogenase [ubiquinone] iron-sulfur protein 1, mitochondrial OS=Arabidopsis thaliana OX=3702 GN=AN1_LOCUS23895 PE=3 SV=1;tr	7	9	9	9	9	9	6	9	9	6	9	9	6	14.8	81.181	754160000	380480000	223180000	150510000	39	19338000	9755900	5722500	3859100
sp|Q9FGN0|COG7_ARATH;tr|A0A178UMB5|A0A178UMB5_ARATH;tr|A0A7G2FLT2|A0A7G2FLT2_ARATH	sp|Q9FGN0|COG7_ARATH Conserved oligomeric Golgi complex subunit 7 OS=Arabidopsis thaliana OX=3702 GN=COG7 PE=1 SV=1;tr|A0A178UMB5|A0A178UMB5_ARATH Conserved oligomeric Golgi complex subunit 7 OS=Arabidopsis thaliana OX=3702 GN=AXX17_At5g50220 PE=1 SV=1;tr|	3	2	2	2	2	1	1	2	1	1	2	1	1	2	92.258	18847000	9192100	6082900	3572300	42	448750	218860	144830	85055
tr|A0A7G2FJB4|A0A7G2FJB4_ARATH;tr|A0A178UM28|A0A178UM28_ARATH;sp|Q9FGX1|ACLB2_ARATH	tr|A0A7G2FJB4|A0A7G2FJB4_ARATH ATP citrate synthase OS=Arabidopsis thaliana OX=3702 GN=AT9943_LOCUS21725 PE=4 SV=1;tr|A0A178UM28|A0A178UM28_ARATH ATP citrate synthase OS=Arabidopsis thaliana OX=3702 GN=AXX17_At5g48220 PE=4 SV=1;sp|Q9FGX1|ACLB2_ARATH ATP-ci	3	9	2	2	8	7	1	2	2	0	2	2	0	19.1	65.122	23150000	9699000	13451000	0	31	746770	312870	433900	0
tr|A0A7G2FD16|A0A7G2FD16_ARATH;tr|A0A5S9YAJ7|A0A5S9YAJ7_ARATH;tr|A0A178U8J6|A0A178U8J6_ARATH;sp|Q9FH02|FTSH5_ARATH;tr|B9DHL9|B9DHL9_ARATH;tr|C0Z226|C0Z226_ARATH;tr|A0A5S9WNH0|A0A5S9WNH0_ARATH;tr|A0A178W3Y5|A0A178W3Y5_ARATH;sp|Q39102|FTSH1_ARATH;tr|B9DHN3|B9DHN3_ARATH	tr|A0A7G2FD16|A0A7G2FD16_ARATH (thale cress) hypothetical protein OS=Arabidopsis thaliana OX=3702 GN=AT9943_LOCUS21071 PE=3 SV=1;tr|A0A5S9YAJ7|A0A5S9YAJ7_ARATH AAA domain-containing protein OS=Arabidopsis thaliana OX=3702 GN=C24_LOCUS24236 PE=3 SV=1;tr|A0A	10	8	8	8	8	7	1	8	7	1	8	7	1	16	69.146	281760000	92486000	181300000	7972000	26	10837000	3557200	6973200	306610
tr|Q56Y26|Q56Y26_ARATH;tr|A0A5S9YCM9|A0A5S9YCM9_ARATH;tr|A0A178ULM7|A0A178ULM7_ARATH;sp|Q9FH66|C71AG_ARATH;tr|A0A7G2FG66|A0A7G2FG66_ARATH	tr|Q56Y26|Q56Y26_ARATH Cytochrome P450 OS=Arabidopsis thaliana OX=3702 GN=At5g42590 PE=2 SV=1;tr|A0A5S9YCM9|A0A5S9YCM9_ARATH Cytochrome P450 OS=Arabidopsis thaliana OX=3702 GN=C24_LOCUS24270 PE=3 SV=1;tr|A0A178ULM7|A0A178ULM7_ARATH MRO OS=Arabidopsis thali	5	2	2	2	1	0	2	1	0	2	1	0	2	3.6	55.628	31561000	3957800	0	27603000	31	1018100	127670	0	890430
tr|A0A7G2FG07|A0A7G2FG07_ARATH;tr|A0A654G7B0|A0A654G7B0_ARATH;tr|A0A178U7S6|A0A178U7S6_ARATH;sp|Q9FHY8|HLB1_ARATH;tr|A0A178UAI7|A0A178UAI7_ARATH	tr|A0A7G2FG07|A0A7G2FG07_ARATH (thale cress) hypothetical protein OS=Arabidopsis thaliana OX=3702 GN=AT9943_LOCUS21045 PE=4 SV=1;tr|A0A654G7B0|A0A654G7B0_ARATH TPR_REGION domain-containing protein OS=Arabidopsis thaliana OX=3702 GN=AN1_LOCUS24374 PE=4 SV=1	5	1	1	1	1	1	0	1	1	0	1	1	0	1.8	62.441	14350000	6393800	7955800	0	28	512490	228350	284140	0
tr|A0A654G992|A0A654G992_ARATH;tr|A0A178UGC2|A0A178UGC2_ARATH;sp|Q9FI39|THAD_ARATH	tr|A0A654G992|A0A654G992_ARATH Cytochrome P450 705A5-like OS=Arabidopsis thaliana OX=3702 GN=AN1_LOCUS25036 PE=3 SV=1;tr|A0A178UGC2|A0A178UGC2_ARATH (thale cress) hypothetical protein OS=Arabidopsis thaliana OX=3702 GN=AXX17_At5g46500 PE=3 SV=1;sp|Q9FI39|T	3	3	3	2	1	1	3	1	1	3	1	1	2	5.3	58.439	50683000	4209900	2379100	44094000	26	1949400	161920	91503	1695900
tr|A0A178UE63|A0A178UE63_ARATH;sp|Q9FI56|CLPC1_ARATH;sp|Q9SXJ7|CLPC2_ARATH;tr|A0A7G2EVS6|A0A7G2EVS6_ARATH;tr|F4JF64|F4JF64_ARATH;tr|A0A178VA06|A0A178VA06_ARATH;tr|A0A5S9XJ62|A0A5S9XJ62_ARATH;tr|Q56ZN9|Q56ZN9_ARATH;tr|A0A654G9X2|A0A654G9X2_ARATH;tr|A0A5S9X1A4|A0A5S9X1A4_ARATH;tr|A0A178VSB4|A0A178VSB4_ARATH;sp|Q8VYJ7|CLPB4_ARATH;tr|A0A654EXJ3|A0A654EXJ3_ARATH;sp|P42762|CLPD_ARATH;tr|A0A178UDT2|A0A1…	tr|A0A178UE63|A0A178UE63_ARATH (thale cress) hypothetical protein OS=Arabidopsis thaliana OX=3702 GN=AXX17_At5g49710 PE=3 SV=1;sp|Q9FI56|CLPC1_ARATH Chaperone protein ClpC1, chloroplastic OS=Arabidopsis thaliana OX=3702 GN=CLPC1 PE=1 SV=1;sp|Q9SXJ7|CLPC2_A	22	18	18	18	17	17	12	17	17	12	17	17	12	22.6	103.45	788390000	236330000	323830000	228240000	44	17918000	5371100	7359700	5187200
sp|Q9FI61|UBC27_ARATH;tr|A0A178U7V3|A0A178U7V3_ARATH;tr|F4KAG5|F4KAG5_ARATH	sp|Q9FI61|UBC27_ARATH Ubiquitin-conjugating enzyme E2 27 OS=Arabidopsis thaliana OX=3702 GN=UBC27 PE=2 SV=1;tr|A0A178U7V3|A0A178U7V3_ARATH E2 ubiquitin-conjugating enzyme OS=Arabidopsis thaliana OX=3702 GN=AXX17_At5g49670 PE=3 SV=1;tr|F4KAG5|F4KAG5_ARATH E	3	1	1	1	1	1	1	1	1	1	1	1	1	6.2	21.254	539230000	143580000	235140000	160510000	10	53923000	14358000	23514000	16051000
tr|A0A178UNC1|A0A178UNC1_ARATH;sp|Q9FIJ2|NDUA2_ARATH	tr|A0A178UNC1|A0A178UNC1_ARATH (thale cress) hypothetical protein OS=Arabidopsis thaliana OX=3702 GN=AXX17_At5g46400 PE=3 SV=1;sp|Q9FIJ2|NDUA2_ARATH NADH dehydrogenase [ubiquinone] 1 alpha subcomplex subunit 2 OS=Arabidopsis thaliana OX=3702 GN=At5g47890 P	2	1	1	1	1	1	0	1	1	0	1	1	0	14.4	10.851	43239000	21428000	21810000	0	5	8647700	4285600	4362100	0
tr|B3H4K2|B3H4K2_ARATH;tr|A0A178UWS3|A0A178UWS3_ARATH;tr|Q8RXI5|Q8RXI5_ARATH;tr|A0A178USU2|A0A178USU2_ARATH;tr|A0A7G2FMQ9|A0A7G2FMQ9_ARATH;tr|A0A654GB65|A0A654GB65_ARATH;tr|A0A5S9YEC9|A0A5S9YEC9_ARATH;tr|A0A178UT82|A0A178UT82_ARATH;sp|Q9FJ79|TOP1B_ARATH	tr|B3H4K2|B3H4K2_ARATH DNA binding / DNA topoisomerase type I OS=Arabidopsis thaliana OX=3702 GN=At4g26701 PE=4 SV=1;tr|A0A178UWS3|A0A178UWS3_ARATH (thale cress) hypothetical protein OS=Arabidopsis thaliana OX=3702 GN=AXX17_At4g30850 PE=4 SV=1;tr|Q8RXI5|Q8	9	1	1	1	1	0	0	1	0	0	1	0	0	15.9	8.2176	3585000	3585000	0	0	5	717010	717010	0	0
tr|F4JJR0|F4JJR0_ARATH;tr|A0A178UT36|A0A178UT36_ARATH;sp|Q9FJD0|VP26A_ARATH;tr|A0A5S9XWF0|A0A5S9XWF0_ARATH;tr|A0A178UZ41|A0A178UZ41_ARATH;sp|Q9T091|VP26B_ARATH	tr|F4JJR0|F4JJR0_ARATH Vacuolar protein sorting 26B OS=Arabidopsis thaliana OX=3702 GN=VPS26B PE=1 SV=1;tr|A0A178UT36|A0A178UT36_ARATH (thale cress) hypothetical protein OS=Arabidopsis thaliana OX=3702 GN=AXX17_At5g52490 PE=3 SV=1;sp|Q9FJD0|VP26A_ARATH Vac	6	1	1	1	0	1	0	0	1	0	0	1	0	6.5	32.108	18100000	0	18100000	0	18	1005500	0	1005500	0
tr|A0A178UKY5|A0A178UKY5_ARATH;sp|Q9FJD4|IMB1_ARATH	tr|A0A178UKY5|A0A178UKY5_ARATH (thale cress) hypothetical protein OS=Arabidopsis thaliana OX=3702 GN=AXX17_At5g52430 PE=4 SV=1;sp|Q9FJD4|IMB1_ARATH Importin subunit beta-1 OS=Arabidopsis thaliana OX=3702 GN=KPNB1 PE=1 SV=1	2	2	2	2	2	2	0	2	2	0	2	2	0	2.5	96.258	37381000	15476000	21906000	0	41	911740	377450	534290	0
tr|A0A5S9YIL5|A0A5S9YIL5_ARATH;tr|A0A178UUR9|A0A178UUR9_ARATH;sp|Q9FJX3|VDAC2_ARATH;tr|F4K3R8|F4K3R8_ARATH;tr|A0A2H1ZE94|A0A2H1ZE94_ARATH;tr|A0A7G2FKP9|A0A7G2FKP9_ARATH	tr|A0A5S9YIL5|A0A5S9YIL5_ARATH Mitochondrial outer membrane protein porin 2-like OS=Arabidopsis thaliana OX=3702 GN=AN1_LOCUS27091 PE=3 SV=1;tr|A0A178UUR9|A0A178UUR9_ARATH VDAC2 OS=Arabidopsis thaliana OX=3702 GN=AXX17_At5g67610 PE=3 SV=1;sp|Q9FJX3|VDAC2_A	6	6	6	6	5	5	6	5	5	6	5	5	6	22.8	29.594	955170000	348960000	391020000	215190000	17	56187000	20527000	23001000	12658000
tr|A0A7G2FIG7|A0A7G2FIG7_ARATH;sp|Q9SN35|RAA1D_ARATH;tr|A0A178V3A0|A0A178V3A0_ARATH;sp|Q9FK68|RAA1C_ARATH;tr|A0A178UDB2|A0A178UDB2_ARATH;tr|A0A178WJV5|A0A178WJV5_ARATH;sp|Q9LK99|RAA1G_ARATH;sp|Q9FJH0|RAA1F_ARATH;tr|A0A178U7P8|A0A178U7P8_ARATH;sp|Q39222|RAA1B_ARATH;tr|A0A7G2DR70|A0A7G2DR70_ARATH;tr|A0A178VIU7|A0A178VIU7_ARATH;tr|A0A7G2EG69|A0A7G2EG69_ARATH;tr|A0A178W1D1|A0A178W1D1_ARATH;sp|Q1PEX3|…	tr|A0A7G2FIG7|A0A7G2FIG7_ARATH (thale cress) hypothetical protein OS=Arabidopsis thaliana OX=3702 GN=AT9943_LOCUS21387 PE=4 SV=1;sp|Q9SN35|RAA1D_ARATH Ras-related protein RABA1d OS=Arabidopsis thaliana OX=3702 GN=RABA1D PE=1 SV=1;tr|A0A178V3A0|A0A178V3A0_A	28	5	5	2	5	3	5	5	3	5	2	2	2	9.2	63.981	284950000	91931000	45879000	147140000	31	9191900	2965500	1480000	4746400
tr|F4KC24|F4KC24_ARATH;tr|Q8LFA4|Q8LFA4_ARATH;tr|Q0WWK6|Q0WWK6_ARATH;tr|A0A7G2FGW6|A0A7G2FGW6_ARATH;tr|A0A654GBZ6|A0A654GBZ6_ARATH;tr|A0A178UDJ9|A0A178UDJ9_ARATH;sp|Q9FKK7|XYLA_ARATH	tr|F4KC24|F4KC24_ARATH Xylose isomerase OS=Arabidopsis thaliana OX=3702 GN=At5g57655 PE=1 SV=1;tr|Q8LFA4|Q8LFA4_ARATH Xylose isomerase OS=Arabidopsis thaliana OX=3702 PE=2 SV=1;tr|Q0WWK6|Q0WWK6_ARATH Xylose isomerase OS=Arabidopsis thaliana OX=3702 GN=At5g	7	2	2	2	2	2	0	2	2	0	2	2	0	8.4	32.408	78980000	38745000	40236000	0	17	4645900	2279100	2366800	0
tr|A0A178U8E7|A0A178U8E7_ARATH;sp|Q9FKM2|VDAC4_ARATH	tr|A0A178U8E7|A0A178U8E7_ARATH (thale cress) hypothetical protein OS=Arabidopsis thaliana OX=3702 GN=AXX17_At5g56740 PE=3 SV=1;sp|Q9FKM2|VDAC4_ARATH Mitochondrial outer membrane protein porin 4 OS=Arabidopsis thaliana OX=3702 GN=VDAC4 PE=1 SV=1	2	4	4	4	4	4	2	4	4	2	4	4	2	17.2	29.505	252290000	87636000	111550000	53111000	14	18021000	6259700	7967500	3793700
tr|A0A178UU90|A0A178UU90_ARATH;sp|Q9FKS5|CYC1B_ARATH	tr|A0A178UU90|A0A178UU90_ARATH (thale cress) hypothetical protein OS=Arabidopsis thaliana OX=3702 GN=AXX17_At5g38530 PE=4 SV=1;sp|Q9FKS5|CYC1B_ARATH Cytochrome c1 2, heme protein, mitochondrial OS=Arabidopsis thaliana OX=3702 GN=CYC1-2 PE=1 SV=1	2	12	6	6	12	11	12	6	5	6	6	5	6	51.5	33.69	3963800000	1192000000	1280800000	1491000000	15	264250000	79468000	85384000	99399000
tr|A0A178UBS7|A0A178UBS7_ARATH;tr|A0A7G2FN41|A0A7G2FN41_ARATH;tr|A0A654GFN6|A0A654GFN6_ARATH;tr|A0A178UAK1|A0A178UAK1_ARATH;sp|Q9FKW6|FNRL1_ARATH;tr|B9DI26|B9DI26_ARATH;tr|F4JZ46|F4JZ46_ARATH	tr|A0A178UBS7|A0A178UBS7_ARATH Ferredoxin--NADP reductase, chloroplastic OS=Arabidopsis thaliana OX=3702 GN=AXX17_At5g66120 PE=3 SV=1;tr|A0A7G2FN41|A0A7G2FN41_ARATH Ferredoxin--NADP reductase, chloroplastic OS=Arabidopsis thaliana OX=3702 GN=AT9943_LOCUS23	7	6	6	5	6	6	1	6	6	1	5	5	1	23.6	38.531	390960000	167080000	215100000	8779100	20	19548000	8354200	10755000	438950
tr|A0A384LQF6|A0A384LQF6_ARATH;tr|A0A178UEI2|A0A178UEI2_ARATH;sp|Q9SG91|UCRQ1_ARATH;sp|Q9FLB7|UCRQ2_ARATH;tr|A0A7G2ELH4|A0A7G2ELH4_ARATH	tr|A0A384LQF6|A0A384LQF6_ARATH Cytochrome b-c1 complex subunit 8 OS=Arabidopsis thaliana OX=3702 GN=AXX17_At3g10730 PE=3 SV=1;tr|A0A178UEI2|A0A178UEI2_ARATH (thale cress) hypothetical protein OS=Arabidopsis thaliana OX=3702 GN=AXX17_At5g04860 PE=3 SV=1;sp|	5	2	2	2	2	2	2	2	2	2	2	2	2	26.4	8.5049	4108400000	1149400000	1401700000	1557300000	3	1369500000	383130000	467220000	519110000
tr|A0A1P8BD41|A0A1P8BD41_ARATH;tr|A0A178UMH4|A0A178UMH4_ARATH;sp|Q9FLX7|NDUA5_ARATH	tr|A0A1P8BD41|A0A1P8BD41_ARATH NADH-ubiquinone oxidoreductase-like protein OS=Arabidopsis thaliana OX=3702 GN=MXC20.6 PE=1 SV=1;tr|A0A178UMH4|A0A178UMH4_ARATH (thale cress) hypothetical protein OS=Arabidopsis thaliana OX=3702 GN=AXX17_At5g51710 PE=3 SV=1;s	3	3	3	3	3	2	3	3	2	3	3	2	3	29.4	13.587	139870000	69653000	25591000	44623000	8	17483000	8706700	3198900	5577900
tr|A0A7G2FGK7|A0A7G2FGK7_ARATH;tr|A0A654GCJ6|A0A654GCJ6_ARATH;tr|A0A5S9YEH7|A0A5S9YEH7_ARATH;tr|A0A178UK04|A0A178UK04_ARATH;sp|Q9FM96|PSL4_ARATH;tr|Q94AF1|Q94AF1_ARATH	tr|A0A7G2FGK7|A0A7G2FGK7_ARATH Glucosidase 2 subunit beta OS=Arabidopsis thaliana OX=3702 GN=AT9943_LOCUS22324 PE=4 SV=1;tr|A0A654GCJ6|A0A654GCJ6_ARATH Glucosidase 2 subunit beta OS=Arabidopsis thaliana OX=3702 GN=AN1_LOCUS25915 PE=4 SV=1;tr|A0A5S9YEH7|A0A	6	4	4	4	4	4	4	4	4	4	4	4	4	6.9	72.245	293130000	97114000	102980000	93036000	27	10857000	3596800	3814000	3445800
tr|C0LGT4|C0LGT4_ARATH;tr|A0A384LF24|A0A384LF24_ARATH;sp|Q9FMD7|Y5659_ARATH;tr|A0A7G2F897|A0A7G2F897_ARATH;tr|A0A7G2F840|A0A7G2F840_ARATH	tr|C0LGT4|C0LGT4_ARATH Leucine-rich repeat receptor-like protein kinase (Fragment) OS=Arabidopsis thaliana OX=3702 GN=LRR-RLK PE=2 SV=1;tr|A0A384LF24|A0A384LF24_ARATH LRR1 OS=Arabidopsis thaliana OX=3702 GN=AXX17_At5g16200 PE=4 SV=1;sp|Q9FMD7|Y5659_ARATH P	5	3	3	2	3	3	2	3	3	2	2	2	1	4.2	67.463	193960000	75811000	88530000	29616000	41	4730700	1849100	2159300	722350
tr|A0A5S9YJ22|A0A5S9YJ22_ARATH;tr|A0A178UKA0|A0A178UKA0_ARATH;sp|Q9FMF7|DIT21_ARATH;tr|A0A654GE85|A0A654GE85_ARATH	tr|A0A5S9YJ22|A0A5S9YJ22_ARATH Dicarboxylate transporter 2.1, chloroplastic OS=Arabidopsis thaliana OX=3702 GN=C24_LOCUS26565 PE=3 SV=1;tr|A0A178UKA0|A0A178UKA0_ARATH (thale cress) hypothetical protein OS=Arabidopsis thaliana OX=3702 GN=AXX17_At5g63890 PE=	4	2	2	2	1	2	1	1	2	1	1	2	1	5	59.979	82927000	16463000	57713000	8751400	17	4878100	968430	3394900	514790
tr|A0A178UMU4|A0A178UMU4_ARATH;sp|Q9FMU6|MPCP3_ARATH	tr|A0A178UMU4|A0A178UMU4_ARATH (thale cress) hypothetical protein OS=Arabidopsis thaliana OX=3702 GN=AXX17_At5g13490 PE=3 SV=1;sp|Q9FMU6|MPCP3_ARATH Mitochondrial phosphate carrier protein 3, mitochondrial OS=Arabidopsis thaliana OX=3702 GN=MPT3 PE=1 SV=1	2	13	13	13	12	12	13	12	12	13	12	12	13	34.1	40.089	12334000000	3204700000	4382700000	4746800000	22	560650000	145670000	199210000	215760000
sp|Q9FMV1|GCAL1_ARATH;tr|A0A178UAU0|A0A178UAU0_ARATH;tr|F4KAQ8|F4KAQ8_ARATH	sp|Q9FMV1|GCAL1_ARATH Gamma carbonic anhydrase-like 1, mitochondrial OS=Arabidopsis thaliana OX=3702 GN=GAMMACAL1 PE=1 SV=1;tr|A0A178UAU0|A0A178UAU0_ARATH (thale cress) hypothetical protein OS=Arabidopsis thaliana OX=3702 GN=AXX17_At5g63060 PE=4 SV=1;tr|F4	3	6	1	1	6	6	5	1	1	1	1	1	1	28.6	27.569	111600000	21432000	39684000	50481000	13	8584300	1648600	3052600	3883100
tr|A0A178UL71|A0A178UL71_ARATH;tr|A0A7G2FPJ1|A0A7G2FPJ1_ARATH;tr|A0A654GDY8|A0A654GDY8_ARATH;sp|Q9FN05|PSL5_ARATH;tr|A0A1P8BAU5|A0A1P8BAU5_ARATH	tr|A0A178UL71|A0A178UL71_ARATH RSW3 OS=Arabidopsis thaliana OX=3702 GN=AXX17_At5g63420 PE=3 SV=1;tr|A0A7G2FPJ1|A0A7G2FPJ1_ARATH (thale cress) hypothetical protein OS=Arabidopsis thaliana OX=3702 GN=AT9943_LOCUS22981 PE=3 SV=1;tr|A0A654GDY8|A0A654GDY8_ARATH	5	9	9	9	9	8	6	9	8	6	9	8	6	12.1	104.14	689490000	229780000	248340000	211380000	43	16035000	5343600	5775300	4915800
tr|A0A1P8BCX7|A0A1P8BCX7_ARATH;tr|A0A178UBZ3|A0A178UBZ3_ARATH;tr|A0A7G2FBQ0|A0A7G2FBQ0_ARATH;tr|A0A654G3C2|A0A654G3C2_ARATH;sp|Q9FN48|CAS_ARATH	tr|A0A1P8BCX7|A0A1P8BCX7_ARATH Calcium sensing receptor OS=Arabidopsis thaliana OX=3702 GN=CaS PE=1 SV=1;tr|A0A178UBZ3|A0A178UBZ3_ARATH CaS OS=Arabidopsis thaliana OX=3702 GN=AXX17_At5g22580 PE=4 SV=1;tr|A0A7G2FBQ0|A0A7G2FBQ0_ARATH (thale cress) hypothetic	5	1	1	1	1	0	0	1	0	0	1	0	0	3.5	32.958	0	0	0	0	17	0	0	0	0
tr|A0A178UEX5|A0A178UEX5_ARATH;sp|Q9FN50|CPP1_ARATH	tr|A0A178UEX5|A0A178UEX5_ARATH (thale cress) hypothetical protein OS=Arabidopsis thaliana OX=3702 GN=AXX17_At5g22550 PE=4 SV=1;sp|Q9FN50|CPP1_ARATH Protein CHAPERONE-LIKE PROTEIN OF POR1, chloroplastic OS=Arabidopsis thaliana OX=3702 GN=CPP1 PE=1 SV=1	2	2	2	2	0	2	1	0	2	1	0	2	1	7.4	28.815	16442000	0	9593500	6848700	9	1826900	0	1065900	760970
tr|A0A178UKM7|A0A178UKM7_ARATH;sp|Q9FNC9|TOM92_ARATH	tr|A0A178UKM7|A0A178UKM7_ARATH (thale cress) hypothetical protein OS=Arabidopsis thaliana OX=3702 GN=AXX17_At5g42070 PE=3 SV=1;sp|Q9FNC9|TOM92_ARATH Mitochondrial import receptor subunit TOM9-2 OS=Arabidopsis thaliana OX=3702 GN=TOM9-2 PE=1 SV=3	2	2	2	2	1	1	2	1	1	2	1	1	2	35.4	10.378	101760000	26449000	26500000	48811000	5	20352000	5289700	5300100	9762200
tr|B0ZVS7|B0ZVS7_ARATH;tr|B0ZVS1|B0ZVS1_ARATH;tr|B0ZVQ2|B0ZVQ2_ARATH;tr|B0ZVQ4|B0ZVQ4_ARATH;tr|B0ZVZ0|B0ZVZ0_ARATH;tr|B0ZVY9|B0ZVY9_ARATH;tr|B0ZVQ1|B0ZVQ1_ARATH;tr|B0ZVP8|B0ZVP8_ARATH;tr|A0A654FYV6|A0A654FYV6_ARATH;tr|A0A178UB58|A0A178UB58_ARATH;sp|Q9FNH6|NHL3_ARATH	tr|B0ZVS7|B0ZVS7_ARATH NHL3 (Fragment) OS=Arabidopsis thaliana OX=3702 GN=NHL3 PE=4 SV=1;tr|B0ZVS1|B0ZVS1_ARATH NHL3 (Fragment) OS=Arabidopsis thaliana OX=3702 GN=NHL3 PE=4 SV=1;tr|B0ZVQ2|B0ZVQ2_ARATH NHL3 (Fragment) OS=Arabidopsis thaliana OX=3702 GN=NHL3	11	1	1	1	1	1	0	1	1	0	1	1	0	9	17.778	23923000	11351000	12572000	0	9	2658200	1261300	1396900	0
tr|A0A178UJ45|A0A178UJ45_ARATH;sp|Q9FNN5|NDUV1_ARATH	tr|A0A178UJ45|A0A178UJ45_ARATH NADH dehydrogenase [ubiquinone] flavoprotein 1, mitochondrial OS=Arabidopsis thaliana OX=3702 GN=AXX17_At5g08420 PE=3 SV=1;sp|Q9FNN5|NDUV1_ARATH NADH dehydrogenase [ubiquinone] flavoprotein 1, mitochondrial OS=Arabidopsis tha	2	7	7	7	7	5	4	7	5	4	7	5	4	15.4	53.449	331440000	154730000	140450000	36249000	24	13810000	6447200	5852200	1510400
sp|Q9FT52|ATP5H_ARATH;tr|A0A178V5U2|A0A178V5U2_ARATH;tr|Q2V3P9|Q2V3P9_ARATH	sp|Q9FT52|ATP5H_ARATH ATP synthase subunit d, mitochondrial OS=Arabidopsis thaliana OX=3702 GN=At3g52300 PE=1 SV=3;tr|A0A178V5U2|A0A178V5U2_ARATH ATP synthase subunit d, mitochondrial OS=Arabidopsis thaliana OX=3702 GN=AXX17_At3g46730 PE=3 SV=1;tr|Q2V3P9|Q	3	10	10	10	10	9	10	10	9	10	10	9	10	55.4	19.586	3288700000	1127100000	1080500000	1081100000	10	328870000	112710000	108050000	108110000
tr|C0Z2J4|C0Z2J4_ARATH;tr|A0A5S9WS98|A0A5S9WS98_ARATH;tr|A0A178WGF2|A0A178WGF2_ARATH;sp|Q9FVT2|EF1G2_ARATH;tr|A0A654EP96|A0A654EP96_ARATH;tr|A0A7G2E1P2|A0A7G2E1P2_ARATH	tr|C0Z2J4|C0Z2J4_ARATH AT1G57720 protein OS=Arabidopsis thaliana OX=3702 GN=At1g57720 PE=2 SV=1;tr|A0A5S9WS98|A0A5S9WS98_ARATH Elongation factor 1-gamma 2 OS=Arabidopsis thaliana OX=3702 GN=C24_LOCUS4726 PE=4 SV=1;tr|A0A178WGF2|A0A178WGF2_ARATH Elongation	6	5	2	2	4	3	4	1	1	1	1	1	1	16.1	43.953	16151000	4710800	0	11440000	17	950070	277110	0	672960
tr|W8Q387|W8Q387_ARATH;tr|A0A178VEE3|A0A178VEE3_ARATH;sp|Q9FWA4|GAUT9_ARATH;tr|Q56WS2|Q56WS2_ARATH;tr|A0A7G2ELA5|A0A7G2ELA5_ARATH;tr|W8PVC6|W8PVC6_ARATH;tr|A0A654FAE4|A0A654FAE4_ARATH;tr|A0A5S9XFH7|A0A5S9XFH7_ARATH;tr|A0A178VIB0|A0A178VIB0_ARATH;sp|Q9LSG3|GAUT8_ARATH	tr|W8Q387|W8Q387_ARATH Hexosyltransferase (Fragment) OS=Arabidopsis thaliana OX=3702 GN=AT3G02350 PE=2 SV=1;tr|A0A178VEE3|A0A178VEE3_ARATH Hexosyltransferase OS=Arabidopsis thaliana OX=3702 GN=AXX17_At3g01570 PE=3 SV=1;sp|Q9FWA4|GAUT9_ARATH Probable galact	10	2	2	2	1	2	1	1	2	1	1	2	1	4.1	64.117	19519000	8685600	10834000	0	31	629650	280180	349470	0
tr|A0A1P8ANT3|A0A1P8ANT3_ARATH;tr|A0A7G2DRX5|A0A7G2DRX5_ARATH;tr|A0A654E664|A0A654E664_ARATH;tr|A0A178WBY9|A0A178WBY9_ARATH;sp|Q9FWX8|AB12B_ARATH	tr|A0A1P8ANT3|A0A1P8ANT3_ARATH p-glycoprotein 12 OS=Arabidopsis thaliana OX=3702 GN=ABCB12 PE=1 SV=1;tr|A0A7G2DRX5|A0A7G2DRX5_ARATH (thale cress) hypothetical protein OS=Arabidopsis thaliana OX=3702 GN=AT9943_LOCUS140 PE=4 SV=1;tr|A0A654E664|A0A654E664_ARA	5	3	2	1	2	2	0	1	1	0	1	0	0	3.1	104.29	12364000	0	12364000	0	47	263070	0	263070	0
tr|W8PVA0|W8PVA0_ARATH;tr|A0A178WEH8|A0A178WEH8_ARATH;sp|Q9FX21|STT3B_ARATH	tr|W8PVA0|W8PVA0_ARATH dolichyl-diphosphooligosaccharide--protein glycotransferase (Fragment) OS=Arabidopsis thaliana OX=3702 GN=AT1G34130 PE=2 SV=1;tr|A0A178WEH8|A0A178WEH8_ARATH dolichyl-diphosphooligosaccharide--protein glycotransferase OS=Arabidopsis t	3	2	2	2	2	2	1	2	2	1	2	2	1	2.3	82.979	35695000	20178000	7725700	7791800	36	991530	560490	214600	216440
tr|A0A7G2DYI7|A0A7G2DYI7_ARATH;tr|A0A654EJ16|A0A654EJ16_ARATH;tr|A0A5S9WMG8|A0A5S9WMG8_ARATH;tr|A0A178W6U7|A0A178W6U7_ARATH;sp|Q9FXA8|INVA_ARATH;tr|A0A5S9X9G9|A0A5S9X9G9_ARATH;sp|Q84JL5|INVH_ARATH;tr|A0A7G2EMR8|A0A7G2EMR8_ARATH;tr|A0A178VD52|A0A178VD52_ARATH;tr|B9DHK9|B9DHK9_ARATH;tr|A0A178VB38|A0A178VB38_ARATH;tr|A0A1I9LSJ7|A0A1I9LSJ7_ARATH;tr|A0A5S9X9S3|A0A5S9X9S3_ARATH;sp|B9DFA8|INVC_ARATH	tr|A0A7G2DYI7|A0A7G2DYI7_ARATH Alkaline/neutral invertase OS=Arabidopsis thaliana OX=3702 GN=AT9943_LOCUS4090 PE=3 SV=1;tr|A0A654EJ16|A0A654EJ16_ARATH Alkaline/neutral invertase OS=Arabidopsis thaliana OX=3702 GN=AN1_LOCUS4808 PE=3 SV=1;tr|A0A5S9WMG8|A0A5S	14	8	8	8	5	6	7	5	6	7	5	6	7	14.1	70.423	1080800000	51866000	63532000	965400000	36	30022000	1440700	1764800	26817000
tr|A0A7G2DRT7|A0A7G2DRT7_ARATH;tr|A0A5S9V6V0|A0A5S9V6V0_ARATH;tr|A0A178WHV5|A0A178WHV5_ARATH;sp|Q9FXH5|PUP14_ARATH	tr|A0A7G2DRT7|A0A7G2DRT7_ARATH Probable purine permease OS=Arabidopsis thaliana OX=3702 GN=AT9943_LOCUS1713 PE=3 SV=1;tr|A0A5S9V6V0|A0A5S9V6V0_ARATH Probable purine permease OS=Arabidopsis thaliana OX=3702 GN=C24_LOCUS2026 PE=3 SV=1;tr|A0A178WHV5|A0A178WHV	4	1	1	1	1	1	0	1	1	0	1	1	0	2.5	40.338	35937000	13193000	22744000	0	12	2994800	1099500	1895300	0
tr|A0A178U8X3|A0A178U8X3_ARATH;tr|A0A5S9Y303|A0A5S9Y303_ARATH;tr|A0A178U6M7|A0A178U6M7_ARATH;sp|Q9FY75|POT7_ARATH;tr|A0A7G2FBD4|A0A7G2FBD4_ARATH	tr|A0A178U8X3|A0A178U8X3_ARATH Potassium transporter OS=Arabidopsis thaliana OX=3702 GN=At5g09400 PE=3 SV=1;tr|A0A5S9Y303|A0A5S9Y303_ARATH Potassium transporter OS=Arabidopsis thaliana OX=3702 GN=C24_LOCUS21623 PE=3 SV=1;tr|A0A178U6M7|A0A178U6M7_ARATH Pota	5	1	1	1	0	1	0	0	1	0	0	1	0	1	81.384	0	0	0	0	24	0	0	0	0
tr|A0A7G2EQ94|A0A7G2EQ94_ARATH;tr|A0A178VII1|A0A178VII1_ARATH;tr|A0A5S9XHW2|A0A5S9XHW2_ARATH;sp|Q9FYC2|PAO_ARATH;tr|B0ZTV1|B0ZTV1_ARATH;tr|B0ZTU8|B0ZTU8_ARATH;tr|B0ZU14|B0ZU14_ARATH;tr|B0ZTX0|B0ZTX0_ARATH;tr|B0ZU00|B0ZU00_ARATH;tr|B0ZTZ8|B0ZTZ8_ARATH;tr|B0ZTY3|B0ZTY3_ARATH;tr|B0ZTW8|B0ZTW8_ARATH;tr|B0ZTX1|B0ZTX1_ARATH;tr|B0ZTS8|B0ZTS8_ARATH;tr|B0ZU05|B0ZU05_ARATH;tr|B0ZTW3|B0ZTW3_ARATH;tr|B0ZTV8|…	tr|A0A7G2EQ94|A0A7G2EQ94_ARATH (thale cress) hypothetical protein OS=Arabidopsis thaliana OX=3702 GN=AT9943_LOCUS12757 PE=3 SV=1;tr|A0A178VII1|A0A178VII1_ARATH PAO OS=Arabidopsis thaliana OX=3702 GN=AXX17_At3g38700 PE=4 SV=1;tr|A0A5S9XHW2|A0A5S9XHW2_ARATH	42	2	2	2	1	2	0	1	2	0	1	2	0	2.3	114.81	25400000	6908200	18492000	0	58	437930	119110	318830	0
tr|F4JYB8|F4JYB8_ARATH;tr|A0A7G2FCD9|A0A7G2FCD9_ARATH;tr|A0A654G5A7|A0A654G5A7_ARATH;tr|A0A178UDT0|A0A178UDT0_ARATH;sp|Q9FYQ8|TMN11_ARATH	tr|F4JYB8|F4JYB8_ARATH Transmembrane 9 superfamily member OS=Arabidopsis thaliana OX=3702 GN=At5g35160 PE=1 SV=1;tr|A0A7G2FCD9|A0A7G2FCD9_ARATH Transmembrane 9 superfamily member OS=Arabidopsis thaliana OX=3702 GN=AT9943_LOCUS20502 PE=3 SV=1;tr|A0A654G5A7|	5	2	2	1	1	1	1	1	1	1	1	0	0	2.4	71.427	55468000	0	45319000	10149000	21	2641300	0	2158000	483310
tr|Q9ZVA7|Q9ZVA7_ARATH;tr|A0A178WI32|A0A178WI32_ARATH;tr|A0A5S9US97|A0A5S9US97_ARATH;tr|A0A178WEP1|A0A178WEP1_ARATH;sp|Q9FZ45|Y1686_ARATH	tr|Q9ZVA7|Q9ZVA7_ARATH F9K20.7 protein OS=Arabidopsis thaliana OX=3702 GN=At1g78880 PE=1 SV=1;tr|A0A178WI32|A0A178WI32_ARATH (thale cress) hypothetical protein OS=Arabidopsis thaliana OX=3702 GN=At1g78880 PE=1 SV=1;tr|A0A5S9US97|A0A5S9US97_ARATH (thale cre	5	1	1	1	1	1	0	1	1	0	1	1	0	3.8	50.104	12703000	3917200	8786200	0	23	552320	170310	382010	0
tr|C0Z2S4|C0Z2S4_ARATH;sp|Q9FZ76|RL61_ARATH	tr|C0Z2S4|C0Z2S4_ARATH AT1G18540 protein OS=Arabidopsis thaliana OX=3702 GN=At1g18540 PE=2 SV=1;sp|Q9FZ76|RL61_ARATH 60S ribosomal protein L6-1 OS=Arabidopsis thaliana OX=3702 GN=RPL6A PE=2 SV=1	2	3	3	1	3	3	3	3	3	3	1	1	1	24.8	18.205	124550000	42915000	60772000	20862000	9	13839000	4768300	6752400	2318000
tr|A0A7G2DT97|A0A7G2DT97_ARATH;tr|A0A654ED05|A0A654ED05_ARATH;tr|A0A5S9VZV0|A0A5S9VZV0_ARATH;tr|A0A178WPP2|A0A178WPP2_ARATH;sp|Q9FZD1|PPR58_ARATH	tr|A0A7G2DT97|A0A7G2DT97_ARATH (thale cress) hypothetical protein OS=Arabidopsis thaliana OX=3702 GN=AT9943_LOCUS2218 PE=4 SV=1;tr|A0A654ED05|A0A654ED05_ARATH Pentatricopeptide repeat-containing protein OS=Arabidopsis thaliana OX=3702 GN=AN1_LOCUS2702 PE=4	5	5	5	5	3	1	4	3	1	4	3	1	4	11.7	70.264	158530000	28548000	13362000	116620000	28	5661800	1019600	477230	4165000
tr|A0A7G2F5W2|A0A7G2F5W2_ARATH;tr|A0A178UTZ4|A0A178UTZ4_ARATH;sp|Q9LDD8|MCCB_ARATH;tr|Q56ZH9|Q56ZH9_ARATH;tr|A0A178VUZ4|A0A178VUZ4_ARATH;tr|O82762|O82762_ARATH;tr|A0A654F6X2|A0A654F6X2_ARATH;tr|A0A5S9X187|A0A5S9X187_ARATH;tr|A0A7G2EB68|A0A7G2EB68_ARATH	tr|A0A7G2F5W2|A0A7G2F5W2_ARATH methylcrotonoyl-CoA carboxylase OS=Arabidopsis thaliana OX=3702 GN=AT9943_LOCUS17457 PE=3 SV=1;tr|A0A178UTZ4|A0A178UTZ4_ARATH methylcrotonoyl-CoA carboxylase OS=Arabidopsis thaliana OX=3702 GN=AXX17_At4g38940 PE=3 SV=1;sp|Q9L	9	11	11	11	11	10	10	11	10	10	11	10	10	21.8	61.626	865030000	240490000	199590000	424950000	30	28834000	8016400	6652900	14165000
tr|A8MS34|A8MS34_ARATH;tr|Q0WU95|Q0WU95_ARATH;tr|A0A384L6G7|A0A384L6G7_ARATH;sp|Q9LDU6|ST7R_ARATH	tr|A8MS34|A8MS34_ARATH Ergosterol biosynthesis ERG4/ERG24 family OS=Arabidopsis thaliana OX=3702 GN=DWF5 PE=1 SV=1;tr|Q0WU95|Q0WU95_ARATH Sterol delta7 reductase OS=Arabidopsis thaliana OX=3702 GN=At1g50430 PE=2 SV=1;tr|A0A384L6G7|A0A384L6G7_ARATH (thale c	4	1	1	1	1	1	0	1	1	0	1	1	0	3	49.404	57706000	25795000	31911000	0	10	5770600	2579500	3191100	0
tr|W8PUP8|W8PUP8_ARATH;tr|A0A5S9XMN9|A0A5S9XMN9_ARATH;tr|A0A178VJI1|A0A178VJI1_ARATH;sp|Q9LE59|GAUT1_ARATH	tr|W8PUP8|W8PUP8_ARATH Hexosyltransferase (Fragment) OS=Arabidopsis thaliana OX=3702 GN=AT3G61130 PE=2 SV=1;tr|A0A5S9XMN9|A0A5S9XMN9_ARATH Hexosyltransferase OS=Arabidopsis thaliana OX=3702 GN=AT9943_LOCUS14181 PE=3 SV=1;tr|A0A178VJI1|A0A178VJI1_ARATH Hexo	4	1	1	1	1	1	1	1	1	1	1	1	1	1.6	77.372	41938000	11941000	15973000	14025000	44	953140	271380	363020	318750
tr|A0A178VK33|A0A178VK33_ARATH;tr|A0A654FJN7|A0A654FJN7_ARATH;tr|A0A5S9XMN3|A0A5S9XMN3_ARATH;sp|Q9LEX1|CLB_ARATH;tr|A0A7G2ES40|A0A7G2ES40_ARATH;tr|A0A7G2ET82|A0A7G2ET82_ARATH;tr|A0A7G2EVB5|A0A7G2EVB5_ARATH;tr|F4JD27|F4JD27_ARATH;tr|Q9LDM1|Q9LDM1_ARATH;tr|F4JD16|F4JD16_ARATH;tr|A0A5S9XK81|A0A5S9XK81_ARATH	tr|A0A178VK33|A0A178VK33_ARATH (thale cress) hypothetical protein OS=Arabidopsis thaliana OX=3702 GN=At3g61050 PE=3 SV=1;tr|A0A654FJN7|A0A654FJN7_ARATH Synaptotagmin-5 OS=Arabidopsis thaliana OX=3702 GN=AN1_LOCUS16474 PE=3 SV=1;tr|A0A5S9XMN3|A0A5S9XMN3_ARA	11	7	7	7	7	7	2	7	7	2	7	7	2	15	45.092	545460000	240950000	266530000	37970000	21	25974000	11474000	12692000	1808100
tr|A0A7G2FN67|A0A7G2FN67_ARATH;tr|Q0WV19|Q0WV19_ARATH;tr|B9DH83|B9DH83_ARATH;tr|A0A384L942|A0A384L942_ARATH;sp|Q9LF79|ACA8_ARATH;tr|A0A654GBX5|A0A654GBX5_ARATH;tr|Q8H7E4|Q8H7E4_ARATH;tr|A0A5S9XE70|A0A5S9XE70_ARATH;tr|A0A178VER8|A0A178VER8_ARATH;sp|Q9LU41|ACA9_ARATH;tr|A0A7G2EMD1|A0A7G2EMD1_ARATH;tr|A0A7G2EQT2|A0A7G2EQT2_ARATH	tr|A0A7G2FN67|A0A7G2FN67_ARATH Calcium-transporting ATPase OS=Arabidopsis thaliana OX=3702 GN=AT9943_LOCUS22386 PE=3 SV=1;tr|Q0WV19|Q0WV19_ARATH Calcium-transporting ATPase OS=Arabidopsis thaliana OX=3702 GN=At5g57110 PE=2 SV=1;tr|B9DH83|B9DH83_ARATH Calci	12	10	10	10	10	10	4	10	10	4	10	10	4	9.5	115.6	600360000	235370000	300480000	64504000	45	13341000	5230400	6677400	1433400
tr|A0A7G2EUT2|A0A7G2EUT2_ARATH;tr|A0A178V6N9|A0A178V6N9_ARATH;sp|Q9LFH6|LUL2_ARATH	tr|A0A7G2EUT2|A0A7G2EUT2_ARATH E3 ubiquitin-protein ligase OS=Arabidopsis thaliana OX=3702 GN=AT9943_LOCUS13515 PE=3 SV=1;tr|A0A178V6N9|A0A178V6N9_ARATH E3 ubiquitin-protein ligase OS=Arabidopsis thaliana OX=3702 GN=AXX17_At3g47800 PE=3 SV=1;sp|Q9LFH6|LUL2	3	1	1	1	0	0	1	0	0	1	0	0	1	2.3	33.598	0	0	0	0	16	0	0	0	0
tr|A0A7G2F9U8|A0A7G2F9U8_ARATH;tr|A0A178UF45|A0A178UF45_ARATH;sp|Q9LFP1|VA713_ARATH;tr|A0A5S9Y409|A0A5S9Y409_ARATH;tr|A0A1P8BEB3|A0A1P8BEB3_ARATH	tr|A0A7G2F9U8|A0A7G2F9U8_ARATH (thale cress) hypothetical protein OS=Arabidopsis thaliana OX=3702 GN=AT9943_LOCUS18863 PE=3 SV=1;tr|A0A178UF45|A0A178UF45_ARATH VAMP713 OS=Arabidopsis thaliana OX=3702 GN=AXX17_At5g10830 PE=3 SV=1;sp|Q9LFP1|VA713_ARATH Vesic	5	1	1	1	1	1	0	1	1	0	1	1	0	5.1	22.659	8490300	3434800	5055500	0	10	849030	343480	505550	0
tr|A0A7G2F7R1|A0A7G2F7R1_ARATH;tr|A0A654G129|A0A654G129_ARATH;tr|A0A5S9Y480|A0A5S9Y480_ARATH;tr|A0A178UR93|A0A178UR93_ARATH;sp|Q9LFR0|GMAN2_ARATH	tr|A0A7G2F7R1|A0A7G2F7R1_ARATH Alpha-mannosidase OS=Arabidopsis thaliana OX=3702 GN=AT9943_LOCUS19168 PE=3 SV=1;tr|A0A654G129|A0A654G129_ARATH Alpha-mannosidase OS=Arabidopsis thaliana OX=3702 GN=AN1_LOCUS22263 PE=3 SV=1;tr|A0A5S9Y480|A0A5S9Y480_ARATH Alph	5	2	2	2	1	2	1	1	2	1	1	2	1	3.1	100.71	18630000	3260400	10261000	5109300	43	433260	75824	238620	118820
tr|A0A5S9WQC8|A0A5S9WQC8_ARATH;tr|A0A178WCK6|A0A178WCK6_ARATH;sp|Q9LG23|PPR82_ARATH	tr|A0A5S9WQC8|A0A5S9WQC8_ARATH (thale cress) hypothetical protein OS=Arabidopsis thaliana OX=3702 GN=AT9943_LOCUS4027 PE=4 SV=1;tr|A0A178WCK6|A0A178WCK6_ARATH Pentatricopeptide repeat-containing protein At1g55890, mitochondrial-like OS=Arabidopsis thaliana	3	2	2	2	0	0	2	0	0	2	0	0	2	4.3	44.88	30702000	0	0	30702000	25	1228100	0	0	1228100
tr|F4J0D8|F4J0D8_ARATH;tr|A0A178VAM3|A0A178VAM3_ARATH;sp|Q9LHA4|VA0D2_ARATH	tr|F4J0D8|F4J0D8_ARATH V-type proton ATPase subunit OS=Arabidopsis thaliana OX=3702 GN=At3g28715 PE=1 SV=1;tr|A0A178VAM3|A0A178VAM3_ARATH V-type proton ATPase subunit OS=Arabidopsis thaliana OX=3702 GN=AXX17_At3g31380 PE=3 SV=1;sp|Q9LHA4|VA0D2_ARATH V-type	3	6	1	1	6	6	2	1	1	0	1	1	0	18.4	40.044	26170000	11389000	14781000	0	18	1453900	632700	821180	0
tr|A0A178V9B1|A0A178V9B1_ARATH;sp|Q9LHE5|TO401_ARATH;tr|A0A7G2EP35|A0A7G2EP35_ARATH;tr|A0A1I9LPN4|A0A1I9LPN4_ARATH	tr|A0A178V9B1|A0A178V9B1_ARATH TOM40 OS=Arabidopsis thaliana OX=3702 GN=AXX17_At3g21310 PE=3 SV=1;sp|Q9LHE5|TO401_ARATH Mitochondrial import receptor subunit TOM40-1 OS=Arabidopsis thaliana OX=3702 GN=TOM40-1 PE=1 SV=3;tr|A0A7G2EP35|A0A7G2EP35_ARATH Serine	4	6	6	6	6	6	6	6	6	6	6	6	6	27.2	34.25	649320000	216710000	108920000	323690000	14	46380000	15479000	7779800	23121000
tr|A0A178VFH3|A0A178VFH3_ARATH;sp|Q9LHI0|NDUA6_ARATH	tr|A0A178VFH3|A0A178VFH3_ARATH (thale cress) hypothetical protein OS=Arabidopsis thaliana OX=3702 GN=AXX17_At3g12290 PE=3 SV=1;sp|Q9LHI0|NDUA6_ARATH NADH dehydrogenase [ubiquinone] 1 alpha subcomplex subunit 6 OS=Arabidopsis thaliana OX=3702 GN=At3g12260 P	2	1	1	1	1	1	1	1	1	1	1	1	1	9.8	15.082	32560000	9780500	9376600	13403000	9	3617800	1086700	1041800	1489200
tr|A0A5S9XEG7|A0A5S9XEG7_ARATH;tr|A0A178V8Y4|A0A178V8Y4_ARATH;sp|Q9LIF9|BGL19_ARATH;tr|A0A7G2EN79|A0A7G2EN79_ARATH	tr|A0A5S9XEG7|A0A5S9XEG7_ARATH Sinigrinase OS=Arabidopsis thaliana OX=3702 GN=AN1_LOCUS13572 PE=3 SV=1;tr|A0A178V8Y4|A0A178V8Y4_ARATH BGLU19 OS=Arabidopsis thaliana OX=3702 GN=At3g21370 PE=3 SV=1;sp|Q9LIF9|BGL19_ARATH Beta-glucosidase 19 OS=Arabidopsis tha	4	4	2	2	1	3	3	0	1	2	0	1	2	8	60.014	65403000	0	9446200	55957000	26	2515500	0	363310	2152200
tr|A0A5S9XF99|A0A5S9XF99_ARATH;tr|A0A178VIF6|A0A178VIF6_ARATH;sp|Q9LIL4|P24B3_ARATH	tr|A0A5S9XF99|A0A5S9XF99_ARATH GOLD domain-containing protein OS=Arabidopsis thaliana OX=3702 GN=C24_LOCUS13578 PE=3 SV=1;tr|A0A178VIF6|A0A178VIF6_ARATH (thale cress) hypothetical protein OS=Arabidopsis thaliana OX=3702 GN=AXX17_At3g24610 PE=3 SV=1;sp|Q9LI	3	2	2	2	2	2	2	2	2	2	2	2	2	9.8	24.315	596500000	92793000	229700000	274010000	5	119300000	18559000	45939000	54802000
tr|A0A654FAT2|A0A654FAT2_ARATH;tr|A0A5S9XFX3|A0A5S9XFX3_ARATH;tr|A0A178VLZ8|A0A178VLZ8_ARATH;sp|Q9LIP6|C71BV_ARATH;tr|A0A7G2ENK9|A0A7G2ENK9_ARATH	tr|A0A654FAT2|A0A654FAT2_ARATH Cytochrome P450 OS=Arabidopsis thaliana OX=3702 GN=AN1_LOCUS14111 PE=3 SV=1;tr|A0A5S9XFX3|A0A5S9XFX3_ARATH Cytochrome P450 OS=Arabidopsis thaliana OX=3702 GN=C24_LOCUS13949 PE=3 SV=1;tr|A0A178VLZ8|A0A178VLZ8_ARATH CYP71B34 OS	5	1	1	1	1	1	0	1	1	0	1	1	0	2.4	57.145	25121000	16347000	8774000	0	29	866230	563680	302550	0
tr|Q9FE04|Q9FE04_ARATH;tr|A0A178VK72|A0A178VK72_ARATH;sp|Q9LJI5|VA0D1_ARATH;tr|A0A7G2EST4|A0A7G2EST4_ARATH	tr|Q9FE04|Q9FE04_ARATH V-type proton ATPase subunit OS=Arabidopsis thaliana OX=3702 GN=At3g28710 PE=2 SV=1;tr|A0A178VK72|A0A178VK72_ARATH V-type proton ATPase subunit OS=Arabidopsis thaliana OX=3702 GN=AXX17_At3g31370 PE=3 SV=1;sp|Q9LJI5|VA0D1_ARATH V-type	4	6	6	1	6	6	3	6	6	3	1	1	1	14.5	40.773	514690000	165870000	326280000	22539000	19	27089000	8729800	17173000	1186300
tr|A0A654FCP4|A0A654FCP4_ARATH;tr|A0A5S9XGL2|A0A5S9XGL2_ARATH;tr|A0A178V9I8|A0A178V9I8_ARATH;sp|Q9LJX0|AB19B_ARATH;tr|Q0WLW0|Q0WLW0_ARATH;tr|Q56ZW0|Q56ZW0_ARATH	tr|A0A654FCP4|A0A654FCP4_ARATH (thale cress) hypothetical protein OS=Arabidopsis thaliana OX=3702 GN=AN1_LOCUS14394 PE=4 SV=1;tr|A0A5S9XGL2|A0A5S9XGL2_ARATH ABC transporter B family member 1 OS=Arabidopsis thaliana OX=3702 GN=C24_LOCUS14233 PE=4 SV=1;tr|A0	6	8	8	7	6	6	1	6	6	1	5	5	1	7.9	136.79	143570000	42113000	59671000	41790000	68	2111400	619310	877520	614560
sp|Q9LK29|CYC1A_ARATH;tr|A0A178VJH9|A0A178VJH9_ARATH;tr|A0A7G2EPM9|A0A7G2EPM9_ARATH	sp|Q9LK29|CYC1A_ARATH Cytochrome c1 1, heme protein, mitochondrial OS=Arabidopsis thaliana OX=3702 GN=CYC1-1 PE=1 SV=1;tr|A0A178VJH9|A0A178VJH9_ARATH Cytochrome c domain-containing protein OS=Arabidopsis thaliana OX=3702 GN=AXX17_At3g29680 PE=4 SV=1;tr|A0A	3	13	13	7	11	11	13	11	11	13	5	5	7	51.5	33.65	21979000000	5123200000	7427100000	9428500000	15	1465300000	341550000	495140000	628570000
tr|A0A5S9XD20|A0A5S9XD20_ARATH;tr|A0A178VKC8|A0A178VKC8_ARATH;sp|Q9LK57|PP226_ARATH	tr|A0A5S9XD20|A0A5S9XD20_ARATH (thale cress) hypothetical protein OS=Arabidopsis thaliana OX=3702 GN=AN1_LOCUS12650 PE=4 SV=1;tr|A0A178VKC8|A0A178VKC8_ARATH Pentatricopeptide repeat-containing protein At3g13160, mitochondrial-like OS=Arabidopsis thaliana O	3	2	2	2	0	0	2	0	0	2	0	0	2	5.3	44.916	15827000	0	0	15827000	25	633100	0	0	633100
tr|A0A178VES2|A0A178VES2_ARATH;sp|Q9LK94|MDAR4_ARATH	tr|A0A178VES2|A0A178VES2_ARATH MDAR4 OS=Arabidopsis thaliana OX=3702 GN=AXX17_At3g30320 PE=4 SV=1;sp|Q9LK94|MDAR4_ARATH Monodehydroascorbate reductase 4, peroxisomal OS=Arabidopsis thaliana OX=3702 GN=MDAR4 PE=1 SV=1	2	1	1	1	1	1	1	1	1	1	1	1	1	2	53.526	34140000	7353200	14077000	12710000	28	1219300	262610	502740	453920
tr|A0A7G2FAT4|A0A7G2FAT4_ARATH;tr|A0A5S9Y8G8|A0A5S9Y8G8_ARATH;sp|Q9LKR3|BIP1_ARATH;tr|A0A178UPP6|A0A178UPP6_ARATH	tr|A0A7G2FAT4|A0A7G2FAT4_ARATH (thale cress) hypothetical protein OS=Arabidopsis thaliana OX=3702 GN=AT9943_LOCUS20325 PE=3 SV=1;tr|A0A5S9Y8G8|A0A5S9Y8G8_ARATH Luminal-binding protein 5 OS=Arabidopsis thaliana OX=3702 GN=AN1_LOCUS23580 PE=3 SV=1;sp|Q9LKR3|	4	26	26	1	23	23	25	23	23	25	1	1	1	32.3	73.657	4876100000	1666400000	1810400000	1399300000	31	157290000	53755000	58401000	45138000
tr|A0A1P8AX15|A0A1P8AX15_ARATH;tr|A0A7G2DUZ4|A0A7G2DUZ4_ARATH;tr|A0A5S9V828|A0A5S9V828_ARATH;tr|A0A178WEX1|A0A178WEX1_ARATH;sp|Q9LN20|P4H3_ARATH;tr|A0A178VTC7|A0A178VTC7_ARATH;sp|Q24JN5|P4H5_ARATH	tr|A0A1P8AX15|A0A1P8AX15_ARATH 2-oxoglutarate (2OG) and Fe(II)-dependent oxygenase superfamily protein OS=Arabidopsis thaliana OX=3702 GN=At1g20270 PE=1 SV=1;tr|A0A7G2DUZ4|A0A7G2DUZ4_ARATH (thale cress) hypothetical protein OS=Arabidopsis thaliana OX=3702	7	2	2	2	1	2	1	1	2	1	1	2	1	9	23.351	88623000	26507000	37429000	24687000	8	11078000	3313400	4678600	3085900
tr|A0A178WBS7|A0A178WBS7_ARATH;sp|Q9LN62|RRA3_ARATH	tr|A0A178WBS7|A0A178WBS7_ARATH Glycosyltransferase OS=Arabidopsis thaliana OX=3702 GN=AXX17_At1g20300 PE=3 SV=1;sp|Q9LN62|RRA3_ARATH Arabinosyltransferase RRA3 OS=Arabidopsis thaliana OX=3702 GN=RRA3 PE=2 SV=1	2	1	1	1	1	0	0	1	0	0	1	0	0	2.3	48.251	0	0	0	0	22	0	0	0	0
tr|A0A1P8AT28|A0A1P8AT28_ARATH;tr|A0A7G2E190|A0A7G2E190_ARATH;tr|A0A384L8U8|A0A384L8U8_ARATH;tr|A0A178W582|A0A178W582_ARATH;sp|Q9LNH5|PT148_ARATH;tr|A0A384KZW7|A0A384KZW7_ARATH;tr|A0A178VCQ1|A0A178VCQ1_ARATH;sp|Q9LRP2|PT317_ARATH	tr|A0A1P8AT28|A0A1P8AT28_ARATH Nodulin MtN21 /EamA-like transporter family protein OS=Arabidopsis thaliana OX=3702 GN=At1g48230 PE=1 SV=1;tr|A0A7G2E190|A0A7G2E190_ARATH (thale cress) hypothetical protein OS=Arabidopsis thaliana OX=3702 GN=AT9943_LOCUS3338	8	1	1	1	1	1	1	1	1	1	1	1	1	3.4	32.379	39412000	7228100	16433000	15750000	8	4926500	903510	2054100	1968800
tr|Q93ZI2|Q93ZI2_ARATH;tr|A0A5S9V8W3|A0A5S9V8W3_ARATH;tr|A0A178WL99|A0A178WL99_ARATH;sp|Q9LNU4|PSD3A_ARATH;tr|A0A7G2DUN1|A0A7G2DUN1_ARATH	tr|Q93ZI2|Q93ZI2_ARATH At1g20200/T20H2_4 OS=Arabidopsis thaliana OX=3702 PE=2 SV=1;tr|A0A5S9V8W3|A0A5S9V8W3_ARATH PCI domain-containing protein OS=Arabidopsis thaliana OX=3702 GN=AN1_LOCUS2156 PE=3 SV=1;tr|A0A178WL99|A0A178WL99_ARATH HAP15 OS=Arabidopsis t	5	1	1	1	1	1	0	1	1	0	1	1	0	5.6	43.054	8124200	3734300	4389800	0	25	324970	149370	175590	0
tr|A0A178W4K0|A0A178W4K0_ARATH;sp|Q9LQ73|PX11C_ARATH	tr|A0A178W4K0|A0A178W4K0_ARATH (thale cress) hypothetical protein OS=Arabidopsis thaliana OX=3702 GN=AXX17_At1g00950 PE=3 SV=1;sp|Q9LQ73|PX11C_ARATH Peroxisomal membrane protein 11C OS=Arabidopsis thaliana OX=3702 GN=PEX11C PE=1 SV=1	2	2	1	1	2	2	1	1	1	0	1	1	0	11.1	25.912	14483000	8505000	5978000	0	11	1316600	773180	543460	0
tr|F4HZY9|F4HZY9_ARATH;tr|A0A178W322|A0A178W322_ARATH;sp|Q9LQF2|CINV1_ARATH	tr|F4HZY9|F4HZY9_ARATH Alkaline/neutral invertase OS=Arabidopsis thaliana OX=3702 GN=CINV1 PE=1 SV=1;tr|A0A178W322|A0A178W322_ARATH Alkaline/neutral invertase OS=Arabidopsis thaliana OX=3702 GN=AXX17_At1g36380 PE=3 SV=1;sp|Q9LQF2|CINV1_ARATH Alkaline/neutr	3	1	1	1	1	1	0	1	1	0	1	1	0	2.4	52.215	12429000	5982800	6446500	0	27	460340	221580	238760	0
sp|Q9LQI7|CIA30_ARATH;tr|A0A178WGH6|A0A178WGH6_ARATH;tr|F4I7I6|F4I7I6_ARATH	sp|Q9LQI7|CIA30_ARATH Probable complex I intermediate-associated protein 30 OS=Arabidopsis thaliana OX=3702 GN=At1g17350 PE=1 SV=2;tr|A0A178WGH6|A0A178WGH6_ARATH (thale cress) hypothetical protein OS=Arabidopsis thaliana OX=3702 GN=AXX17_At1g18210 PE=3 SV=	3	1	1	1	0	1	1	0	1	1	0	1	1	7.9	25.248	45680000	0	19043000	26637000	11	4152700	0	1731200	2421500
sp|Q9LQY3|P24D9_ARATH;tr|A0A178WJP9|A0A178WJP9_ARATH;tr|A0A654EI83|A0A654EI83_ARATH	sp|Q9LQY3|P24D9_ARATH Transmembrane emp24 domain-containing protein p24delta9 OS=Arabidopsis thaliana OX=3702 GN=At1g26690 PE=2 SV=1;tr|A0A178WJP9|A0A178WJP9_ARATH GOLD domain-containing protein OS=Arabidopsis thaliana OX=3702 GN=AXX17_At1g27080 PE=3 SV=1;	3	2	1	1	2	2	1	1	1	1	1	1	1	8.9	24.397	33517000	2979900	9667400	20870000	10	3351700	297990	966740	2087000
tr|A0A5S9XDH6|A0A5S9XDH6_ARATH;tr|F4JFV6|F4JFV6_ARATH;tr|A0A7G2EKV9|A0A7G2EKV9_ARATH;tr|A8MS37|A8MS37_ARATH;tr|B3H4B8|B3H4B8_ARATH;tr|Q2V3V9|Q2V3V9_ARATH;tr|A0A654FH32|A0A654FH32_ARATH;tr|A0A178VBY9|A0A178VBY9_ARATH;sp|Q9LRS0|GLO2_ARATH;sp|Q9LRR9|GLO1_ARATH;tr|A0A178VGT8|A0A178VGT8_ARATH;tr|A0A384L6X3|A0A384L6X3_ARATH;tr|A0A5S9XCL6|A0A5S9XCL6_ARATH;tr|Q56ZN0|Q56ZN0_ARATH;tr|A0A654FQJ9|A0A654FQJ9_…	tr|A0A5S9XDH6|A0A5S9XDH6_ARATH (S)-2-hydroxy-acid oxidase OS=Arabidopsis thaliana OX=3702 GN=C24_LOCUS12641 PE=3 SV=1;tr|F4JFV6|F4JFV6_ARATH (S)-2-hydroxy-acid oxidase OS=Arabidopsis thaliana OX=3702 GN=GOX2 PE=1 SV=1;tr|A0A7G2EKV9|A0A7G2EKV9_ARATH (S)-2-h	20	2	2	2	0	1	1	0	1	1	0	1	1	5.8	82.987	1197700	0	1197700	0	45	26615	0	26615	0
tr|Q0WP37|Q0WP37_ARATH;tr|A0A384KJX6|A0A384KJX6_ARATH;sp|Q9LS01|AOC3_ARATH	tr|Q0WP37|Q0WP37_ARATH allene-oxide cyclase OS=Arabidopsis thaliana OX=3702 GN=At3g25780 PE=2 SV=1;tr|A0A384KJX6|A0A384KJX6_ARATH allene-oxide cyclase OS=Arabidopsis thaliana OX=3702 GN=AXX17_At3g27820 PE=3 SV=1;sp|Q9LS01|AOC3_ARATH Allene oxide cyclase 3,	3	2	2	2	2	2	1	2	2	1	2	2	1	12.8	28.398	44059000	12542000	22236000	9281500	13	3389200	964800	1710400	713960
tr|A0A178VH12|A0A178VH12_ARATH;tr|A0A654F8F9|A0A654F8F9_ARATH;tr|A0A5S9XDV8|A0A5S9XDV8_ARATH;sp|Q9LS42|CASP_ARATH	tr|A0A178VH12|A0A178VH12_ARATH Protein CASP OS=Arabidopsis thaliana OX=3702 GN=At3g18480 PE=3 SV=1;tr|A0A654F8F9|A0A654F8F9_ARATH Protein CASP OS=Arabidopsis thaliana OX=3702 GN=AN1_LOCUS13255 PE=3 SV=1;tr|A0A5S9XDV8|A0A5S9XDV8_ARATH Protein CASP OS=Arabid	4	4	4	4	2	2	2	2	2	2	2	2	2	6.6	70.318	42547000	3246800	20565000	18735000	36	1181900	90188	571250	520430
tr|A0A178VI56|A0A178VI56_ARATH;sp|Q9LS94|RAG3F_ARATH;tr|A0A5S9WP77|A0A5S9WP77_ARATH;tr|A0A178VHX7|A0A178VHX7_ARATH;sp|Q9LW76|RAG3C_ARATH;sp|Q9C820|RAG3D_ARATH;tr|A0A178WJU6|A0A178WJU6_ARATH;tr|A0A178WGP7|A0A178WGP7_ARATH;sp|O04157|RAG3B_ARATH	tr|A0A178VI56|A0A178VI56_ARATH (thale cress) hypothetical protein OS=Arabidopsis thaliana OX=3702 GN=AXX17_At3g20010 PE=4 SV=1;sp|Q9LS94|RAG3F_ARATH Ras-related protein RABG3f OS=Arabidopsis thaliana OX=3702 GN=RABG3F PE=1 SV=1	9	5	5	2	5	5	4	5	5	4	2	2	2	22.8	23.102	282620000	102840000	135990000	43792000	13	21740000	7911100	10460000	3368600
sp|Q9LSB4|NAI2_ARATH;tr|A0A1I9LQE6|A0A1I9LQE6_ARATH;tr|A0A654F8N8|A0A654F8N8_ARATH;tr|A0A178VJ32|A0A178VJ32_ARATH;tr|A0A1I9LQE4|A0A1I9LQE4_ARATH;tr|A0A1I9LQE5|A0A1I9LQE5_ARATH	sp|Q9LSB4|NAI2_ARATH TSA1-like protein OS=Arabidopsis thaliana OX=3702 GN=NAI2 PE=1 SV=1;tr|A0A1I9LQE6|A0A1I9LQE6_ARATH DNA topoisomerase-like protein OS=Arabidopsis thaliana OX=3702 GN=NAI2 PE=1 SV=1;tr|A0A654F8N8|A0A654F8N8_ARATH TSA1-like protein OS=Ara	6	16	16	16	16	15	11	16	15	11	16	15	11	24.5	85.015	1199900000	507950000	507620000	184280000	51	23527000	9959800	9953400	3613400
tr|A0A1I9LN42|A0A1I9LN42_ARATH;tr|A0A7G2EQL1|A0A7G2EQL1_ARATH;tr|A0A178VFN1|A0A178VFN1_ARATH;sp|Q9LSQ2|PP239_ARATH	tr|A0A1I9LN42|A0A1I9LN42_ARATH Pentatricopeptide (PPR) domain protein 40 OS=Arabidopsis thaliana OX=3702 GN=PPR40 PE=1 SV=1;tr|A0A7G2EQL1|A0A7G2EQL1_ARATH (thale cress) hypothetical protein OS=Arabidopsis thaliana OX=3702 GN=AT9943_LOCUS11257 PE=4 SV=1;tr|	4	1	1	1	0	0	1	0	0	1	0	0	1	1.7	59.879	75139000	0	0	75139000	32	2348100	0	0	2348100
tr|A0A654GBF9|A0A654GBF9_ARATH;tr|A0A178UHL8|A0A178UHL8_ARATH;sp|Q9LSQ5|FQR1_ARATH;tr|F4K0D0|F4K0D0_ARATH	tr|A0A654GBF9|A0A654GBF9_ARATH NAD(P)H dehydrogenase (quinone) OS=Arabidopsis thaliana OX=3702 GN=AN1_LOCUS25720 PE=3 SV=1;tr|A0A178UHL8|A0A178UHL8_ARATH NAD(P)H dehydrogenase (quinone) OS=Arabidopsis thaliana OX=3702 GN=AXX17_At5g53580 PE=3 SV=1;sp|Q9LSQ5	4	1	1	1	1	0	0	1	0	0	1	0	0	5.4	21.824	15088000	15088000	0	0	9	1676500	1676500	0	0
tr|A0A654G3T1|A0A654G3T1_ARATH;tr|A0A178UPV3|A0A178UPV3_ARATH;sp|Q9LT02|PDR2_ARATH	tr|A0A654G3T1|A0A654G3T1_ARATH Manganese-transporting ATPase PDR2 OS=Arabidopsis thaliana OX=3702 GN=AN1_LOCUS23103 PE=3 SV=1;tr|A0A178UPV3|A0A178UPV3_ARATH PDR2 OS=Arabidopsis thaliana OX=3702 GN=AXX17_At5g23210 PE=3 SV=1;sp|Q9LT02|PDR2_ARATH Probable man	3	3	3	3	1	1	3	1	1	3	1	1	3	2.9	131.1	27953000	4054800	4226100	19672000	59	473780	68725	71629	333420
tr|A0A178V976|A0A178V976_ARATH;sp|Q9LTR2|TGD2_ARATH	tr|A0A178V976|A0A178V976_ARATH (thale cress) hypothetical protein OS=Arabidopsis thaliana OX=3702 GN=AXX17_At3g21660 PE=4 SV=1;sp|Q9LTR2|TGD2_ARATH Protein TRIGALACTOSYLDIACYLGLYCEROL 2, chloroplastic OS=Arabidopsis thaliana OX=3702 GN=TGD2 PE=1 SV=1	2	13	13	13	11	13	13	11	13	13	11	13	13	41.7	41.63	1885800000	588880000	866390000	430480000	21	89798000	28042000	41257000	20499000
tr|A0A5S9XEM8|A0A5S9XEM8_ARATH;tr|A0A178V8B4|A0A178V8B4_ARATH;sp|Q9LUJ7|PAP85_ARATH;tr|A0A7G2ER91|A0A7G2ER91_ARATH	tr|A0A5S9XEM8|A0A5S9XEM8_ARATH Vicilin OS=Arabidopsis thaliana OX=3702 GN=C24_LOCUS13556 PE=4 SV=1;tr|A0A178V8B4|A0A178V8B4_ARATH PAP85 OS=Arabidopsis thaliana OX=3702 GN=AXX17_At3g24400 PE=4 SV=1;sp|Q9LUJ7|PAP85_ARATH Vicilin-like seed storage protein At3	4	3	3	3	1	3	0	1	3	0	1	3	0	6.4	55.122	31577000	1888300	29689000	0	25	1263100	75530	1187600	0
tr|A0A654F9Z3|A0A654F9Z3_ARATH;sp|Q9LUP8|FB153_ARATH	tr|A0A654F9Z3|A0A654F9Z3_ARATH F-box domain-containing protein OS=Arabidopsis thaliana OX=3702 GN=AN1_LOCUS13144 PE=4 SV=1;sp|Q9LUP8|FB153_ARATH Putative F-box protein At3g17490 OS=Arabidopsis thaliana OX=3702 GN=At3g17490 PE=4 SV=1	2	1	1	1	0	0	1	0	0	1	0	0	1	2.6	46.073	17384000	0	0	17384000	24	724340	0	0	724340
tr|A0A178VIP8|A0A178VIP8_ARATH;sp|Q9LUT2|METK4_ARATH;tr|A0A654E6D0|A0A654E6D0_ARATH;tr|A0A178WES1|A0A178WES1_ARATH;sp|P23686|METK1_ARATH	tr|A0A178VIP8|A0A178VIP8_ARATH S-adenosylmethionine synthase OS=Arabidopsis thaliana OX=3702 GN=AXX17_At3g18350 PE=3 SV=1;sp|Q9LUT2|METK4_ARATH S-adenosylmethionine synthase 4 OS=Arabidopsis thaliana OX=3702 GN=METK4 PE=1 SV=1;tr|A0A654E6D0|A0A654E6D0_ARAT	5	2	2	2	0	0	2	0	0	2	0	0	2	5.3	42.795	12661000	0	0	12661000	20	633070	0	0	633070
tr|Q53XH7|Q53XH7_ARATH;tr|A0A384KVG9|A0A384KVG9_ARATH;sp|Q9LV11|PMA11_ARATH;tr|A0A178VFQ4|A0A178VFQ4_ARATH;sp|Q9SU58|PMA4_ARATH	tr|Q53XH7|Q53XH7_ARATH Plasma membrane ATPase OS=Arabidopsis thaliana OX=3702 PE=2 SV=1;tr|A0A384KVG9|A0A384KVG9_ARATH Plasma membrane ATPase OS=Arabidopsis thaliana OX=3702 GN=AXX17_At5g62210 PE=3 SV=1;sp|Q9LV11|PMA11_ARATH ATPase 11, plasma membrane-type	5	20	12	11	19	20	9	11	12	2	10	11	2	22.9	105.12	648340000	243280000	394760000	10298000	47	13795000	5176200	8399200	219110
tr|A0A654F9A6|A0A654F9A6_ARATH;sp|Q9LW85|MFP1_ARATH;tr|A0A7G2EPK2|A0A7G2EPK2_ARATH;tr|A0A5S9XCX4|A0A5S9XCX4_ARATH;tr|A0A178VGM4|A0A178VGM4_ARATH	tr|A0A654F9A6|A0A654F9A6_ARATH MAR-binding filament-like protein 1-1 OS=Arabidopsis thaliana OX=3702 GN=AN1_LOCUS12984 PE=4 SV=1;sp|Q9LW85|MFP1_ARATH MAR-binding filament-like protein 1 OS=Arabidopsis thaliana OX=3702 GN=MFP1 PE=2 SV=2;tr|A0A7G2EPK2|A0A7G2	5	18	18	18	13	17	6	13	17	6	13	17	6	26.6	81.972	833050000	280570000	507650000	44827000	38	21922000	7383500	13359000	1179700
tr|B9DHN8|B9DHN8_ARATH;tr|Q94C38|Q94C38_ARATH;sp|Q9LX65|VATH_ARATH;tr|A0A7G2EMV2|A0A7G2EMV2_ARATH;tr|A0A654FC79|A0A654FC79_ARATH;tr|A0A5S9XIW9|A0A5S9XIW9_ARATH;tr|A0A178V788|A0A178V788_ARATH;tr|A0A178V9F7|A0A178V9F7_ARATH;tr|A0A178V834|A0A178V834_ARATH	tr|B9DHN8|B9DHN8_ARATH AT3G42050 protein (Fragment) OS=Arabidopsis thaliana OX=3702 GN=At3g42050 PE=2 SV=1;tr|Q94C38|Q94C38_ARATH V-type proton ATPase subunit H OS=Arabidopsis thaliana OX=3702 PE=2 SV=1;sp|Q9LX65|VATH_ARATH V-type proton ATPase subunit H O	9	4	4	4	4	3	1	4	3	1	4	3	1	8.3	49.709	158910000	53087000	96985000	8835700	23	6909000	2308100	4216700	384160
tr|B3H7J6|B3H7J6_ARATH;tr|A0A178UUQ0|A0A178UUQ0_ARATH;sp|Q9LXG1|RS91_ARATH;tr|Q9SZ81|Q9SZ81_ARATH;tr|A0A7G2EWM5|A0A7G2EWM5_ARATH;tr|A0A5S9Y9P3|A0A5S9Y9P3_ARATH;tr|A0A178US64|A0A178US64_ARATH;sp|Q9FLF0|RS92_ARATH	tr|B3H7J6|B3H7J6_ARATH Ribosomal protein S4 OS=Arabidopsis thaliana OX=3702 GN=At5g15200 PE=1 SV=1;tr|A0A178UUQ0|A0A178UUQ0_ARATH (thale cress) hypothetical protein OS=Arabidopsis thaliana OX=3702 GN=AXX17_At5g14690 PE=3 SV=1;sp|Q9LXG1|RS91_ARATH 40S ribos	8	3	3	3	2	3	3	2	3	3	2	3	3	14.1	18.817	98377000	24391000	46215000	27771000	9	10931000	2710100	5135000	3085700
tr|A0A178VBM1|A0A178VBM1_ARATH;sp|Q9LXI8|ZPR3_ARATH	tr|A0A178VBM1|A0A178VBM1_ARATH (thale cress) hypothetical protein OS=Arabidopsis thaliana OX=3702 GN=AXX17_At3g47200 PE=4 SV=1;sp|Q9LXI8|ZPR3_ARATH Protein LITTLE ZIPPER 3 OS=Arabidopsis thaliana OX=3702 GN=ZPR3 PE=1 SV=1	2	1	1	1	1	0	1	1	0	1	1	0	1	25.4	7.7486	14233000	3818300	0	10414000	4	3558200	954580	0	2603600
tr|A0A384KNL2|A0A384KNL2_ARATH;sp|Q9LXJ2|QCR9_ARATH;tr|A0A5S9XK83|A0A5S9XK83_ARATH;tr|A0A1I9LS87|A0A1I9LS87_ARATH	tr|A0A384KNL2|A0A384KNL2_ARATH Complex III subunit 9 OS=Arabidopsis thaliana OX=3702 GN=AXX17_At3g47160 PE=3 SV=1;sp|Q9LXJ2|QCR9_ARATH Cytochrome b-c1 complex subunit 9, mitochondrial OS=Arabidopsis thaliana OX=3702 GN=QCR9 PE=1 SV=1	4	5	5	5	5	5	4	5	5	4	5	5	4	31.9	8.4485	4772100000	1495100000	1542500000	1734600000	4	1193000000	373760000	385620000	433650000
tr|B3H4S6|B3H4S6_ARATH;tr|A0A178UA33|A0A178UA33_ARATH;sp|Q9LXV3|DIT1_ARATH	tr|B3H4S6|B3H4S6_ARATH Dicarboxylate transporter 1 OS=Arabidopsis thaliana OX=3702 GN=DiT1 PE=1 SV=1;tr|A0A178UA33|A0A178UA33_ARATH (thale cress) hypothetical protein OS=Arabidopsis thaliana OX=3702 GN=AXX17_At5g12290 PE=3 SV=1;sp|Q9LXV3|DIT1_ARATH Dicarbo	3	4	4	4	3	4	2	3	4	2	3	4	2	7.9	59.026	357950000	90809000	199980000	67153000	18	19886000	5045000	11110000	3730700
tr|F4J296|F4J296_ARATH;tr|A0A654FKC9|A0A654FKC9_ARATH;tr|A0A178VJ02|A0A178VJ02_ARATH;sp|Q9LY66|RK1_ARATH	tr|F4J296|F4J296_ARATH Ribosomal protein OS=Arabidopsis thaliana OX=3702 GN=EMB3126 PE=1 SV=1;tr|A0A654FKC9|A0A654FKC9_ARATH Ribosomal protein OS=Arabidopsis thaliana OX=3702 GN=AN1_LOCUS16741 PE=3 SV=1;tr|A0A178VJ02|A0A178VJ02_ARATH Ribosomal protein OS=A	4	1	1	1	0	1	0	0	1	0	0	1	0	5.8	31.646	6398500	0	6398500	0	16	399910	0	399910	0
sp|Q9LY74|BQMT_ARATH;tr|A0A178VHS6|A0A178VHS6_ARATH;tr|C0Z2G4|C0Z2G4_ARATH	sp|Q9LY74|BQMT_ARATH 2-methyl-6-phytyl-1,4-hydroquinone methyltransferase, chloroplastic OS=Arabidopsis thaliana OX=3702 GN=VTE3 PE=1 SV=1;tr|A0A178VHS6|A0A178VHS6_ARATH (thale cress) hypothetical protein OS=Arabidopsis thaliana OX=3702 GN=AXX17_At3g57680	3	6	6	6	6	6	4	6	6	4	6	6	4	26.6	37.926	487840000	129570000	260660000	97616000	18	27102000	7198100	14481000	5423100
tr|A0A5S9Y2X6|A0A5S9Y2X6_ARATH;tr|A0A178UKY0|A0A178UKY0_ARATH;sp|Q9LZ57|RL363_ARATH;tr|A0A178VA59|A0A178VA59_ARATH;sp|Q9M352|RL362_ARATH	tr|A0A5S9Y2X6|A0A5S9Y2X6_ARATH 60S ribosomal protein L36 OS=Arabidopsis thaliana OX=3702 GN=AN1_LOCUS21035 PE=3 SV=1;tr|A0A178UKY0|A0A178UKY0_ARATH 60S ribosomal protein L36 OS=Arabidopsis thaliana OX=3702 GN=AXX17_At5g01580 PE=3 SV=1;sp|Q9LZ57|RL363_ARATH	5	1	1	1	1	1	0	1	1	0	1	1	0	9.3	12.189	23330000	11566000	11764000	0	4	5832600	2891500	2941100	0
tr|A0A7G2F767|A0A7G2F767_ARATH;tr|A0A178UE05|A0A178UE05_ARATH;sp|Q9LZ72|KCS19_ARATH	tr|A0A7G2F767|A0A7G2F767_ARATH 3-ketoacyl-CoA synthase OS=Arabidopsis thaliana OX=3702 GN=AT9943_LOCUS18319 PE=3 SV=1;tr|A0A178UE05|A0A178UE05_ARATH 3-ketoacyl-CoA synthase OS=Arabidopsis thaliana OX=3702 GN=AXX17_At5g03960 PE=3 SV=1;sp|Q9LZ72|KCS19_ARATH	3	1	1	1	1	0	1	1	0	1	1	0	1	3	48.371	13870000	4099500	0	9770800	22	630470	186340	0	444130
tr|A0A178UKL7|A0A178UKL7_ARATH;sp|Q9LZC3|MASY_ARATH;tr|B0LQB5|B0LQB5_ARATH;tr|B0LQB3|B0LQB3_ARATH;tr|B0LQA9|B0LQA9_ARATH;tr|Q56Z42|Q56Z42_ARATH	tr|A0A178UKL7|A0A178UKL7_ARATH Malate synthase OS=Arabidopsis thaliana OX=3702 GN=AXX17_At5g03190 PE=3 SV=1;sp|Q9LZC3|MASY_ARATH Malate synthase OS=Arabidopsis thaliana OX=3702 GN=MLS PE=1 SV=1;tr|B0LQB5|B0LQB5_ARATH Malate synthase (Fragment) OS=Arabidops	6	3	3	3	1	1	2	1	1	2	1	1	2	4.6	63.886	101790000	39686000	49319000	12781000	27	3769800	1469900	1826600	473360
tr|A0A178VKB0|A0A178VKB0_ARATH;sp|Q9LZI2|UXS2_ARATH;tr|A0A7G2EYP2|A0A7G2EYP2_ARATH;tr|A0A654FK66|A0A654FK66_ARATH;tr|A0A5S9XNX2|A0A5S9XNX2_ARATH;tr|A0A178VT54|A0A178VT54_ARATH;sp|Q8S8T4|UXS4_ARATH;tr|C0Z2I3|C0Z2I3_ARATH;tr|Q94A44|Q94A44_ARATH;tr|A0A654F802|A0A654F802_ARATH;tr|A0A5S9X8D6|A0A5S9X8D6_ARATH	tr|A0A178VKB0|A0A178VKB0_ARATH UDP-glucuronate decarboxylase OS=Arabidopsis thaliana OX=3702 GN=AXX17_At3g57120 PE=3 SV=1;sp|Q9LZI2|UXS2_ARATH UDP-glucuronic acid decarboxylase 2 OS=Arabidopsis thaliana OX=3702 GN=UXS2 PE=1 SV=1;tr|A0A7G2EYP2|A0A7G2EYP2_AR	11	4	4	4	1	0	4	1	0	4	1	0	4	12.6	49.971	94731000	6209400	0	88521000	27	3508600	229980	0	3278600
tr|A0A7G2EZY5|A0A7G2EZY5_ARATH;sp|Q9LZJ5|AB14C_ARATH;tr|A0A178VEP1|A0A178VEP1_ARATH;tr|A0A654FK59|A0A654FK59_ARATH;tr|Q0WPY5|Q0WPY5_ARATH;sp|Q7DM58|AB4C_ARATH;tr|A0A5S9X7V5|A0A5S9X7V5_ARATH;tr|A0A654F4D2|A0A654F4D2_ARATH;tr|A0A7G2EET4|A0A7G2EET4_ARATH;tr|A0A178VY43|A0A178VY43_ARATH;sp|Q9LK64|AB3C_ARATH;tr|F4I454|F4I454_ARATH;tr|A0A1I9LTU2|A0A1I9LTU2_ARATH;sp|Q7GB25|AB5C_ARATH;tr|A0A178VHA7|A0A178…	tr|A0A7G2EZY5|A0A7G2EZY5_ARATH ABC-type xenobiotic transporter OS=Arabidopsis thaliana OX=3702 GN=AT9943_LOCUS14328 PE=3 SV=1;sp|Q9LZJ5|AB14C_ARATH ABC transporter C family member 14 OS=Arabidopsis thaliana OX=3702 GN=ABCC14 PE=1 SV=1;tr|A0A178VEP1|A0A178V	41	5	5	5	4	5	2	4	5	2	4	5	2	3.8	169.13	144870000	42876000	75607000	26392000	69	2099600	621380	1095800	382500
tr|A0A178UDF3|A0A178UDF3_ARATH;sp|Q9LZX1|LOR15_ARATH	tr|A0A178UDF3|A0A178UDF3_ARATH (thale cress) hypothetical protein OS=Arabidopsis thaliana OX=3702 GN=AXX17_At5g00840 PE=3 SV=1;sp|Q9LZX1|LOR15_ARATH Protein LURP-one-related 15 OS=Arabidopsis thaliana OX=3702 GN=At5g01750 PE=1 SV=1	2	3	3	3	3	3	1	3	3	1	3	3	1	19.4	24.337	289100000	89967000	181190000	17942000	12	24091000	7497200	15099000	1495200
tr|A0A1I9LT62|A0A1I9LT62_ARATH;tr|A0A5S9XNA4|A0A5S9XNA4_ARATH;tr|A0A178V702|A0A178V702_ARATH;sp|Q9M001|CDS5_ARATH	tr|A0A1I9LT62|A0A1I9LT62_ARATH Cytidinediphosphate diacylglycerol synthase 5 OS=Arabidopsis thaliana OX=3702 GN=CDS5 PE=1 SV=1;tr|A0A5S9XNA4|A0A5S9XNA4_ARATH Phosphatidate cytidylyltransferase OS=Arabidopsis thaliana OX=3702 GN=C24_LOCUS16325 PE=3 SV=1;tr|	4	1	1	1	0	1	0	0	1	0	0	1	0	3.1	38.316	2512900	0	2512900	0	16	157060	0	157060	0
tr|A0A178UFP0|A0A178UFP0_ARATH;sp|Q9M028|LMBD2_ARATH	tr|A0A178UFP0|A0A178UFP0_ARATH (thale cress) hypothetical protein OS=Arabidopsis thaliana OX=3702 GN=AXX17_At5g00500 PE=4 SV=1;sp|Q9M028|LMBD2_ARATH LIMR family protein At5g01460 OS=Arabidopsis thaliana OX=3702 GN=At5g01460 PE=2 SV=1	2	2	2	2	2	2	1	2	2	1	2	2	1	4.5	56.501	35450000	20657000	12127000	2666900	9	3938900	2295200	1347400	296320
tr|A0A7G2F087|A0A7G2F087_ARATH;tr|A0A178UTB9|A0A178UTB9_ARATH;sp|Q9M0Y8|NSF_ARATH;tr|A0A654FM63|A0A654FM63_ARATH	tr|A0A7G2F087|A0A7G2F087_ARATH Vesicle-fusing ATPase OS=Arabidopsis thaliana OX=3702 GN=AT9943_LOCUS14820 PE=3 SV=1;tr|A0A178UTB9|A0A178UTB9_ARATH Vesicle-fusing ATPase OS=Arabidopsis thaliana OX=3702 GN=AXX17_At4g05340 PE=3 SV=1;sp|Q9M0Y8|NSF_ARATH Vesicl	4	4	4	4	1	3	3	1	3	3	1	3	3	6.7	78.897	52381000	4733700	4643300	43004000	39	1343100	121380	119060	1102700
tr|A0A654FKW6|A0A654FKW6_ARATH;sp|Q9M158|STR4_ARATH;tr|A0A1P8B8J7|A0A1P8B8J7_ARATH;tr|A0A178V0X3|A0A178V0X3_ARATH;tr|A0A7G2EWR9|A0A7G2EWR9_ARATH;tr|A0A7G2EV69|A0A7G2EV69_ARATH	tr|A0A654FKW6|A0A654FKW6_ARATH Rhodanese-like domain-containing protein 4, chloroplastic OS=Arabidopsis thaliana OX=3702 GN=AN1_LOCUS16887 PE=4 SV=1;sp|Q9M158|STR4_ARATH Rhodanese-like domain-containing protein 4, chloroplastic OS=Arabidopsis thaliana OX=3	6	1	1	1	1	1	1	1	1	1	1	1	1	2.9	47.593	26420000	6479800	11821000	8119600	19	1390500	341040	622160	427350
tr|A0A654FGL2|A0A654FGL2_ARATH;tr|A0A178VJ69|A0A178VJ69_ARATH;sp|Q9M1J7|SSL8_ARATH	tr|A0A654FGL2|A0A654FGL2_ARATH (thale cress) hypothetical protein OS=Arabidopsis thaliana OX=3702 GN=AN1_LOCUS16079 PE=3 SV=1;tr|A0A178VJ69|A0A178VJ69_ARATH Str_synth domain-containing protein OS=Arabidopsis thaliana OX=3702 GN=AXX17_At3g51600 PE=3 SV=1;sp	3	2	2	2	2	1	2	2	1	2	2	1	2	6.6	41.953	18338000	1505900	3246600	13586000	21	873240	71711	154600	646930
tr|A0A178VAC4|A0A178VAC4_ARATH;sp|Q9M1K9|ATA1_ARATH	tr|A0A178VAC4|A0A178VAC4_ARATH (thale cress) hypothetical protein OS=Arabidopsis thaliana OX=3702 GN=AXX17_At3g36060 PE=4 SV=1;sp|Q9M1K9|ATA1_ARATH Short-chain dehydrogenase reductase ATA1 OS=Arabidopsis thaliana OX=3702 GN=TA1 PE=1 SV=1	2	1	1	1	0	1	0	0	1	0	0	1	0	3.3	28.323	0	0	0	0	11	0	0	0	0
tr|A0A7G2ET40|A0A7G2ET40_ARATH;tr|A0A654FJQ4|A0A654FJQ4_ARATH;tr|A0A5S9XMT1|A0A5S9XMT1_ARATH;tr|A0A178VD02|A0A178VD02_ARATH;sp|Q9M2D8|Y3126_ARATH	tr|A0A7G2ET40|A0A7G2ET40_ARATH (thale cress) hypothetical protein OS=Arabidopsis thaliana OX=3702 GN=AT9943_LOCUS14195 PE=3 SV=1;tr|A0A654FJQ4|A0A654FJQ4_ARATH Remorin-like OS=Arabidopsis thaliana OX=3702 GN=AN1_LOCUS16501 PE=3 SV=1;tr|A0A5S9XMT1|A0A5S9XMT	5	2	2	2	2	2	1	2	2	1	2	2	1	7.5	23.144	127320000	46303000	75514000	5505700	11	11575000	4209400	6864900	500520
tr|A0A1I9LPN7|A0A1I9LPN7_ARATH;tr|A0A5S9XMD4|A0A5S9XMD4_ARATH;tr|A0A178VG68|A0A178VG68_ARATH;sp|Q9M2L4|ACA11_ARATH;tr|A0A7G2ES56|A0A7G2ES56_ARATH	tr|A0A1I9LPN7|A0A1I9LPN7_ARATH Calcium-transporting ATPase OS=Arabidopsis thaliana OX=3702 GN=ACA11 PE=1 SV=1;tr|A0A5S9XMD4|A0A5S9XMD4_ARATH Calcium-transporting ATPase OS=Arabidopsis thaliana OX=3702 GN=AN1_LOCUS16112 PE=3 SV=1;tr|A0A178VG68|A0A178VG68_AR	5	4	4	3	4	4	2	4	4	2	3	3	1	5.2	105.46	110310000	29478000	69092000	11744000	40	2757800	736950	1727300	293600
tr|A0A654FHY9|A0A654FHY9_ARATH;tr|A0A178VGP2|A0A178VGP2_ARATH;sp|Q9M2U2|TECR_ARATH	tr|A0A654FHY9|A0A654FHY9_ARATH S5A_REDUCTASE domain-containing protein OS=Arabidopsis thaliana OX=3702 GN=AN1_LOCUS15908 PE=3 SV=1;tr|A0A178VGP2|A0A178VGP2_ARATH (thale cress) hypothetical protein OS=Arabidopsis thaliana OX=3702 GN=AXX17_At3g49950 PE=3 SV=	3	8	8	8	7	8	6	7	8	6	7	8	6	31.3	35.753	1482000000	543660000	636120000	302200000	13	114000000	41820000	48932000	23246000
tr|A0A178V5V9|A0A178V5V9_ARATH;sp|Q9M2Y6|CGR2_ARATH	tr|A0A178V5V9|A0A178V5V9_ARATH (thale cress) hypothetical protein OS=Arabidopsis thaliana OX=3702 GN=AXX17_At3g43870 PE=4 SV=1;sp|Q9M2Y6|CGR2_ARATH Probable pectin methylesterase CGR2 OS=Arabidopsis thaliana OX=3702 GN=CGR2 PE=2 SV=1	2	6	6	5	6	5	5	6	5	5	5	5	5	29.5	28.532	531670000	144490000	219750000	167440000	13	40898000	11114000	16904000	12880000
tr|A0A7G2EVV9|A0A7G2EVV9_ARATH;tr|A0A178VFK8|A0A178VFK8_ARATH;sp|Q9M3A8|PP273_ARATH	tr|A0A7G2EVV9|A0A7G2EVV9_ARATH (thale cress) hypothetical protein OS=Arabidopsis thaliana OX=3702 GN=AT9943_LOCUS13136 PE=4 SV=1;tr|A0A178VFK8|A0A178VFK8_ARATH Emb1796 OS=Arabidopsis thaliana OX=3702 GN=AXX17_At3g43400 PE=4 SV=1;sp|Q9M3A8|PP273_ARATH Penta	3	1	1	1	0	0	1	0	0	1	0	0	1	1.7	71.292	0	0	0	0	37	0	0	0	0
sp|Q9M591|CRD1_ARATH;tr|A0A178VH55|A0A178VH55_ARATH;tr|F4J0U9|F4J0U9_ARATH	sp|Q9M591|CRD1_ARATH Magnesium-protoporphyrin IX monomethyl ester [oxidative] cyclase, chloroplastic OS=Arabidopsis thaliana OX=3702 GN=CRD1 PE=1 SV=2;tr|A0A178VH55|A0A178VH55_ARATH magnesium-protoporphyrin IX monomethyl ester (oxidative) cyclase OS=Arabid	3	10	10	10	10	8	7	10	8	7	10	8	7	26.9	47.63	445430000	203780000	169000000	72662000	22	20247000	9262600	7681600	3302800
tr|A0A178UL59|A0A178UL59_ARATH;sp|Q9M5A9|GPT1_ARATH;tr|A0A7G2E4A6|A0A7G2E4A6_ARATH;tr|A0A654EK49|A0A654EK49_ARATH;tr|A0A5S9WNG5|A0A5S9WNG5_ARATH;tr|A0A178W6Z3|A0A178W6Z3_ARATH;sp|Q94B38|GPT2_ARATH;tr|A0A1P8AN56|A0A1P8AN56_ARATH;tr|A0A178W631|A0A178W631_ARATH	tr|A0A178UL59|A0A178UL59_ARATH (thale cress) hypothetical protein OS=Arabidopsis thaliana OX=3702 GN=AXX17_At5g53920 PE=4 SV=1;sp|Q9M5A9|GPT1_ARATH Glucose-6-phosphate/phosphate translocator 1, chloroplastic OS=Arabidopsis thaliana OX=3702 GN=GPT1 PE=1 SV=	9	3	3	3	3	3	2	3	3	2	3	3	2	9.8	42.328	230860000	81809000	94023000	55033000	13	17759000	6293000	7232500	4233300
tr|A0A5S9WML4|A0A5S9WML4_ARATH;tr|A0A178W162|A0A178W162_ARATH;sp|Q9M5K3|DLDH1_ARATH;tr|A0A178VED5|A0A178VED5_ARATH;tr|A0A654F9D0|A0A654F9D0_ARATH;sp|Q9M5K2|DLDH2_ARATH	tr|A0A5S9WML4|A0A5S9WML4_ARATH Dihydrolipoyl dehydrogenase OS=Arabidopsis thaliana OX=3702 GN=C24_LOCUS3799 PE=3 SV=1;tr|A0A178W162|A0A178W162_ARATH Dihydrolipoyl dehydrogenase OS=Arabidopsis thaliana OX=3702 GN=AXX17_At1g42080 PE=3 SV=1;sp|Q9M5K3|DLDH1_AR	6	4	4	4	2	4	0	2	4	0	2	4	0	10.1	54.028	71079000	16581000	54498000	0	28	2538500	592190	1946300	0
tr|A0A1P8ATB0|A0A1P8ATB0_ARATH;tr|A0A654ENL2|A0A654ENL2_ARATH;tr|A0A178WG97|A0A178WG97_ARATH;sp|Q9M647|IAR1_ARATH	tr|A0A1P8ATB0|A0A1P8ATB0_ARATH ZIP metal ion transporter family OS=Arabidopsis thaliana OX=3702 GN=IAR1 PE=1 SV=1;tr|A0A654ENL2|A0A654ENL2_ARATH IAA-alanine resistance protein 1 OS=Arabidopsis thaliana OX=3702 GN=AN1_LOCUS5828 PE=4 SV=1;tr|A0A178WG97|A0A17	4	1	1	1	0	0	1	0	0	1	0	0	1	2.8	46.896	0	0	0	0	11	0	0	0	0
tr|A0A654F4M5|A0A654F4M5_ARATH;tr|A0A178VBA5|A0A178VBA5_ARATH;sp|Q9M7T0|PRX2F_ARATH;tr|A0A1I9LRF4|A0A1I9LRF4_ARATH	tr|A0A654F4M5|A0A654F4M5_ARATH Glutaredoxin-dependent peroxiredoxin OS=Arabidopsis thaliana OX=3702 GN=AN1_LOCUS11923 PE=3 SV=1;tr|A0A178VBA5|A0A178VBA5_ARATH Glutaredoxin-dependent peroxiredoxin OS=Arabidopsis thaliana OX=3702 GN=AXX17_At3g05750 PE=3 SV=1	4	4	4	4	4	4	3	4	4	3	4	4	3	25.4	21.429	228870000	56638000	51514000	120720000	12	19073000	4719900	4292800	10060000
tr|A0A1I9LTN9|A0A1I9LTN9_ARATH;tr|A0A654F3G3|A0A654F3G3_ARATH;tr|A0A5S9X8I0|A0A5S9X8I0_ARATH;sp|Q9M880|STAD4_ARATH;tr|A0A384KYA0|A0A384KYA0_ARATH;tr|A0A178VGR6|A0A178VGR6_ARATH;tr|A0A7G2EIN3|A0A7G2EIN3_ARATH;sp|Q9M881|STAD2_ARATH;tr|A0A384KLK8|A0A384KLK8_ARATH;tr|A0A178V7P2|A0A178V7P2_ARATH;tr|A0A5S9X8S9|A0A5S9X8S9_ARATH;tr|A0A7G2EJF6|A0A7G2EJF6_ARATH	tr|A0A1I9LTN9|A0A1I9LTN9_ARATH stearoyl-[acyl-carrier-protein] 9-desaturase OS=Arabidopsis thaliana OX=3702 GN=At3g02620 PE=1 SV=1;tr|A0A654F3G3|A0A654F3G3_ARATH stearoyl-[acyl-carrier-protein] 9-desaturase OS=Arabidopsis thaliana OX=3702 GN=AN1_LOCUS11530	12	1	1	1	0	0	1	0	0	1	0	0	1	5.8	37.818	0	0	0	0	19	0	0	0	0
tr|C0LGM6|C0LGM6_ARATH;tr|A0A384K9F3|A0A384K9F3_ARATH;sp|Q9M8T0|Y3288_ARATH;tr|A0A7G2EF54|A0A7G2EF54_ARATH	tr|C0LGM6|C0LGM6_ARATH Leucine-rich repeat receptor-like protein kinase (Fragment) OS=Arabidopsis thaliana OX=3702 GN=LRR-RLK PE=2 SV=1;tr|A0A384K9F3|A0A384K9F3_ARATH Protein kinase domain-containing protein OS=Arabidopsis thaliana OX=3702 GN=AXX17_At3g021	4	3	2	2	3	3	1	2	2	0	2	2	0	6.1	67.752	61414000	24964000	36450000	0	38	1616200	656950	959210	0
tr|Q570G6|Q570G6_ARATH;tr|A0A178V630|A0A178V630_ARATH;sp|Q9M9M9|NDUAC_ARATH	tr|Q570G6|Q570G6_ARATH NADH dehydrogenase [ubiquinone] 1 alpha subcomplex subunit 12 (Fragment) OS=Arabidopsis thaliana OX=3702 GN=At3g03100 PE=2 SV=1;tr|A0A178V630|A0A178V630_ARATH NADH dehydrogenase [ubiquinone] 1 alpha subcomplex subunit 12 OS=Arabidops	3	1	1	1	1	1	0	1	1	0	1	1	0	7	13.438	36942000	20453000	16489000	0	7	5277500	2921900	2355600	0
tr|A0A5S9XPI6|A0A5S9XPI6_ARATH;tr|A0A178VGN1|A0A178VGN1_ARATH;sp|Q9S757|CYSC1_ARATH;tr|A0A1I9LTP2|A0A1I9LTP2_ARATH	tr|A0A5S9XPI6|A0A5S9XPI6_ARATH Cysteine synthase OS=Arabidopsis thaliana OX=3702 GN=C24_LOCUS16398 PE=3 SV=1;tr|A0A178VGN1|A0A178VGN1_ARATH Cysteine synthase OS=Arabidopsis thaliana OX=3702 GN=AXX17_At3g55720 PE=3 SV=1;sp|Q9S757|CYSC1_ARATH Bifunctional L-	4	6	6	6	6	5	1	6	5	1	6	5	1	19	39.904	274800000	160050000	108930000	5820900	18	15267000	8891700	6051500	323380
tr|C0Z349|C0Z349_ARATH;tr|A0A1P8B9N1|A0A1P8B9N1_ARATH;tr|A0A1P8B9L1|A0A1P8B9L1_ARATH;tr|A0A178UHK7|A0A178UHK7_ARATH;sp|Q9S7E4|FDH_ARATH;tr|Q56X34|Q56X34_ARATH	tr|C0Z349|C0Z349_ARATH AT5G14780 protein OS=Arabidopsis thaliana OX=3702 GN=At5g14780 PE=2 SV=1;tr|A0A1P8B9N1|A0A1P8B9N1_ARATH Formate dehydrogenase, mitochondrial OS=Arabidopsis thaliana OX=3702 GN=FDH PE=1 SV=1;tr|A0A1P8B9L1|A0A1P8B9L1_ARATH Formate dehy	6	5	5	5	4	4	1	4	4	1	4	4	1	25.1	25.115	261510000	73758000	68166000	119590000	13	20116000	5673700	5243500	9199300
tr|A0A178V8W5|A0A178V8W5_ARATH;sp|Q9S7M9|P24B2_ARATH	tr|A0A178V8W5|A0A178V8W5_ARATH (thale cress) hypothetical protein OS=Arabidopsis thaliana OX=3702 GN=AXX17_At3g07680 PE=3 SV=1;sp|Q9S7M9|P24B2_ARATH Transmembrane emp24 domain-containing protein p24beta2 OS=Arabidopsis thaliana OX=3702 GN=At3g07680 PE=1 SV	2	2	2	2	2	1	1	2	1	1	2	1	1	9.6	24.344	67928000	34347000	0	33581000	10	6792800	3434700	0	3358100
tr|A0A178WJ05|A0A178WJ05_ARATH;tr|A0A0K2S4Q7|A0A0K2S4Q7_ARATH;sp|Q9S7Y7|XYL1_ARATH	tr|A0A178WJ05|A0A178WJ05_ARATH (thale cress) hypothetical protein OS=Arabidopsis thaliana OX=3702 GN=AXX17_At1g62610 PE=3 SV=1;tr|A0A0K2S4Q7|A0A0K2S4Q7_ARATH Alpha-xylosidase OS=Arabidopsis thaliana OX=3702 GN=TRG1 PE=3 SV=1;sp|Q9S7Y7|XYL1_ARATH Alpha-xylo	3	1	1	1	1	1	0	1	1	0	1	1	0	1.3	102.39	9200600	2598100	6602500	0	45	204460	57735	146720	0
tr|Q0WV81|Q0WV81_ARATH;tr|A0A654EPL0|A0A654EPL0_ARATH;tr|A0A5S9WRG5|A0A5S9WRG5_ARATH;tr|A0A384KH77|A0A384KH77_ARATH;sp|Q9S7Z8|PIN3_ARATH;tr|A0A7G2DSK0|A0A7G2DSK0_ARATH;tr|A8MQX0|A8MQX0_ARATH;tr|A0A178WI81|A0A178WI81_ARATH;tr|A0A654ECC1|A0A654ECC1_ARATH;tr|A0A5S9VNI1|A0A5S9VNI1_ARATH;tr|A0A178WIH0|A0A178WIH0_ARATH;sp|Q940Y5|PIN7_ARATH	tr|Q0WV81|Q0WV81_ARATH Auxin efflux carrier component OS=Arabidopsis thaliana OX=3702 GN=At1g70940 PE=2 SV=1;tr|A0A654EPL0|A0A654EPL0_ARATH Auxin efflux carrier component OS=Arabidopsis thaliana OX=3702 GN=AN1_LOCUS6130 PE=3 SV=1;tr|A0A5S9WRG5|A0A5S9WRG5_A	12	3	3	3	3	2	0	3	2	0	3	2	0	5	69.465	68830000	33316000	35513000	0	30	2294300	1110500	1183800	0
tr|A8MRF8|A8MRF8_ARATH;tr|F4JBZ5|F4JBZ5_ARATH;tr|A0A7G2EKD8|A0A7G2EKD8_ARATH;tr|Q0WWA1|Q0WWA1_ARATH;tr|A0A384KPJ8|A0A384KPJ8_ARATH;sp|Q9S850|SUOX_ARATH	tr|A8MRF8|A8MRF8_ARATH Sulfite oxidase OS=Arabidopsis thaliana OX=3702 GN=SOX PE=1 SV=1;tr|F4JBZ5|F4JBZ5_ARATH Sulfite oxidase OS=Arabidopsis thaliana OX=3702 GN=SOX PE=1 SV=1;tr|A0A7G2EKD8|A0A7G2EKD8_ARATH (thale cress) hypothetical protein OS=Arabidopsis	6	1	1	1	0	0	1	0	0	1	0	0	1	4.1	26.645	0	0	0	0	14	0	0	0	0
tr|A0A654FMF5|A0A654FMF5_ARATH;tr|A0A178V3S8|A0A178V3S8_ARATH;sp|Q9S9W2|SDRA_ARATH;tr|Q84JU0|Q84JU0_ARATH	tr|A0A654FMF5|A0A654FMF5_ARATH 3-oxoacyl-[acyl-carrier-protein] reductase OS=Arabidopsis thaliana OX=3702 GN=AN1_LOCUS17332 PE=4 SV=1;tr|A0A178V3S8|A0A178V3S8_ARATH (thale cress) hypothetical protein OS=Arabidopsis thaliana OX=3702 GN=AXX17_At4g06950 PE=4	4	3	3	3	1	2	3	1	2	3	1	2	3	13.4	26.765	115790000	6688200	11735000	97367000	11	10526000	608020	1066800	8851500
tr|A0A178W2E1|A0A178W2E1_ARATH;sp|Q9SA78|COPE1_ARATH	tr|A0A178W2E1|A0A178W2E1_ARATH Coatomer subunit epsilon OS=Arabidopsis thaliana OX=3702 GN=AXX17_At1g31130 PE=3 SV=1;sp|Q9SA78|COPE1_ARATH Coatomer subunit epsilon-1 OS=Arabidopsis thaliana OX=3702 GN=At1g30630 PE=2 SV=1	2	2	2	2	2	2	0	2	2	0	2	2	0	7.5	32.602	18195000	11403000	6792000	0	15	1213000	760210	452800	0
tr|A0A5S9U6J3|A0A5S9U6J3_ARATH;tr|A0A178W6Q5|A0A178W6Q5_ARATH;sp|Q9SAF5|ALA11_ARATH	tr|A0A5S9U6J3|A0A5S9U6J3_ARATH Phospholipid-transporting ATPase OS=Arabidopsis thaliana OX=3702 GN=AT9943_LOCUS1127 PE=3 SV=1;tr|A0A178W6Q5|A0A178W6Q5_ARATH Phospholipid-transporting ATPase OS=Arabidopsis thaliana OX=3702 GN=AXX17_At1g13670 PE=3 SV=1;sp|Q9	3	1	1	1	0	1	0	0	1	0	0	1	0	0.9	136.61	5183700	0	5183700	0	54	95995	0	95995	0
tr|A0A654GA32|A0A654GA32_ARATH;tr|A0A178UGL7|A0A178UGL7_ARATH;sp|Q9SCY0|PGMP_ARATH	tr|A0A654GA32|A0A654GA32_ARATH phosphoglucomutase (alpha-D-glucose-1,6-bisphosphate-dependent) OS=Arabidopsis thaliana OX=3702 GN=AN1_LOCUS25431 PE=3 SV=1;tr|A0A178UGL7|A0A178UGL7_ARATH phosphoglucomutase (alpha-D-glucose-1,6-bisphosphate-dependent) OS=Ara	3	1	1	1	1	1	1	1	1	1	1	1	1	1.6	67.953	26627000	8094400	8957100	9575100	36	739630	224840	248810	265980
tr|Q6IDR6|Q6IDR6_ARATH;tr|A0A384L029|A0A384L029_ARATH;sp|Q9SD80|TOM5_ARATH	tr|Q6IDR6|Q6IDR6_ARATH At5g08040 OS=Arabidopsis thaliana OX=3702 PE=2 SV=1;tr|A0A384L029|A0A384L029_ARATH TOM5 OS=Arabidopsis thaliana OX=3702 GN=AXX17_At5g07810 PE=4 SV=1;sp|Q9SD80|TOM5_ARATH Mitochondrial import receptor subunit TOM5 homolog OS=Arabidops	3	1	1	1	1	0	0	1	0	0	1	0	0	24.1	6.0912	0	0	0	0	4	0	0	0	0
tr|Q0WVA3|Q0WVA3_ARATH;tr|C0SUV0|C0SUV0_ARATH;tr|A0A384KX64|A0A384KX64_ARATH;sp|Q9SDS7|VATC_ARATH	tr|Q0WVA3|Q0WVA3_ARATH V-type proton ATPase subunit C (Fragment) OS=Arabidopsis thaliana OX=3702 GN=At1g12840 PE=2 SV=1;tr|C0SUV0|C0SUV0_ARATH V-type proton ATPase subunit C (Fragment) OS=Arabidopsis thaliana OX=3702 GN=At1g12840 PE=2 SV=1;tr|A0A384KX64|A0	4	3	3	3	1	3	0	1	3	0	1	3	0	12.2	29.933	53656000	10058000	43597000	0	16	3353500	628660	2724800	0
tr|A0A654G6C2|A0A654G6C2_ARATH;tr|A0A5S9Y9W0|A0A5S9Y9W0_ARATH;tr|A0A178URQ0|A0A178URQ0_ARATH;sp|Q9SEL6|VTI11_ARATH	tr|A0A654G6C2|A0A654G6C2_ARATH V-SNARE domain-containing protein OS=Arabidopsis thaliana OX=3702 GN=AN1_LOCUS24115 PE=3 SV=1;tr|A0A5S9Y9W0|A0A5S9Y9W0_ARATH V-SNARE domain-containing protein OS=Arabidopsis thaliana OX=3702 GN=C24_LOCUS23939 PE=3 SV=1;tr|A0A	4	1	1	1	1	1	0	1	1	0	1	1	0	5	24.951	27124000	8328900	18795000	0	14	1937400	594920	1342500	0
tr|Q2HIU8|Q2HIU8_ARATH;tr|A0A384KWM4|A0A384KWM4_ARATH;sp|Q9SF29|SYP71_ARATH	tr|Q2HIU8|Q2HIU8_ARATH At3g09740 OS=Arabidopsis thaliana OX=3702 PE=2 SV=1;tr|A0A384KWM4|A0A384KWM4_ARATH (thale cress) hypothetical protein OS=Arabidopsis thaliana OX=3702 GN=AXX17_At3g09410 PE=3 SV=1;sp|Q9SF29|SYP71_ARATH Syntaxin-71 OS=Arabidopsis thali	3	5	5	5	4	5	1	4	5	1	4	5	1	20.3	29.983	139070000	49467000	82530000	7072700	15	9271400	3297800	5502000	471520
sp|Q9SFH9|HEM21_ARATH;tr|A0A178WCT0|A0A178WCT0_ARATH;tr|A0A7G2E4M5|A0A7G2E4M5_ARATH	sp|Q9SFH9|HEM21_ARATH Delta-aminolevulinic acid dehydratase 1, chloroplastic OS=Arabidopsis thaliana OX=3702 GN=HEMB1 PE=2 SV=1;tr|A0A178WCT0|A0A178WCT0_ARATH Delta-aminolevulinic acid dehydratase OS=Arabidopsis thaliana OX=3702 GN=AXX17_At1g63860 PE=3 SV=	3	1	1	1	1	1	0	1	1	0	1	1	0	2.8	46.69	7543600	5202500	2341000	0	22	342890	236480	106410	0
tr|A0A7G2EG91|A0A7G2EG91_ARATH;sp|Q9SFU6|CALS9_ARATH;tr|A0A384KXN3|A0A384KXN3_ARATH;tr|A0A178V7F9|A0A178V7F9_ARATH	tr|A0A7G2EG91|A0A7G2EG91_ARATH 1,3-beta-glucan synthase OS=Arabidopsis thaliana OX=3702 GN=AT9943_LOCUS10356 PE=3 SV=1;sp|Q9SFU6|CALS9_ARATH Callose synthase 9 OS=Arabidopsis thaliana OX=3702 GN=CALS9 PE=2 SV=2;tr|A0A384KXN3|A0A384KXN3_ARATH 1,3-beta-gluca	4	13	13	10	13	13	3	13	13	3	10	10	2	7.3	215.92	459830000	198230000	244030000	17581000	93	4944500	2131500	2623900	189040
tr|A0A654F5Z6|A0A654F5Z6_ARATH;tr|A0A178VHD8|A0A178VHD8_ARATH;sp|Q9SG80|ASD1_ARATH;tr|A0A5S9XB62|A0A5S9XB62_ARATH;tr|A0A1I9LPN8|A0A1I9LPN8_ARATH	tr|A0A654F5Z6|A0A654F5Z6_ARATH non-reducing end alpha-L-arabinofuranosidase OS=Arabidopsis thaliana OX=3702 GN=AN1_LOCUS12390 PE=3 SV=1;tr|A0A178VHD8|A0A178VHD8_ARATH non-reducing end alpha-L-arabinofuranosidase OS=Arabidopsis thaliana OX=3702 GN=AXX17_At3	5	2	2	2	2	2	0	2	2	0	2	2	0	2.7	75.014	56295000	25215000	31080000	0	30	1876500	840500	1036000	0
tr|A0A654EM94|A0A654EM94_ARATH;tr|A0A5S9WS61|A0A5S9WS61_ARATH;tr|A0A178WA77|A0A178WA77_ARATH;sp|Q9SH59|RTNLC_ARATH;tr|F4I596|F4I596_ARATH	tr|A0A654EM94|A0A654EM94_ARATH Reticulon-like protein OS=Arabidopsis thaliana OX=3702 GN=AN1_LOCUS5408 PE=4 SV=1;tr|A0A5S9WS61|A0A5S9WS61_ARATH Reticulon-like protein OS=Arabidopsis thaliana OX=3702 GN=AT9943_LOCUS4556 PE=4 SV=1;tr|A0A178WA77|A0A178WA77_AR	5	1	1	1	1	1	1	1	1	1	1	1	1	5.1	28.696	39467000	12479000	13794000	13193000	9	4385200	1386600	1532700	1465900
tr|A0A178W9S9|A0A178W9S9_ARATH;sp|Q9SH60|PP103_ARATH;tr|A8MRJ8|A8MRJ8_ARATH	tr|A0A178W9S9|A0A178W9S9_ARATH Pentatricopeptide repeat-containing protein OS=Arabidopsis thaliana OX=3702 GN=AXX17_At1g57560 PE=4 SV=1;sp|Q9SH60|PP103_ARATH Pentatricopeptide repeat-containing protein At1g64100 OS=Arabidopsis thaliana OX=3702 GN=At1g64100	3	1	1	1	1	1	1	1	1	1	1	1	1	1.7	59.489	66130000	6614700	23613000	35903000	22	3005900	300670	1073300	1632000
tr|A0A1P8B1Q1|A0A1P8B1Q1_ARATH;tr|A0A178W0Q8|A0A178W0Q8_ARATH;sp|Q9SHC8|VAP12_ARATH	tr|A0A1P8B1Q1|A0A1P8B1Q1_ARATH Plant VAP homolog 12 OS=Arabidopsis thaliana OX=3702 GN=PVA12 PE=1 SV=1;tr|A0A178W0Q8|A0A178W0Q8_ARATH PVA12 OS=Arabidopsis thaliana OX=3702 GN=AXX17_At2g42710 PE=3 SV=1;sp|Q9SHC8|VAP12_ARATH Vesicle-associated protein 1-2 OS	3	1	1	1	1	1	0	1	1	0	1	1	0	4.5	24.595	5956300	2046900	3909400	0	14	425450	146210	279240	0
tr|A0A5S9UVZ7|A0A5S9UVZ7_ARATH;sp|Q9SHI3|RLP2_ARATH;tr|A0A654ECK6|A0A654ECK6_ARATH;tr|A0A1P8APD8|A0A1P8APD8_ARATH;tr|A0A178W7V5|A0A178W7V5_ARATH	tr|A0A5S9UVZ7|A0A5S9UVZ7_ARATH LRRNT_2 domain-containing protein OS=Arabidopsis thaliana OX=3702 GN=C24_LOCUS1774 PE=4 SV=1;sp|Q9SHI3|RLP2_ARATH Receptor-like protein 2 OS=Arabidopsis thaliana OX=3702 GN=RLP2 PE=2 SV=1;tr|A0A654ECK6|A0A654ECK6_ARATH (thale	5	1	1	1	0	1	1	0	1	1	0	1	1	2.3	77.981	265700000	0	168270000	97435000	26	10219000	0	6471800	3747500
tr|A0A178WLS5|A0A178WLS5_ARATH;sp|Q9SHJ6|PMD2_ARATH;tr|A0A5S9SY81|A0A5S9SY81_ARATH;tr|A0A654E7A1|A0A654E7A1_ARATH	tr|A0A178WLS5|A0A178WLS5_ARATH (thale cress) hypothetical protein OS=Arabidopsis thaliana OX=3702 GN=AXX17_At1g06160 PE=4 SV=1;sp|Q9SHJ6|PMD2_ARATH Peroxisomal and mitochondrial division factor 2 OS=Arabidopsis thaliana OX=3702 GN=PMD2 PE=1 SV=1;tr|A0A5S9S	4	12	12	12	11	11	10	11	11	10	11	11	10	33.7	36.177	1004300000	310880000	291290000	402090000	16	62766000	19430000	18206000	25130000
tr|A0A654ET01|A0A654ET01_ARATH;tr|A0A178VUT6|A0A178VUT6_ARATH;tr|A0A7G2E8I6|A0A7G2E8I6_ARATH;sp|Q9SHU7|TIC21_ARATH	tr|A0A654ET01|A0A654ET01_ARATH Protein TIC 21, chloroplastic OS=Arabidopsis thaliana OX=3702 GN=AN1_LOCUS7896 PE=4 SV=1;tr|A0A178VUT6|A0A178VUT6_ARATH TIC21 OS=Arabidopsis thaliana OX=3702 GN=AXX17_At2g10460 PE=4 SV=1;tr|A0A7G2E8I6|A0A7G2E8I6_ARATH (thale	4	1	1	1	1	1	1	1	1	1	1	1	1	4.8	31.003	84016000	24890000	42418000	16708000	10	8401600	2489000	4241800	1670800
tr|A0A178VV24|A0A178VV24_ARATH;sp|Q9SIB9|ACO3M_ARATH;tr|A0A5S9WXC8|A0A5S9WXC8_ARATH;tr|Q56WE8|Q56WE8_ARATH;tr|A0A178V2T4|A0A178V2T4_ARATH;sp|Q42560|ACO1_ARATH;tr|A0A654FTK7|A0A654FTK7_ARATH;tr|A0A5S9XX38|A0A5S9XX38_ARATH;tr|A0A178UVE5|A0A178UVE5_ARATH;sp|Q94A28|ACO2M_ARATH	tr|A0A178VV24|A0A178VV24_ARATH Aconitate hydratase OS=Arabidopsis thaliana OX=3702 GN=AXX17_At2g04790 PE=3 SV=1;sp|Q9SIB9|ACO3M_ARATH Aconitate hydratase 3, mitochondrial OS=Arabidopsis thaliana OX=3702 GN=ACO3 PE=1 SV=2;tr|A0A5S9WXC8|A0A5S9WXC8_ARATH Acon	10	4	4	4	4	0	3	4	0	3	4	0	3	4.6	108.2	102770000	28910000	0	73860000	50	2055400	578200	0	1477200
tr|A0A178VZ17|A0A178VZ17_ARATH;sp|Q9SIU0|MAO1_ARATH	tr|A0A178VZ17|A0A178VZ17_ARATH Malic enzyme OS=Arabidopsis thaliana OX=3702 GN=AXX17_At2g08690 PE=3 SV=1;sp|Q9SIU0|MAO1_ARATH NAD-dependent malic enzyme 1, mitochondrial OS=Arabidopsis thaliana OX=3702 GN=NAD-ME1 PE=1 SV=1	2	3	3	3	2	3	3	2	3	3	2	3	3	5.9	69.655	79688000	23206000	19477000	37005000	30	2656300	773520	649250	1233500
tr|A0A7G2EBG3|A0A7G2EBG3_ARATH;tr|A0A178VU53|A0A178VU53_ARATH;tr|F4III4|F4III4_ARATH;tr|A0A5S9X070|A0A5S9X070_ARATH;sp|Q9SJ12|ATP7_ARATH	tr|A0A7G2EBG3|A0A7G2EBG3_ARATH (thale cress) hypothetical protein OS=Arabidopsis thaliana OX=3702 GN=AT9943_LOCUS7349 PE=4 SV=1;tr|A0A178VU53|A0A178VU53_ARATH MGP1 OS=Arabidopsis thaliana OX=3702 GN=At2g21870 PE=4 SV=1;tr|F4III4|F4III4_ARATH MALE GAMETOPHY	5	8	8	8	8	7	8	8	7	8	8	7	8	42.9	20.161	698960000	228490000	221980000	248490000	11	63542000	20772000	20180000	22590000
tr|A0A7G2EG06|A0A7G2EG06_ARATH;tr|A0A654EZK1|A0A654EZK1_ARATH;tr|A0A178VPS0|A0A178VPS0_ARATH;sp|Q9SJM0|CALSA_ARATH	tr|A0A7G2EG06|A0A7G2EG06_ARATH 1,3-beta-glucan synthase OS=Arabidopsis thaliana OX=3702 GN=AT9943_LOCUS8693 PE=3 SV=1;tr|A0A654EZK1|A0A654EZK1_ARATH 1,3-beta-glucan synthase OS=Arabidopsis thaliana OX=3702 GN=AN1_LOCUS10139 PE=3 SV=1;tr|A0A178VPS0|A0A178VP	4	11	8	8	9	11	3	6	8	2	6	8	2	7.3	218.3	149490000	37757000	86260000	25472000	96	1557200	393300	898540	265330
sp|Q9SJT7|VHAA2_ARATH;tr|A0A654EUT1|A0A654EUT1_ARATH;tr|A0A178VR95|A0A178VR95_ARATH	sp|Q9SJT7|VHAA2_ARATH V-type proton ATPase subunit a2 OS=Arabidopsis thaliana OX=3702 GN=VHA-a2 PE=1 SV=1;tr|A0A654EUT1|A0A654EUT1_ARATH V-type proton ATPase subunit a OS=Arabidopsis thaliana OX=3702 GN=AN1_LOCUS8518 PE=3 SV=1;tr|A0A178VR95|A0A178VR95_ARAT	3	12	4	4	11	12	8	3	4	1	3	4	1	16.9	93.105	137100000	49802000	80294000	7006300	32	4284500	1556300	2509200	218950
tr|A0A178W104|A0A178W104_ARATH;sp|Q9SK66|NDUA9_ARATH	tr|A0A178W104|A0A178W104_ARATH (thale cress) hypothetical protein OS=Arabidopsis thaliana OX=3702 GN=AXX17_At2g15660 PE=4 SV=1;sp|Q9SK66|NDUA9_ARATH NADH dehydrogenase [ubiquinone] 1 alpha subcomplex subunit 9, mitochondrial OS=Arabidopsis thaliana OX=3702	2	7	7	7	6	5	6	6	5	6	6	5	6	18.4	43.935	286920000	140770000	79693000	66459000	25	11477000	5630900	3187700	2658400
tr|A0A178VYI9|A0A178VYI9_ARATH;sp|Q9SKC9|NDUB7_ARATH	tr|A0A178VYI9|A0A178VYI9_ARATH NADH dehydrogenase [ubiquinone] 1 beta subcomplex subunit 7 OS=Arabidopsis thaliana OX=3702 GN=AXX17_At2g01080 PE=3 SV=1;sp|Q9SKC9|NDUB7_ARATH NADH dehydrogenase [ubiquinone] 1 beta subcomplex subunit 7 OS=Arabidopsis thalian	2	2	2	2	2	1	2	2	1	2	2	1	2	23.3	11.74	43612000	14332000	10297000	18983000	7	6230300	2047400	1471000	2711900
tr|A0A5S9X1L7|A0A5S9X1L7_ARATH;tr|A0A384L7X6|A0A384L7X6_ARATH;tr|A0A178W2X2|A0A178W2X2_ARATH;sp|Q9SKJ7|PT225_ARATH	tr|A0A5S9X1L7|A0A5S9X1L7_ARATH TPT domain-containing protein OS=Arabidopsis thaliana OX=3702 GN=AN1_LOCUS8941 PE=4 SV=1;tr|A0A384L7X6|A0A384L7X6_ARATH (thale cress) hypothetical protein OS=Arabidopsis thaliana OX=3702 GN=AXX17_At2g21310 PE=4 SV=1;tr|A0A178	4	3	3	2	3	2	2	3	2	2	2	2	1	9.8	38.674	185140000	72801000	76946000	35394000	12	15428000	6066700	6412200	2949500
tr|A0A654EVY1|A0A654EVY1_ARATH;tr|A0A178VUN9|A0A178VUN9_ARATH;sp|Q9SKR2|SYT1_ARATH;tr|F4IFM7|F4IFM7_ARATH;tr|F4IFM6|F4IFM6_ARATH;tr|A0A5S9X041|A0A5S9X041_ARATH;tr|F4IFM9|F4IFM9_ARATH;tr|A0A5S9WZX8|A0A5S9WZX8_ARATH;tr|A0A654EUN9|A0A654EUN9_ARATH;tr|A0A178VQL9|A0A178VQL9_ARATH;tr|A0A7G2E7V2|A0A7G2E7V2_ARATH;tr|Q9SKR0|Q9SKR0_ARATH	tr|A0A654EVY1|A0A654EVY1_ARATH (thale cress) hypothetical protein OS=Arabidopsis thaliana OX=3702 GN=AN1_LOCUS8476 PE=3 SV=1;tr|A0A178VUN9|A0A178VUN9_ARATH SYTA OS=Arabidopsis thaliana OX=3702 GN=AXX17_At2g16440 PE=3 SV=1;sp|Q9SKR2|SYT1_ARATH Synaptotagmin	12	13	13	13	12	13	6	12	13	6	12	13	6	27	61.743	1663900000	647000000	857710000	159160000	34	48937000	19029000	25227000	4681200
tr|A0A178VVV5|A0A178VVV5_ARATH;sp|Q9SKT0|THF1_ARATH	tr|A0A178VVV5|A0A178VVV5_ARATH (thale cress) hypothetical protein OS=Arabidopsis thaliana OX=3702 GN=AXX17_At2g16340 PE=3 SV=1;sp|Q9SKT0|THF1_ARATH Protein THYLAKOID FORMATION 1, chloroplastic OS=Arabidopsis thaliana OX=3702 GN=THF1 PE=1 SV=1	2	2	2	2	1	2	0	1	2	0	1	2	0	9.3	33.795	36475000	10800000	25675000	0	15	2431700	719990	1711700	0
tr|A0A178W1L2|A0A178W1L2_ARATH;sp|Q9SLA2|VATO2_ARATH;tr|A0A178UXT4|A0A178UXT4_ARATH;sp|Q9SZY7|VATO1_ARATH;tr|B3H4N3|B3H4N3_ARATH;tr|A0A1P8B2H2|A0A1P8B2H2_ARATH	tr|A0A178W1L2|A0A178W1L2_ARATH V-type proton ATPase subunit c1 OS=Arabidopsis thaliana OX=3702 GN=AXX17_At2g21420 PE=3 SV=1;sp|Q9SLA2|VATO2_ARATH V-type proton ATPase subunit c2 OS=Arabidopsis thaliana OX=3702 GN=VHA-c2 PE=1 SV=1;tr|A0A178UXT4|A0A178	6	1	1	1	1	1	1	1	1	1	1	1	1	4.5	18.218	112540000	42182000	52112000	18249000	4	28136000	10546000	13028000	4562200
sp|Q9SMN1|GCAL2_ARATH;tr|A0A178VI68|A0A178VI68_ARATH;tr|A0A7G2EPK4|A0A7G2EPK4_ARATH	sp|Q9SMN1|GCAL2_ARATH Gamma carbonic anhydrase-like 2, mitochondrial OS=Arabidopsis thaliana OX=3702 GN=GAMMACAL2 PE=1 SV=1;tr|A0A178VI68|A0A178VI68_ARATH GAMMA CAL2 OS=Arabidopsis thaliana OX=3702 GN=AXX17_At3g42820 PE=4 SV=1;tr|A0A7G2EPK4|A0A7G2EPK4_ARAT	3	7	7	2	7	7	6	7	7	6	2	2	2	31.6	27.956	908390000	225690000	442130000	240570000	13	69876000	17360000	34010000	18506000
tr|A0A654FE46|A0A654FE46_ARATH;tr|A0A178V7A3|A0A178V7A3_ARATH;sp|Q9SMT7|4CLLA_ARATH;tr|A0A7G2EVT8|A0A7G2EVT8_ARATH	tr|A0A654FE46|A0A654FE46_ARATH 4-coumarate--CoA ligase OS=Arabidopsis thaliana OX=3702 GN=AN1_LOCUS15244 PE=3 SV=1;tr|A0A178V7A3|A0A178V7A3_ARATH AAE3 OS=Arabidopsis thaliana OX=3702 GN=AXX17_At3g43140 PE=3 SV=1;sp|Q9SMT7|4CLLA_ARATH Oxalate--CoA ligase OS	4	1	1	1	1	1	0	1	1	0	1	1	0	2.3	55.574	11970000	5627700	6342200	0	22	544090	255810	288280	0
tr|A0A5S9Y483|A0A5S9Y483_ARATH;tr|A0A178U7L5|A0A178U7L5_ARATH;sp|Q9SMX3|VDAC3_ARATH;tr|A0A7G2F9U7|A0A7G2F9U7_ARATH	tr|A0A5S9Y483|A0A5S9Y483_ARATH Voltage-dependent anion-selective channel OS=Arabidopsis thaliana OX=3702 GN=C24_LOCUS22169 PE=3 SV=1;tr|A0A178U7L5|A0A178U7L5_ARATH VDAC3 OS=Arabidopsis thaliana OX=3702 GN=AXX17_At5g14580 PE=3 SV=1;sp|Q9SMX3|VDAC3_ARATH Mit	4	5	5	5	4	4	4	4	4	4	4	4	4	29.2	29.237	440450000	133270000	142780000	164400000	13	33881000	10251000	10983000	12646000
tr|A0A5S9XUD9|A0A5S9XUD9_ARATH;tr|A0A178V2A6|A0A178V2A6_ARATH;sp|Q9SN38|RLP51_ARATH	tr|A0A5S9XUD9|A0A5S9XUD9_ARATH (thale cress) hypothetical protein OS=Arabidopsis thaliana OX=3702 GN=AN1_LOCUS18596 PE=4 SV=1;tr|A0A178V2A6|A0A178V2A6_ARATH SNC2 OS=Arabidopsis thaliana OX=3702 GN=AXX17_At4g22060 PE=4 SV=1;sp|Q9SN38|RLP51_ARATH Receptor-li	3	2	2	2	2	2	0	2	2	0	2	2	0	7	46.056	71424000	32911000	38513000	0	18	3968000	1828400	2139600	0
tr|B9DI56|B9DI56_ARATH;tr|A0A654FEK4|A0A654FEK4_ARATH;tr|A0A178VF16|A0A178VF16_ARATH;sp|Q9SN86|MDHP_ARATH	tr|B9DI56|B9DI56_ARATH AT3G47520 protein (Fragment) OS=Arabidopsis thaliana OX=3702 GN=At3g47520 PE=2 SV=1;tr|A0A654FEK4|A0A654FEK4_ARATH malate dehydrogenase OS=Arabidopsis thaliana OX=3702 GN=AN1_LOCUS15088 PE=3 SV=1;tr|A0A178VF16|A0A178VF16_ARATH malate	4	2	1	1	2	1	1	1	1	0	1	1	0	11.1	21.893	26171000	9961100	16210000	0	12	2181000	830090	1350900	0
tr|A0A178UBF4|A0A178UBF4_ARATH;sp|Q9SP02|CP20A_ARATH;tr|A0A5S9X2F4|A0A5S9X2F4_ARATH;tr|A0A178VZ96|A0A178VZ96_ARATH;sp|Q8LDP4|CP19D_ARATH;tr|A0A654FGA5|A0A654FGA5_ARATH;tr|A0A178V8L6|A0A178V8L6_ARATH;sp|Q8L8W5|CP21B_ARATH	tr|A0A178UBF4|A0A178UBF4_ARATH Peptidyl-prolyl cis-trans isomerase OS=Arabidopsis thaliana OX=3702 GN=AXX17_At5g58100 PE=3 SV=1;sp|Q9SP02|CP20A_ARATH Peptidyl-prolyl cis-trans isomerase CYP20-1 OS=Arabidopsis thaliana OX=3702 GN=CYP20-1 PE=1 SV=1	8	3	3	3	2	3	1	2	3	1	2	3	1	13.2	21.961	83661000	12324000	48886000	22451000	9	9295600	1369300	5431700	2494600
tr|F4IZC8|F4IZC8_ARATH;tr|Q29Q46|Q29Q46_ARATH;tr|A0A384LGX0|A0A384LGX0_ARATH;sp|Q9SPE6|SNAA2_ARATH;tr|A0A7G2EVH3|A0A7G2EVH3_ARATH	tr|F4IZC8|F4IZC8_ARATH Alpha-soluble NSF attachment protein 2 OS=Arabidopsis thaliana OX=3702 GN=ALPHA-SNAP2 PE=1 SV=1;tr|Q29Q46|Q29Q46_ARATH At3g56190 OS=Arabidopsis thaliana OX=3702 PE=2 SV=1;tr|A0A384LGX0|A0A384LGX0_ARATH ASNAP OS=Arabidopsis thaliana O	5	2	2	2	1	2	0	1	2	0	1	2	0	9.2	27.25	20369000	5453300	14915000	0	15	1357900	363550	994350	0
tr|A0A178VCN3|A0A178VCN3_ARATH;sp|Q9SR37|BGL23_ARATH;tr|A0A7G2EJH9|A0A7G2EJH9_ARATH;tr|A0A178VE57|A0A178VE57_ARATH;tr|A0A178VET8|A0A178VET8_ARATH	tr|A0A178VCN3|A0A178VCN3_ARATH PYK10 OS=Arabidopsis thaliana OX=3702 GN=AXX17_At3g08880 PE=3 SV=1;sp|Q9SR37|BGL23_ARATH Beta-glucosidase 23 OS=Arabidopsis thaliana OX=3702 GN=BGLU23 PE=1 SV=1;tr|A0A7G2EJH9|A0A7G2EJH9_ARATH (thale cress) hypothetical protei	5	17	17	12	14	16	15	14	16	15	10	11	11	31.3	59.72	9907900000	3412000000	5075600000	1420300000	23	430780000	148350000	220680000	61752000
tr|A0A654EPI8|A0A654EPI8_ARATH;tr|A0A076LAS9|A0A076LAS9_ARATH;sp|Q9SRE4|URGT1_ARATH	tr|A0A654EPI8|A0A654EPI8_ARATH TPT domain-containing protein OS=Arabidopsis thaliana OX=3702 GN=AN1_LOCUS6706 PE=4 SV=1;tr|A0A076LAS9|A0A076LAS9_ARATH Bi-functional UDP-rhamnose/UDP-galactose transporter (Fragment) OS=Arabidopsis thaliana OX=3702 GN=URGT1	3	1	1	1	1	1	0	1	1	0	1	1	0	2.3	37.693	10276000	3684600	6591900	0	12	856370	307050	549330	0
sp|Q9SRH5|VDAC1_ARATH;tr|A0A178VE16|A0A178VE16_ARATH;tr|Q8LA84|Q8LA84_ARATH	sp|Q9SRH5|VDAC1_ARATH Mitochondrial outer membrane protein porin 1 OS=Arabidopsis thaliana OX=3702 GN=VDAC1 PE=1 SV=3;tr|A0A178VE16|A0A178VE16_ARATH (thale cress) hypothetical protein OS=Arabidopsis thaliana OX=3702 GN=AXX17_At3g00320 PE=3 SV=1;tr|Q8LA84|Q	3	11	11	11	9	8	10	9	8	10	9	8	10	46.4	29.425	3047400000	989280000	984630000	1073500000	14	217670000	70663000	70331000	76675000
tr|A0A178VK37|A0A178VK37_ARATH;sp|Q9SRT9|RGP1_ARATH;tr|W8QN98|W8QN98_ARATH;tr|A0A384L2V5|A0A384L2V5_ARATH;sp|Q9LFW1|RGP2_ARATH;tr|W8Q6U1|W8Q6U1_ARATH;sp|O22666|RGP3_ARATH;tr|W8QN51|W8QN51_ARATH;tr|A0A384KVV6|A0A384KVV6_ARATH;sp|Q9LUE6|RGP4_ARATH;tr|A0A5S9XBF9|A0A5S9XBF9_ARATH;tr|A0A178V5R7|A0A178V5R7_ARATH	tr|A0A178VK37|A0A178VK37_ARATH UDP-arabinopyranose mutase OS=Arabidopsis thaliana OX=3702 GN=AXX17_At3g01420 PE=3 SV=1;sp|Q9SRT9|RGP1_ARATH UDP-arabinopyranose mutase 1 OS=Arabidopsis thaliana OX=3702 GN=RGP1 PE=1 SV=1;tr|W8QN98|W8QN98_ARATH UDP-arabinopyr	12	6	6	6	4	5	4	4	5	4	4	5	4	19	40.629	488010000	169550000	193300000	125160000	24	20334000	7064700	8054300	5214800
tr|A0A178W7K0|A0A178W7K0_ARATH;sp|Q9SRZ6|ICDHC_ARATH	tr|A0A178W7K0|A0A178W7K0_ARATH Isocitrate dehydrogenase [NADP] OS=Arabidopsis thaliana OX=3702 GN=AXX17_At1g59590 PE=3 SV=1;sp|Q9SRZ6|ICDHC_ARATH Cytosolic isocitrate dehydrogenase [NADP] OS=Arabidopsis thaliana OX=3702 GN=CICDH PE=1 SV=1	2	1	1	1	1	0	0	1	0	0	1	0	0	3.2	45.746	4810800	4810800	0	0	25	192430	192430	0	0
tr|A0A1I9LMY7|A0A1I9LMY7_ARATH;tr|A0A178VB55|A0A178VB55_ARATH;sp|Q9SS17|RS241_ARATH	tr|A0A1I9LMY7|A0A1I9LMY7_ARATH 40S ribosomal protein S24 OS=Arabidopsis thaliana OX=3702 GN=At3g04920 PE=1 SV=1;tr|A0A178VB55|A0A178VB55_ARATH 40S ribosomal protein S24 OS=Arabidopsis thaliana OX=3702 GN=AXX17_At3g04400 PE=3 SV=1;sp|Q9SS17|RS241_ARATH 40S	3	1	1	1	1	1	0	1	1	0	1	1	0	8	12.909	10741000	4375000	6366100	0	5	2148200	875000	1273200	0
tr|A0A178V9N5|A0A178V9N5_ARATH;sp|Q9SS37|RTNLH_ARATH	tr|A0A178V9N5|A0A178V9N5_ARATH Reticulon-like protein OS=Arabidopsis thaliana OX=3702 GN=AXX17_At3g10040 PE=4 SV=1;sp|Q9SS37|RTNLH_ARATH Reticulon-like protein B8 OS=Arabidopsis thaliana OX=3702 GN=RTNLB8 PE=2 SV=1	2	1	1	1	1	1	1	1	1	1	1	1	1	4.5	27.912	13401000	4009300	6360600	3030900	8	1675100	501160	795080	378860
tr|A0A178VGW1|A0A178VGW1_ARATH;sp|Q9SS48|SDP6_ARATH	tr|A0A178VGW1|A0A178VGW1_ARATH Glycerol-3-phosphate dehydrogenase OS=Arabidopsis thaliana OX=3702 GN=AXX17_At3g10160 PE=3 SV=1;sp|Q9SS48|SDP6_ARATH Glycerol-3-phosphate dehydrogenase SDP6, mitochondrial OS=Arabidopsis thaliana OX=3702 GN=SDP6 PE=1 SV=1	2	11	11	11	9	11	11	9	11	11	9	11	11	20.2	68.45	673750000	159000000	229380000	285370000	32	21055000	4968700	7168100	8917800
tr|A0A178V1L3|A0A178V1L3_ARATH;sp|Q9SSS9|ATPD_ARATH	tr|A0A178V1L3|A0A178V1L3_ARATH (thale cress) hypothetical protein OS=Arabidopsis thaliana OX=3702 GN=AXX17_At4g10860 PE=3 SV=1;sp|Q9SSS9|ATPD_ARATH ATP synthase subunit delta, chloroplastic OS=Arabidopsis thaliana OX=3702 GN=ATPD PE=1 SV=1	2	9	9	9	9	9	8	9	9	8	9	9	8	38	25.668	17938000000	6009000000	8733000000	3196300000	16	1121100000	375560000	545810000	199770000
tr|A0A654FDF9|A0A654FDF9_ARATH;sp|Q9STE8|TC753_ARATH;tr|A0A5S9XIK2|A0A5S9XIK2_ARATH;tr|A0A178VEL0|A0A178VEL0_ARATH;tr|Q0WME6|Q0WME6_ARATH	tr|A0A654FDF9|A0A654FDF9_ARATH Omp85 domain-containing protein OS=Arabidopsis thaliana OX=3702 GN=AN1_LOCUS15007 PE=4 SV=1;sp|Q9STE8|TC753_ARATH Protein TOC75-3, chloroplastic OS=Arabidopsis thaliana OX=3702 GN=TOC75-3 PE=1 SV=1;tr|A0A5S9XIK2|A0A5S9XIK2_AR	5	10	10	10	9	9	5	9	9	5	9	9	5	13.3	89.171	434850000	151590000	203090000	80174000	42	10354000	3609300	4835400	1908900
tr|Q8RVG8|Q8RVG8_ARATH;tr|F4JQ55|F4JQ55_ARATH;tr|A0A654FS92|A0A654FS92_ARATH;tr|A0A178UT76|A0A178UT76_ARATH;sp|Q9STX5|ENPL_ARATH;tr|O23638|O23638_ARATH	tr|Q8RVG8|Q8RVG8_ARATH SHEPHERD OS=Arabidopsis thaliana OX=3702 GN=SHD PE=3 SV=1;tr|F4JQ55|F4JQ55_ARATH Chaperone protein htpG family protein OS=Arabidopsis thaliana OX=3702 GN=SHD PE=1 SV=1;tr|A0A654FS92|A0A654FS92_ARATH (thale cress) hypothetical protein	6	23	23	21	21	18	18	21	18	18	20	17	16	30.1	94.19	3611100000	1321200000	1130200000	1159600000	42	85978000	31458000	26910000	27610000
tr|A0A7G2EWM0|A0A7G2EWM0_ARATH;tr|A0A654FNL1|A0A654FNL1_ARATH;tr|A0A178V188|A0A178V188_ARATH;sp|Q9SU40|SKU5_ARATH	tr|A0A7G2EWM0|A0A7G2EWM0_ARATH (thale cress) hypothetical protein OS=Arabidopsis thaliana OX=3702 GN=AT9943_LOCUS15377 PE=3 SV=1;tr|A0A654FNL1|A0A654FNL1_ARATH Monocopper oxidase-like protein SKU5 OS=Arabidopsis thaliana OX=3702 GN=AN1_LOCUS17842 PE=3 SV=1	4	3	3	3	2	3	2	2	3	2	2	3	2	6	62.982	188630000	54249000	108310000	26072000	30	6287600	1808300	3610200	869080
sp|Q9SU56|GLDH_ARATH;tr|A0A178VN92|A0A178VN92_ARATH;tr|A0A2H1ZEJ8|A0A2H1ZEJ8_ARATH	sp|Q9SU56|GLDH_ARATH L-galactono-1,4-lactone dehydrogenase, mitochondrial OS=Arabidopsis thaliana OX=3702 GN=GLDH PE=1 SV=1;tr|A0A178VN92|A0A178VN92_ARATH (thale cress) hypothetical protein OS=Arabidopsis thaliana OX=3702 GN=AXX17_At3g41910 PE=4 SV=1;tr|A0	3	19	19	19	17	18	19	17	18	19	17	18	19	31.5	68.554	4533100000	803070000	1342800000	2387200000	32	141660000	25096000	41963000	74599000
tr|A0A5S9XIX6|A0A5S9XIX6_ARATH;tr|A0A178VKH7|A0A178VKH7_ARATH;sp|Q9SU63|AL2B4_ARATH;tr|A0A7G2EPI9|A0A7G2EPI9_ARATH	tr|A0A5S9XIX6|A0A5S9XIX6_ARATH Aldedh domain-containing protein OS=Arabidopsis thaliana OX=3702 GN=C24_LOCUS15014 PE=3 SV=1;tr|A0A178VKH7|A0A178VKH7_ARATH ALDH2B4 OS=Arabidopsis thaliana OX=3702 GN=At3g48000 PE=3 SV=1;sp|Q9SU63|AL2B4_ARATH Aldehyde dehydro	4	2	2	2	2	2	2	2	2	2	2	2	2	4.1	58.553	124440000	46480000	42529000	35435000	31	4014300	1499300	1371900	1143100
tr|B9DHX9|B9DHX9_ARATH;tr|A0A178V3N3|A0A178V3N3_ARATH;sp|Q9SUT9|RTNLB_ARATH	tr|B9DHX9|B9DHX9_ARATH Reticulon-like protein (Fragment) OS=Arabidopsis thaliana OX=3702 GN=At4g11220 PE=2 SV=1;tr|A0A178V3N3|A0A178V3N3_ARATH Reticulon-like protein OS=Arabidopsis thaliana OX=3702 GN=AXX17_At4g12650 PE=4 SV=1;sp|Q9SUT9|RTNLB_ARATH Reticul	3	1	1	1	1	0	1	1	0	1	1	0	1	12.4	17.121	19061000	2697900	0	16363000	4	4765300	674480	0	4090800
tr|A0A178UU15|A0A178UU15_ARATH;sp|Q9SUU5|QCR71_ARATH;tr|A0A178UU51|A0A178UU51_ARATH;tr|F4JUC2|F4JUC2_ARATH;tr|F4JWS9|F4JWS9_ARATH;tr|A0A178UDJ6|A0A178UDJ6_ARATH;sp|F4JWS8|QCR72_ARATH;tr|A0A384LCQ4|A0A384LCQ4_ARATH;tr|A0A178UDK8|A0A178UDK8_ARATH	tr|A0A178UU15|A0A178UU15_ARATH Cytochrome b-c1 complex subunit 7 OS=Arabidopsis thaliana OX=3702 GN=AXX17_At4g37260 PE=3 SV=1;sp|Q9SUU5|QCR71_ARATH Cytochrome b-c1 complex subunit 7-1, mitochondrial OS=Arabidopsis thaliana OX=3702 GN=QCR7-1 PE=1 SV=1;tr|A0	9	9	9	9	9	9	9	9	9	9	9	9	9	51.6	14.527	8248500000	2078400000	2507600000	3662500000	5	1649700000	415680000	501520000	732500000
tr|A0A384KJ93|A0A384KJ93_ARATH;tr|A0A178V815|A0A178V815_ARATH;sp|Q9SUV2|PT432_ARATH	tr|A0A384KJ93|A0A384KJ93_ARATH (thale cress) hypothetical protein OS=Arabidopsis thaliana OX=3702 GN=AXX17_At4g37160 PE=4 SV=1;tr|A0A178V815|A0A178V815_ARATH UDP-Arabinofuranose Transporter 3 (Fragment) OS=Arabidopsis thaliana OX=3702 GN=AT4G32390.1 PE=2 S	3	3	2	2	3	2	2	2	2	1	2	2	1	10.3	39.02	65472000	30340000	30412000	4720200	13	5036300	2333800	2339400	363090
tr|A0A5S9XYC2|A0A5S9XYC2_ARATH;tr|A0A178V1V6|A0A178V1V6_ARATH;sp|Q9SV21|COPB1_ARATH;sp|Q9SV20|COPB2_ARATH;tr|A0A1P8B4C2|A0A1P8B4C2_ARATH;tr|A0A178V6Q4|A0A178V6Q4_ARATH;tr|A0A178UXB8|A0A178UXB8_ARATH	tr|A0A5S9XYC2|A0A5S9XYC2_ARATH Coatomer subunit beta OS=Arabidopsis thaliana OX=3702 GN=AN1_LOCUS19954 PE=4 SV=1;tr|A0A178V1V6|A0A178V1V6_ARATH Coatomer subunit beta OS=Arabidopsis thaliana OX=3702 GN=AXX17_At4g36080 PE=4 SV=1;sp|Q9SV21|COPB1_ARATH Coatome	7	7	7	7	6	7	2	6	7	2	6	7	2	7.4	106.14	180590000	63407000	98471000	18709000	42	4299700	1509700	2344500	445440
tr|A0A654FNW3|A0A654FNW3_ARATH;tr|A0A5S9XS09|A0A5S9XS09_ARATH;tr|A0A178V5A6|A0A178V5A6_ARATH;sp|Q9SVN5|SYMC_ARATH;tr|A0A7G2F2M6|A0A7G2F2M6_ARATH	tr|A0A654FNW3|A0A654FNW3_ARATH methionine--tRNA ligase OS=Arabidopsis thaliana OX=3702 GN=AN1_LOCUS17993 PE=3 SV=1;tr|A0A5S9XS09|A0A5S9XS09_ARATH methionine--tRNA ligase OS=Arabidopsis thaliana OX=3702 GN=C24_LOCUS17880 PE=3 SV=1;tr|A0A178V5A6|A0A178V5A6_A	5	1	1	1	0	0	1	0	0	1	0	0	1	1.8	89.852	0	0	0	0	46	0	0	0	0
tr|A0A178URU1|A0A178URU1_ARATH;tr|A0A178UQL0|A0A178UQL0_ARATH;tr|A0A654ES42|A0A654ES42_ARATH;tr|A0A5S9WKA3|A0A5S9WKA3_ARATH;tr|A0A178W0D0|A0A178W0D0_ARATH;sp|Q9SX77|SDH5_ARATH;tr|A0A7G2DYT5|A0A7G2DYT5_ARATH;tr|A0A5S9Y830|A0A5S9Y830_ARATH;tr|A0A654G5E3|A0A654G5E3_ARATH;tr|A0A7G2FBB4|A0A7G2FBB4_ARATH;tr|A0A7G2FB47|A0A7G2FB47_ARATH	tr|A0A178URU1|A0A178URU1_ARATH Succinate dehydrogenase subunit 5, mitochondrial OS=Arabidopsis thaliana OX=3702 GN=AXX17_At5g30630 PE=4 SV=1;tr|A0A178UQL0|A0A178UQL0_ARATH Succinate dehydrogenase subunit 5, mitochondrial OS=Arabidopsis thaliana OX=3702 GN=	11	2	2	2	2	2	2	2	2	2	2	2	2	18	20.222	56654000	18080000	14285000	24289000	12	4721200	1506700	1190400	2024100
tr|A0A178WKN9|A0A178WKN9_ARATH;tr|A0A7G2DZI6|A0A7G2DZI6_ARATH;tr|A0A7G2DYU7|A0A7G2DYU7_ARATH;tr|A0A654EGB9|A0A654EGB9_ARATH;tr|A0A5S9WMR8|A0A5S9WMR8_ARATH;sp|Q9SX86|SEC3B_ARATH;sp|Q9SX85|SEC3A_ARATH;tr|F4HTA1|F4HTA1_ARATH;tr|A0A654EHR2|A0A654EHR2_ARATH;tr|A0A5S9WKB2|A0A5S9WKB2_ARATH;tr|A0A178W0P5|A0A178W0P5_ARATH;tr|A0A178W0P7|A0A178W0P7_ARATH	tr|A0A178WKN9|A0A178WKN9_ARATH Sec3_C domain-containing protein OS=Arabidopsis thaliana OX=3702 GN=At1g47550 PE=3 SV=1;tr|A0A7G2DZI6|A0A7G2DZI6_ARATH (thale cress) hypothetical protein OS=Arabidopsis thaliana OX=3702 GN=AT9943_LOCUS3279 PE=3 SV=1;tr|A0A7G2	12	1	1	1	1	1	0	1	1	0	1	1	0	8.6	13.218	9076600	4235600	4841000	0	9	1008500	470620	537890	0
tr|A0A178WJK9|A0A178WJK9_ARATH;tr|A0A178WHZ7|A0A178WHZ7_ARATH;tr|A0A7G2DZA9|A0A7G2DZA9_ARATH;tr|A0A1P8AWA3|A0A1P8AWA3_ARATH;tr|A0A5S9WNF1|A0A5S9WNF1_ARATH;tr|A0A178WHK0|A0A178WHK0_ARATH;sp|Q9SXA1|P4KA1_ARATH	tr|A0A178WJK9|A0A178WJK9_ARATH ATPI4K ALPHA OS=Arabidopsis thaliana OX=3702 GN=AXX17_At1g43500 PE=3 SV=1;tr|A0A178WHZ7|A0A178WHZ7_ARATH ATPI4K ALPHA OS=Arabidopsis thaliana OX=3702 GN=AXX17_At1g43500 PE=3 SV=1;tr|A0A7G2DZA9|A0A7G2DZA9_ARATH 1-phosphatidyli	7	1	1	1	1	1	1	1	1	1	1	1	1	1.4	152.2	68634000	24164000	11575000	32894000	70	980480	345200	165360	469920
tr|A0A654E9M6|A0A654E9M6_ARATH;tr|A0A5S9TKV6|A0A5S9TKV6_ARATH;sp|Q9SY55|ECA3_ARATH;tr|A0A7G2DTA9|A0A7G2DTA9_ARATH;tr|A0A178W9T2|A0A178W9T2_ARATH;tr|B9DGX9|B9DGX9_ARATH	tr|A0A654E9M6|A0A654E9M6_ARATH Calcium-transporting ATPase OS=Arabidopsis thaliana OX=3702 GN=AN1_LOCUS1096 PE=3 SV=1;tr|A0A5S9TKV6|A0A5S9TKV6_ARATH Calcium-transporting ATPase OS=Arabidopsis thaliana OX=3702 GN=C24_LOCUS1011 PE=3 SV=1;sp|Q9SY55|ECA3_ARATH	6	5	5	5	4	5	1	4	5	1	4	5	1	5.4	109.05	81232000	31622000	40327000	9282500	44	1846200	718680	916530	210970
tr|A0A7G2E1U4|A0A7G2E1U4_ARATH;tr|A0A654EKK4|A0A654EKK4_ARATH;tr|A0A178WAK8|A0A178WAK8_ARATH;sp|Q9SYB5|OST3B_ARATH	tr|A0A7G2E1U4|A0A7G2E1U4_ARATH (thale cress) hypothetical protein OS=Arabidopsis thaliana OX=3702 GN=AT9943_LOCUS4369 PE=4 SV=1;tr|A0A654EKK4|A0A654EKK4_ARATH Dolichyl-diphosphooligosaccharide--protein glycosyltransferase subunit 3B OS=Arabidopsis thaliana	4	4	4	4	4	4	3	4	4	3	4	4	3	12.7	38.778	220920000	78729000	75035000	67158000	16	13808000	4920500	4689700	4197400
tr|A0A5S9XTD6|A0A5S9XTD6_ARATH;tr|A0A178V5W4|A0A178V5W4_ARATH;sp|Q9SYX1|LIL31_ARATH;tr|A0A7G2F1J3|A0A7G2F1J3_ARATH	tr|A0A5S9XTD6|A0A5S9XTD6_ARATH Chlorophyll A-B binding protein OS=Arabidopsis thaliana OX=3702 GN=C24_LOCUS18356 PE=4 SV=1;tr|A0A178V5W4|A0A178V5W4_ARATH LIL3:1 OS=Arabidopsis thaliana OX=3702 GN=AXX17_At4g20680 PE=4 SV=1;sp|Q9SYX1|LIL31_ARATH Light-harves	4	1	1	1	1	1	0	1	1	0	1	1	0	3.8	29.403	9583900	4632400	4951500	0	17	563760	272490	291260	0
tr|A0A7G2F5L6|A0A7G2F5L6_ARATH;tr|A0A654FWH3|A0A654FWH3_ARATH;tr|A0A178UYX1|A0A178UYX1_ARATH;sp|Q9SZJ5|GLYM1_ARATH	tr|A0A7G2F5L6|A0A7G2F5L6_ARATH Serine hydroxymethyltransferase OS=Arabidopsis thaliana OX=3702 GN=AT9943_LOCUS17806 PE=3 SV=1;tr|A0A654FWH3|A0A654FWH3_ARATH Serine hydroxymethyltransferase OS=Arabidopsis thaliana OX=3702 GN=AN1_LOCUS20651 PE=3 SV=1;tr|A0A1	4	12	5	5	8	7	11	3	3	4	3	3	4	29.8	55.48	281960000	86919000	90865000	104180000	28	10070000	3104300	3245200	3720600
tr|A0A178V0N0|A0A178V0N0_ARATH;sp|Q9SZN1|VATB2_ARATH;tr|A0A7G2F713|A0A7G2F713_ARATH;tr|F4JTQ0|F4JTQ0_ARATH;tr|A0A654EVX2|A0A654EVX2_ARATH;tr|A0A5S9WZW7|A0A5S9WZW7_ARATH;tr|A0A7G2EB80|A0A7G2EB80_ARATH	tr|A0A178V0N0|A0A178V0N0_ARATH Vacuolar proton pump subunit B OS=Arabidopsis thaliana OX=3702 GN=AXX17_At4g43850 PE=3 SV=1;sp|Q9SZN1|VATB2_ARATH V-type proton ATPase subunit B2 OS=Arabidopsis thaliana OX=3702 GN=VHA-B2 PE=1 SV=1;tr|A0A7G2F713|A0A7G2F713_AR	7	24	5	5	20	22	24	4	4	5	4	4	5	61.2	54.304	2419200000	818870000	1054900000	545400000	24	100800000	34120000	43953000	22725000
tr|Q0WPI8|Q0WPI8_ARATH;tr|A0A178USL9|A0A178USL9_ARATH;sp|Q9SZR1|ACA10_ARATH	tr|Q0WPI8|Q0WPI8_ARATH Calcium-transporting ATPase OS=Arabidopsis thaliana OX=3702 GN=At4g29900 PE=2 SV=1;tr|A0A178USL9|A0A178USL9_ARATH Calcium-transporting ATPase OS=Arabidopsis thaliana OX=3702 GN=AXX17_At4g34290 PE=3 SV=1;sp|Q9SZR1|ACA10_ARATH Calcium-	3	2	2	2	2	2	0	2	2	0	2	2	0	3.7	67.75	49460000	21498000	27962000	0	30	1648700	716600	932060	0
tr|A0A178UVK7|A0A178UVK7_ARATH;tr|B9DHP0|B9DHP0_ARATH;tr|A0A384KMY9|A0A384KMY9_ARATH;sp|Q9T043|RL142_ARATH;tr|A0A178UTG0|A0A178UTG0_ARATH;tr|A0A178VNY3|A0A178VNY3_ARATH;sp|Q9SIM4|RL141_ARATH	tr|A0A178UVK7|A0A178UVK7_ARATH 50S ribosomal protein L14e OS=Arabidopsis thaliana OX=3702 GN=At4g27090 PE=4 SV=1;tr|B9DHP0|B9DHP0_ARATH AT4G27090 protein OS=Arabidopsis thaliana OX=3702 GN=At4g27090 PE=2 SV=1;tr|A0A384KMY9|A0A384KMY9_ARATH (thale cress) hy	7	2	2	2	2	2	2	2	2	2	2	2	2	26.2	9.5202	91754000	25985000	30524000	35245000	6	15292000	4330800	5087300	5874200
tr|A0A654FND2|A0A654FND2_ARATH;tr|A0A5S9XS83|A0A5S9XS83_ARATH;tr|A0A178UUL2|A0A178UUL2_ARATH;sp|Q9T053|PLDG1_ARATH	tr|A0A654FND2|A0A654FND2_ARATH Phospholipase D OS=Arabidopsis thaliana OX=3702 GN=AN1_LOCUS17786 PE=3 SV=1;tr|A0A5S9XS83|A0A5S9XS83_ARATH Phospholipase D OS=Arabidopsis thaliana OX=3702 GN=AT9943_LOCUS15324 PE=3 SV=1;tr|A0A178UUL2|A0A178UUL2_ARATH Phosphol	4	1	1	1	0	1	0	0	1	0	0	1	0	1.2	95.15	0	0	0	0	43	0	0	0	0
tr|Q56WR5|Q56WR5_ARATH;tr|Q0WWL8|Q0WWL8_ARATH;tr|A0A654FWY7|A0A654FWY7_ARATH;tr|A0A178V3Z2|A0A178V3Z2_ARATH;sp|Q9T074|PCKA1_ARATH;tr|A0A7G2F6U7|A0A7G2F6U7_ARATH	tr|Q56WR5|Q56WR5_ARATH phosphoenolpyruvate carboxykinase (ATP) OS=Arabidopsis thaliana OX=3702 GN=At4g37870 PE=2 SV=1;tr|Q0WWL8|Q0WWL8_ARATH phosphoenolpyruvate carboxykinase (ATP) OS=Arabidopsis thaliana OX=3702 GN=At4g37870 PE=2 SV=1;tr|A0A654FWY7|A0A654	6	1	1	1	1	1	1	1	1	1	1	1	1	2.6	50.755	45769000	15203000	7141400	23425000	26	1760300	584710	274670	900960
tr|F4JGD2|F4JGD2_ARATH;tr|A0A7G2EW99|A0A7G2EW99_ARATH;tr|A0A654FLW7|A0A654FLW7_ARATH;tr|A0A5S9XPZ8|A0A5S9XPZ8_ARATH;tr|A0A178V6K3|A0A178V6K3_ARATH;sp|Q9XEC4|APA3_ARATH	tr|F4JGD2|F4JGD2_ARATH Saposin-like aspartyl protease family protein OS=Arabidopsis thaliana OX=3702 GN=At4g04460 PE=1 SV=1;tr|A0A7G2EW99|A0A7G2EW99_ARATH (thale cress) hypothetical protein OS=Arabidopsis thaliana OX=3702 GN=AT9943_LOCUS14861 PE=3 SV=1;tr|	6	1	1	1	0	1	1	0	1	1	0	1	1	2	55.101	5635000	0	856620	4778400	26	216730	0	32947	183780
tr|A0A654GE57|A0A654GE57_ARATH;tr|A0A178UJ47|A0A178UJ47_ARATH;sp|Q9XEE2|ANXD2_ARATH;tr|A0A7G2FIV0|A0A7G2FIV0_ARATH;tr|F4KGH1|F4KGH1_ARATH	tr|A0A654GE57|A0A654GE57_ARATH Annexin OS=Arabidopsis thaliana OX=3702 GN=AN1_LOCUS26823 PE=3 SV=1;tr|A0A178UJ47|A0A178UJ47_ARATH Annexin OS=Arabidopsis thaliana OX=3702 GN=AXX17_At5g64740 PE=3 SV=1;sp|Q9XEE2|ANXD2_ARATH Annexin D2 OS=Arabidopsis thaliana	5	3	3	3	3	3	2	3	3	2	3	3	2	11.4	36.266	99363000	36479000	55281000	7603400	19	5229700	1919900	2909500	400180
tr|A0A654E7X6|A0A654E7X6_ARATH;tr|A0A5S9T4U9|A0A5S9T4U9_ARATH;tr|A0A178WA53|A0A178WA53_ARATH;sp|Q9XES1|ECA4_ARATH;tr|A0A076|A0A076_ARATH	tr|A0A654E7X6|A0A654E7X6_ARATH Cation_ATPase_N domain-containing protein OS=Arabidopsis thaliana OX=3702 GN=AN1_LOCUS832 PE=4 SV=1;tr|A0A5S9T4U9|A0A5S9T4U9_ARATH (thale cress) hypothetical protein OS=Arabidopsis thaliana OX=3702 GN=AT9943_LOCUS604 PE=4 SV=	5	17	2	2	16	17	14	2	2	1	2	2	1	17.9	116.2	55384000	24123000	22494000	8767700	46	1204000	524410	488990	190600
tr|F4IEG8|F4IEG8_ARATH;tr|A0A7G2E1Y9|A0A7G2E1Y9_ARATH;tr|A0A178WCN8|A0A178WCN8_ARATH;sp|Q9XF91|PSBS_ARATH	tr|F4IEG8|F4IEG8_ARATH Chlorophyll A-B binding family protein OS=Arabidopsis thaliana OX=3702 GN=NPQ4 PE=1 SV=1;tr|A0A7G2E1Y9|A0A7G2E1Y9_ARATH (thale cress) hypothetical protein OS=Arabidopsis thaliana OX=3702 GN=AT9943_LOCUS3179 PE=4 SV=1;tr|A0A178WCN8|A0	4	1	1	1	1	1	0	1	1	0	1	1	0	3.9	21.981	69526000	35111000	34415000	0	10	6952600	3511100	3441500	0
tr|Q0WWD3|Q0WWD3_ARATH;tr|A0A384KB73|A0A384KB73_ARATH;sp|Q9XGM1|VATD_ARATH	tr|Q0WWD3|Q0WWD3_ARATH Vacuolar-type H+-ATPase (V-ATPase) subunit D OS=Arabidopsis thaliana OX=3702 GN=At3g58730 PE=2 SV=1;tr|A0A384KB73|A0A384KB73_ARATH (thale cress) hypothetical protein OS=Arabidopsis thaliana OX=3702 GN=AXX17_At3g53280 PE=3 SV=1;sp|Q9X	3	20	20	20	20	20	17	20	20	17	20	20	17	58.2	29.058	17438000000	5668900000	8604600000	3164200000	17	1025700000	333470000	506150000	186130000
tr|A0A7G2F5N7|A0A7G2F5N7_ARATH;tr|F4JTL6|F4JTL6_ARATH;tr|A0A654FWP6|A0A654FWP6_ARATH;tr|W8Q2W3|W8Q2W3_ARATH;tr|A0A178UU47|A0A178UU47_ARATH;sp|Q9XGM8|MGAT1_ARATH;tr|A0A5S9XZP4|A0A5S9XZP4_ARATH	tr|A0A7G2F5N7|A0A7G2F5N7_ARATH Alpha-1,3-mannosyl-glycoprotein 2-beta-N-acetylglucosaminyltransferase OS=Arabidopsis thaliana OX=3702 GN=AT9943_LOCUS17835 PE=3 SV=1;tr|F4JTL6|F4JTL6_ARATH Alpha-1,3-mannosyl-glycoprotein 2-beta-N-acetylglucosaminyltransfera	7	1	1	1	1	1	0	1	1	0	1	1	0	3.7	49.69	9509300	5836900	3672400	0	26	365740	224500	141250	0
tr|A0A178VB86|A0A178VB86_ARATH;tr|A0A654FF81|A0A654FF81_ARATH;sp|Q9XGX9|TIM9_ARATH	tr|A0A178VB86|A0A178VB86_ARATH (thale cress) hypothetical protein OS=Arabidopsis thaliana OX=3702 GN=At3g46560 PE=4 SV=1;tr|A0A654FF81|A0A654FF81_ARATH zf-Tim10_DDP domain-containing protein OS=Arabidopsis thaliana OX=3702 GN=AN1_LOCUS14983 PE=4 SV=1;sp|Q9	3	1	1	1	0	0	1	0	0	1	0	0	1	13.6	6.965	0	0	0	0	4	0	0	0	0
tr|F4HZN9|F4HZN9_ARATH;tr|A0A5S9VFG3|A0A5S9VFG3_ARATH;tr|A0A178WAM1|A0A178WAM1_ARATH;sp|Q9XI01|PDI11_ARATH;tr|A0A178W8M5|A0A178W8M5_ARATH;tr|A0A7G2DYJ2|A0A7G2DYJ2_ARATH	tr|F4HZN9|F4HZN9_ARATH Protein disulfide-isomerase OS=Arabidopsis thaliana OX=3702 GN=PDIL1-1 PE=1 SV=1;tr|A0A5S9VFG3|A0A5S9VFG3_ARATH Protein disulfide-isomerase OS=Arabidopsis thaliana OX=3702 GN=C24_LOCUS2227 PE=3 SV=1;tr|A0A178WAM1|A0A178WAM1_ARATH Pro	6	4	4	4	4	3	0	4	3	0	4	3	0	6.8	54.158	79922000	38037000	41885000	0	33	2421900	1152600	1269300	0
tr|A0A178W4J8|A0A178W4J8_ARATH;sp|Q9XI98|RAG3E_ARATH;tr|A0A178W3Y1|A0A178W3Y1_ARATH;tr|A0A178UUR6|A0A178UUR6_ARATH;tr|A0A178UUI2|A0A178UUI2_ARATH;sp|Q948K8|RAG3A_ARATH;tr|F4JKR7|F4JKR7_ARATH;tr|F4JKR6|F4JKR6_ARATH	tr|A0A178W4J8|A0A178W4J8_ARATH (thale cress) hypothetical protein OS=Arabidopsis thaliana OX=3702 GN=AXX17_At1g43460 PE=4 SV=1;sp|Q9XI98|RAG3E_ARATH Ras-related protein RABG3e OS=Arabidopsis thaliana OX=3702 GN=RABG3E PE=2 SV=1;tr|A0A178W3Y1|A0A178W3Y1_ARA	8	4	1	1	4	3	3	1	0	1	1	0	1	17.5	22.98	56885000	30385000	0	26500000	13	4375800	2337300	0	2038400
sp|Q9XIA7|TOM6_ARATH;tr|A0A178WJR1|A0A178WJR1_ARATH;tr|A0A5S9WNA0|A0A5S9WNA0_ARATH	sp|Q9XIA7|TOM6_ARATH Mitochondrial import receptor subunit TOM6 homolog OS=Arabidopsis thaliana OX=3702 GN=TOM6 PE=1 SV=1;tr|A0A178WJR1|A0A178WJR1_ARATH (thale cress) hypothetical protein OS=Arabidopsis thaliana OX=3702 GN=AXX17_At1g43580 PE=4 SV=1;tr|A0A5	3	2	2	2	1	1	2	1	1	2	1	1	2	46.3	6.2653	43678000	7464300	6345500	29868000	3	14559000	2488100	2115200	9956000
sp|Q9XIE2|AB36G_ARATH;tr|A0A178W9Z8|A0A178W9Z8_ARATH;tr|Q0WM82|Q0WM82_ARATH	sp|Q9XIE2|AB36G_ARATH ABC transporter G family member 36 OS=Arabidopsis thaliana OX=3702 GN=ABCG36 PE=1 SV=1;tr|A0A178W9Z8|A0A178W9Z8_ARATH (thale cress) hypothetical protein OS=Arabidopsis thaliana OX=3702 GN=AXX17_At1g52980 PE=3 SV=1	3	18	18	7	16	17	7	16	17	7	6	6	0	13.3	165.08	697320000	221140000	334880000	141300000	75	9297700	2948500	4465100	1884000
tr|A0A5S9Y525|A0A5S9Y525_ARATH;tr|A0A178US77|A0A178US77_ARATH;sp|Q9ZNT1|NB5R1_ARATH	tr|A0A5S9Y525|A0A5S9Y525_ARATH NADH-cytochrome b5 reductase OS=Arabidopsis thaliana OX=3702 GN=C24_LOCUS22446 PE=3 SV=1;tr|A0A178US77|A0A178US77_ARATH NADH-cytochrome b5 reductase OS=Arabidopsis thaliana OX=3702 GN=AXX17_At5g17480 PE=3 SV=1;sp|Q9ZNT1|NB5R1	3	2	2	2	2	1	0	2	1	0	2	1	0	13.2	31.502	29128000	22021000	7107500	0	17	1713400	1295300	418090	0
tr|A0A654EJR6|A0A654EJR6_ARATH;tr|A0A5S9WP88|A0A5S9WP88_ARATH;tr|A0A178WFE8|A0A178WFE8_ARATH;sp|Q9ZP06|MDHM1_ARATH;tr|A8MQK3|A8MQK3_ARATH;tr|A0A7G2EQA6|A0A7G2EQA6_ARATH;tr|A0A5S9XCF2|A0A5S9XCF2_ARATH;tr|A0A178VBJ9|A0A178VBJ9_ARATH;sp|Q9LKA3|MDHM2_ARATH	tr|A0A654EJR6|A0A654EJR6_ARATH Malate dehydrogenase OS=Arabidopsis thaliana OX=3702 GN=AN1_LOCUS4440 PE=3 SV=1;tr|A0A5S9WP88|A0A5S9WP88_ARATH Malate dehydrogenase OS=Arabidopsis thaliana OX=3702 GN=C24_LOCUS4327 PE=3 SV=1;tr|A0A178WFE8|A0A178WFE8_ARATH Mal	9	3	3	2	2	1	3	2	1	3	1	1	2	13.5	35.818	91452000	12139000	7435200	71878000	15	6096800	809250	495680	4791900
tr|Q8W4D2|Q8W4D2_ARATH;tr|A0A5S9X9W7|A0A5S9X9W7_ARATH;tr|A0A178V631|A0A178V631_ARATH;sp|Q9ZPI5|MFP2_ARATH	tr|Q8W4D2|Q8W4D2_ARATH Fatty acid multifunctional protein (AtMFP2) OS=Arabidopsis thaliana OX=3702 GN=At3g06860 PE=2 SV=1;tr|A0A5S9X9W7|A0A5S9X9W7_ARATH (thale cress) hypothetical protein OS=Arabidopsis thaliana OX=3702 GN=AN1_LOCUS12018 PE=3 SV=1;tr|A0A17	4	5	5	5	2	1	5	2	1	5	2	1	5	14.9	43.158	169670000	16078000	12561000	141030000	21	8079300	765600	598160	6715600
tr|A0A654ESR9|A0A654ESR9_ARATH;tr|A0A5S9WWF9|A0A5S9WWF9_ARATH;tr|A0A178VLR0|A0A178VLR0_ARATH;sp|Q9ZPS7|TMN3_ARATH	tr|A0A654ESR9|A0A654ESR9_ARATH Transmembrane 9 superfamily member OS=Arabidopsis thaliana OX=3702 GN=AN1_LOCUS7247 PE=3 SV=1;tr|A0A5S9WWF9|A0A5S9WWF9_ARATH Transmembrane 9 superfamily member OS=Arabidopsis thaliana OX=3702 GN=C24_LOCUS7130 PE=3 SV=1;tr|A0A	4	5	5	3	5	5	0	5	5	0	3	3	0	6.9	68.061	312080000	128830000	183250000	0	22	14185000	5855800	8329500	0
sp|Q9ZQE5|PP153_ARATH;tr|A0A654ET39|A0A654ET39_ARATH;tr|A0A5S9WYA7|A0A5S9WYA7_ARATH;tr|A0A178VY80|A0A178VY80_ARATH	sp|Q9ZQE5|PP153_ARATH Pentatricopeptide repeat-containing protein At2g15690, mitochondrial OS=Arabidopsis thaliana OX=3702 GN=PCMP-H66 PE=1 SV=2;tr|A0A654ET39|A0A654ET39_ARATH DYW_deaminase domain-containing protein OS=Arabidopsis thaliana OX=3702 GN=AN1_L	4	1	1	1	0	0	1	0	0	1	0	0	1	1.2	65.613	47666000	0	0	47666000	29	1643600	0	0	1643600
tr|A0A7G2EFC3|A0A7G2EFC3_ARATH;tr|A0A654F7D5|A0A654F7D5_ARATH;tr|A0A5S9X1X3|A0A5S9X1X3_ARATH;tr|A0A178VZ14|A0A178VZ14_ARATH;sp|Q9ZQH0|COAE_ARATH	tr|A0A7G2EFC3|A0A7G2EFC3_ARATH (thale cress) hypothetical protein OS=Arabidopsis thaliana OX=3702 GN=AT9943_LOCUS7841 PE=3 SV=1;tr|A0A654F7D5|A0A654F7D5_ARATH Dephospho-CoA kinase OS=Arabidopsis thaliana OX=3702 GN=AN1_LOCUS9149 PE=3 SV=1;tr|A0A5S9X1X3|A0A	5	1	1	1	1	0	0	1	0	0	1	0	0	4.3	25.772	4615300	4615300	0	0	15	307690	307690	0	0
tr|A0A178VIM4|A0A178VIM4_ARATH;sp|Q9ZSD4|SY121_ARATH	tr|A0A178VIM4|A0A178VIM4_ARATH SYR1 OS=Arabidopsis thaliana OX=3702 GN=AXX17_At3g11750 PE=3 SV=1;sp|Q9ZSD4|SY121_ARATH Syntaxin-121 OS=Arabidopsis thaliana OX=3702 GN=SYP121 PE=1 SV=1	2	1	1	1	1	1	0	1	1	0	1	1	0	3.2	37.956	34895000	11386000	23509000	0	17	2052600	669740	1382900	0
tr|A0A219HZH3|A0A219HZH3_ARATH;tr|A0A5S9YBI1|A0A5S9YBI1_ARATH;sp|Q9ZSR7|TPT_ARATH;tr|A0A219I0W9|A0A219I0W9_ARATH;tr|A0A219HYB6|A0A219HYB6_ARATH;tr|A0A178UCH2|A0A178UCH2_ARATH;tr|A0A654G8G1|A0A654G8G1_ARATH	tr|A0A219HZH3|A0A219HZH3_ARATH Glucose-6-phosphate/phosphate translocator-like protein OS=Arabidopsis thaliana OX=3702 GN=APE2 PE=1 SV=1;tr|A0A5S9YBI1|A0A5S9YBI1_ARATH TPT domain-containing protein OS=Arabidopsis thaliana OX=3702 GN=C24_LOCUS24674 PE=4 SV=	7	5	5	5	2	5	1	2	5	1	2	5	1	12.3	43.494	468030000	99450000	365320000	3258400	14	33431000	7103600	26094000	232740
tr|W8PV73|W8PV73_ARATH;tr|A0A654FLJ4|A0A654FLJ4_ARATH;tr|A0A5S9XQD8|A0A5S9XQD8_ARATH;tr|A0A178UW31|A0A178UW31_ARATH;sp|Q9ZT82|CALSC_ARATH	tr|W8PV73|W8PV73_ARATH 1,3-beta-glucan synthase (Fragment) OS=Arabidopsis thaliana OX=3702 GN=AT4G03550 PE=2 SV=1;tr|A0A654FLJ4|A0A654FLJ4_ARATH 1,3-beta-glucan synthase OS=Arabidopsis thaliana OX=3702 GN=AN1_LOCUS17161 PE=3 SV=1;tr|A0A5S9XQD8|A0A5S9XQD8_A	5	5	5	5	5	5	1	5	5	1	5	5	1	3.4	206.91	250500000	113060000	123920000	13518000	92	2722900	1229000	1347000	146940
tr|Q0WUV8|Q0WUV8_ARATH;tr|A0A654FLH5|A0A654FLH5_ARATH;tr|A0A5S9XPD4|A0A5S9XPD4_ARATH;tr|A0A178V004|A0A178V004_ARATH;sp|Q9ZT91|EFTM_ARATH;tr|A0A7G2EVT1|A0A7G2EVT1_ARATH	tr|Q0WUV8|Q0WUV8_ARATH Elongation factor Tu OS=Arabidopsis thaliana OX=3702 GN=At4g02930 PE=2 SV=1;tr|A0A654FLH5|A0A654FLH5_ARATH Elongation factor Tu OS=Arabidopsis thaliana OX=3702 GN=AN1_LOCUS17093 PE=3 SV=1;tr|A0A5S9XPD4|A0A5S9XPD4_ARATH Elongation fac	6	12	12	12	3	1	12	3	1	12	3	1	12	38.1	49.409	577530000	38575000	13854000	525100000	30	19251000	1285800	461810	17503000
tr|A0A7G2DP87|A0A7G2DP87_ARATH;tr|A0A5S9S441|A0A5S9S441_ARATH;tr|A0A178W449|A0A178W449_ARATH;sp|Q9ZTZ7|KEA1_ARATH	tr|A0A7G2DP87|A0A7G2DP87_ARATH (thale cress) hypothetical protein OS=Arabidopsis thaliana OX=3702 GN=AT9943_LOCUS74 PE=4 SV=1;tr|A0A5S9S441|A0A5S9S441_ARATH RCK N-terminal domain-containing protein OS=Arabidopsis thaliana OX=3702 GN=C24_LOCUS121 PE=4 SV=1;	4	1	1	1	1	0	0	1	0	0	1	0	0	1.2	125.77	3705500	3705500	0	0	44	84216	84216	0	0
tr|A0A178W8B9|A0A178W8B9_ARATH;sp|Q9ZU25|MPPA1_ARATH;tr|A0A654ETF0|A0A654ETF0_ARATH;tr|A8MQE5|A8MQE5_ARATH	tr|A0A178W8B9|A0A178W8B9_ARATH (thale cress) hypothetical protein OS=Arabidopsis thaliana OX=3702 GN=AXX17_At1g46230 PE=3 SV=1;sp|Q9ZU25|MPPA1_ARATH Probable mitochondrial-processing peptidase subunit alpha-1, mitochondrial OS=Arabidopsis thaliana OX=3702	4	25	25	16	23	23	24	23	23	24	15	15	15	60.8	54.401	80140000000	23042000000	24843000000	32254000000	24	3339200000	960090000	1035100000	1343900000
tr|A0A7G2E6J7|A0A7G2E6J7_ARATH;tr|A0A654F1Y2|A0A654F1Y2_ARATH;sp|Q9ZU91|E133_ARATH	tr|A0A7G2E6J7|A0A7G2E6J7_ARATH glucan endo-1,3-beta-D-glucosidase OS=Arabidopsis thaliana OX=3702 GN=AT9943_LOCUS6116 PE=3 SV=1;tr|A0A654F1Y2|A0A654F1Y2_ARATH glucan endo-1,3-beta-D-glucosidase OS=Arabidopsis thaliana OX=3702 GN=AN1_LOCUS7208 PE=3 SV=1;sp|	3	1	1	1	1	1	0	1	1	0	1	1	0	2.6	50.556	25452000	11153000	14299000	0	15	1696800	743520	953260	0
sp|Q9ZUA0|OST1B_ARATH;tr|A0A5S9WWD7|A0A5S9WWD7_ARATH;tr|A0A178VRT7|A0A178VRT7_ARATH	sp|Q9ZUA0|OST1B_ARATH Dolichyl-diphosphooligosaccharide--protein glycosyltransferase subunit 1B OS=Arabidopsis thaliana OX=3702 GN=OST1B PE=1 SV=1;tr|A0A5S9WWD7|A0A5S9WWD7_ARATH Dolichyl-diphosphooligosaccharide--protein glycosyltransferase subunit 1 OS=Ar	3	3	3	3	2	3	2	2	3	2	2	3	2	8.4	52.218	96132000	19544000	58553000	18034000	24	4005500	814350	2439700	751410
tr|A0A7G2E8C0|A0A7G2E8C0_ARATH;tr|A0A5S9WXG3|A0A5S9WXG3_ARATH;tr|A0A178VSM7|A0A178VSM7_ARATH;sp|Q9ZUF4|RIPK_ARATH	tr|A0A7G2E8C0|A0A7G2E8C0_ARATH (thale cress) hypothetical protein OS=Arabidopsis thaliana OX=3702 GN=AT9943_LOCUS6441 PE=4 SV=1;tr|A0A5S9WXG3|A0A5S9WXG3_ARATH Protein kinase domain-containing protein OS=Arabidopsis thaliana OX=3702 GN=AN1_LOCUS7599 PE=4 SV	4	1	1	1	0	0	1	0	0	1	0	0	1	5.7	21.745	55626000	0	0	55626000	13	4278900	0	0	4278900
tr|A0A178VNW7|A0A178VNW7_ARATH;sp|Q9ZUT9|RS51_ARATH;tr|A0A178VED6|A0A178VED6_ARATH;sp|P51427|RS52_ARATH;tr|A0A7G2EK76|A0A7G2EK76_ARATH	tr|A0A178VNW7|A0A178VNW7_ARATH (thale cress) hypothetical protein OS=Arabidopsis thaliana OX=3702 GN=AXX17_At2g34070 PE=3 SV=1;sp|Q9ZUT9|RS51_ARATH 40S ribosomal protein S5-1 OS=Arabidopsis thaliana OX=3702 GN=RPS5A PE=1 SV=1;tr|A0A178VED6|A0A178VED6_ARATH	5	5	5	5	4	5	5	4	5	5	4	5	5	23.7	22.99	361980000	95921000	164660000	101400000	11	32907000	8720100	14969000	9217900
tr|A0A5S9X4W1|A0A5S9X4W1_ARATH;tr|A0A178VS90|A0A178VS90_ARATH;sp|Q9ZUU1|KAD1_ARATH	tr|A0A5S9X4W1|A0A5S9X4W1_ARATH adenylate kinase OS=Arabidopsis thaliana OX=3702 GN=AN1_LOCUS10184 PE=3 SV=1;tr|A0A178VS90|A0A178VS90_ARATH adenylate kinase OS=Arabidopsis thaliana OX=3702 GN=AXX17_At2g34050 PE=3 SV=1;sp|Q9ZUU1|KAD1_ARATH Adenylate kinase 1	3	2	2	2	0	0	2	0	0	2	0	0	2	6.3	31.038	34392000	0	0	34392000	18	1910700	0	0	1910700
tr|A0A7G2EF32|A0A7G2EF32_ARATH;tr|A0A178VVU8|A0A178VVU8_ARATH;sp|Q9ZUU3|PP190_ARATH;tr|A0A5S9X4V9|A0A5S9X4V9_ARATH	tr|A0A7G2EF32|A0A7G2EF32_ARATH (thale cress) hypothetical protein OS=Arabidopsis thaliana OX=3702 GN=AT9943_LOCUS8729 PE=4 SV=1;tr|A0A178VVU8|A0A178VVU8_ARATH Pentatricopeptide repeat-containing protein OS=Arabidopsis thaliana OX=3702 GN=AXX17_At2g34030 PE	4	3	3	3	0	0	3	0	0	3	0	0	3	3.6	85.69	46299000	0	0	46299000	43	1076700	0	0	1076700
tr|A0A178VUX0|A0A178VUX0_ARATH;tr|A0A5S9X1Y3|A0A5S9X1Y3_ARATH;sp|Q9ZUX4|UMP2_ARATH	tr|A0A178VUX0|A0A178VUX0_ARATH (thale cress) hypothetical protein OS=Arabidopsis thaliana OX=3702 GN=At2g27730 PE=4 SV=1;tr|A0A5S9X1Y3|A0A5S9X1Y3_ARATH Copper ion binding OS=Arabidopsis thaliana OX=3702 GN=AN1_LOCUS9172 PE=4 SV=1;sp|Q9ZUX4|UMP2_ARATH Uncha	3	2	2	2	2	2	2	2	2	2	2	2	2	38	8.0709	404150000	78789000	168700000	156650000	3	134720000	26263000	56234000	52218000
tr|A0A178VQE6|A0A178VQE6_ARATH;sp|Q9ZV24|OP161_ARATH	tr|A0A178VQE6|A0A178VQE6_ARATH (thale cress) hypothetical protein OS=Arabidopsis thaliana OX=3702 GN=AXX17_At2g25000 PE=4 SV=1;sp|Q9ZV24|OP161_ARATH Outer envelope pore protein 16-1, chloroplastic OS=Arabidopsis thaliana OX=3702 GN=OEP161 PE=1 SV=1	2	2	2	2	1	2	0	1	2	0	1	2	0	17.6	15.482	17839000	3559800	14279000	0	8	2229900	444980	1784900	0
tr|A0A1P8AXC2|A0A1P8AXC2_ARATH;tr|A0A384KL63|A0A384KL63_ARATH;tr|A0A178VQG6|A0A178VQG6_ARATH;sp|Q9ZV56|CCT1_ARATH;tr|Q42555|Q42555_ARATH;tr|A0A7G2F2K3|A0A7G2F2K3_ARATH;sp|F4JJE0|CCT2_ARATH;tr|A0A178V0Z3|A0A178V0Z3_ARATH	tr|A0A1P8AXC2|A0A1P8AXC2_ARATH choline-phosphate cytidylyltransferase OS=Arabidopsis thaliana OX=3702 GN=CCT1 PE=1 SV=1;tr|A0A384KL63|A0A384KL63_ARATH choline-phosphate cytidylyltransferase OS=Arabidopsis thaliana OX=3702 GN=AXX17_At2g28580 PE=3 SV=1;tr|A0	8	3	3	3	3	1	0	3	1	0	3	1	0	11.3	33.508	52745000	42310000	10434000	0	14	3767500	3022200	745320	0
tr|A0A178WJI0|A0A178WJI0_ARATH;sp|Q9ZVA4|EP1L3_ARATH;tr|A0A7G2E9Y7|A0A7G2E9Y7_ARATH;tr|A0A654EVC1|A0A654EVC1_ARATH;tr|A0A178WD43|A0A178WD43_ARATH;sp|Q9ZVA5|EP1L4_ARATH	tr|A0A178WJI0|A0A178WJI0_ARATH (thale cress) hypothetical protein OS=Arabidopsis thaliana OX=3702 GN=AXX17_At1g73520 PE=4 SV=1;sp|Q9ZVA4|EP1L3_ARATH EP1-like glycoprotein 3 OS=Arabidopsis thaliana OX=3702 GN=At1g78850 PE=1 SV=1;tr|A0A7G2E9Y7|A0A7G2E9Y7_ARA	6	2	2	2	2	1	0	2	1	0	2	1	0	4.8	49.051	22825000	8302000	14523000	0	26	877880	319310	558570	0
tr|A0A178VVP1|A0A178VVP1_ARATH;sp|Q9ZVI9|PECT1_ARATH	tr|A0A178VVP1|A0A178VVP1_ARATH ethanolamine-phosphate cytidylyltransferase OS=Arabidopsis thaliana OX=3702 GN=AXX17_At2g35540 PE=3 SV=1;sp|Q9ZVI9|PECT1_ARATH Ethanolamine-phosphate cytidylyltransferase OS=Arabidopsis thaliana OX=3702 GN=PECT1 PE=1 SV=1	2	1	1	1	1	1	1	1	1	1	1	1	1	2.1	46.977	25301000	4705400	3932100	16663000	21	1204800	224070	187240	793490
tr|A0A1P8B1L4|A0A1P8B1L4_ARATH;tr|A0A178VQU4|A0A178VQU4_ARATH;sp|Q9ZVJ6|ANXD4_ARATH;tr|C0Z2T1|C0Z2T1_ARATH;tr|A0A5S9X578|A0A5S9X578_ARATH	tr|A0A1P8B1L4|A0A1P8B1L4_ARATH Annexin 4 OS=Arabidopsis thaliana OX=3702 GN=ANNAT4 PE=1 SV=1;tr|A0A178VQU4|A0A178VQU4_ARATH (thale cress) hypothetical protein OS=Arabidopsis thaliana OX=3702 GN=AXX17_At2g35630 PE=3 SV=1;sp|Q9ZVJ6|ANXD4_ARATH Annexin D4 OS=	5	2	2	2	2	2	1	2	2	1	2	2	1	10.3	34.494	89306000	21810000	40020000	27476000	17	5253300	1282900	2354100	1616200
tr|A0A178WHT4|A0A178WHT4_ARATH;sp|Q9ZVL6|U603_ARATH	tr|A0A178WHT4|A0A178WHT4_ARATH TLP18.3 OS=Arabidopsis thaliana OX=3702 GN=AXX17_At1g49280 PE=4 SV=1;sp|Q9ZVL6|U603_ARATH UPF0603 protein At1g54780, chloroplastic OS=Arabidopsis thaliana OX=3702 GN=At1g54780 PE=1 SV=1	2	2	2	2	1	1	0	1	1	0	1	1	0	8.1	31.138	18643000	7897200	10746000	0	15	1242900	526480	716390	0
tr|Q0WRM1|Q0WRM1_ARATH;tr|A0A384L021|A0A384L021_ARATH;sp|Q9ZW33|TIM10_ARATH;tr|F4IKQ3|F4IKQ3_ARATH	tr|Q0WRM1|Q0WRM1_ARATH Uncharacterized protein At2g29530 OS=Arabidopsis thaliana OX=3702 GN=At2g29530 PE=2 SV=1;tr|A0A384L021|A0A384L021_ARATH (thale cress) hypothetical protein OS=Arabidopsis thaliana OX=3702 GN=AXX17_At2g25610 PE=4 SV=1;sp|Q9ZW33|TIM10_A	4	1	1	1	0	0	1	0	0	1	0	0	1	16.9	9.3387	0	0	0	0	5	0	0	0	0
tr|A0A178U724|A0A178U724_ARATH;sp|X5JB51|SECAB_ARATH;tr|A0A7G2F7S8|A0A7G2F7S8_ARATH;tr|A0A5S9Y3J9|A0A5S9Y3J9_ARATH;tr|F4K0X7|F4K0X7_ARATH;tr|A0A654G0N5|A0A654G0N5_ARATH;sp|X5JA13|SECAA_ARATH;tr|X5JAD2|X5JAD2_ARATH;tr|C0Z285|C0Z285_ARATH;tr|A0A178UPZ3|A0A178UPZ3_ARATH	tr|A0A178U724|A0A178U724_ARATH SEC10 OS=Arabidopsis thaliana OX=3702 GN=AXX17_At5g12130 PE=4 SV=1;sp|X5JB51|SECAB_ARATH Exocyst complex component SEC10b OS=Arabidopsis thaliana OX=3702 GN=SEC10b PE=1 SV=1;tr|A0A7G2F7S8|A0A7G2F7S8_ARATH (thale cress) hypoth	10	4	4	4	2	4	0	2	4	0	2	4	0	5.1	90.255	42405000	17721000	24684000	0	52	815490	340790	474690	0
tr|Q9SCP3|Q9SCP3_ARATH;tr|A0A654FFC4|A0A654FFC4_ARATH;tr|A0A5S9XKG6|A0A5S9XKG6_ARATH;tr|F4J9A0|F4J9A0_ARATH;tr|A0A096ZN48|A0A096ZN48_ARATH;tr|A0A178VNQ1|A0A178VNQ1_ARATH;tr|A0A7G2EXF6|A0A7G2EXF6_ARATH;tr|A0A7G2EWY9|A0A7G2EWY9_ARATH	tr|Q9SCP3|Q9SCP3_ARATH Nodulin / glutamate-ammonia ligase-like protein OS=Arabidopsis thaliana OX=3702 GN=T4D2.110 PE=3 SV=1;tr|A0A654FFC4|A0A654FFC4_ARATH GS catalytic domain-containing protein OS=Arabidopsis thaliana OX=3702 GN=AN1_LOCUS15685 PE=3 SV=1;t	8	1	1	1	1	1	0	1	1	0	1	1	0	1.3	93.512	8175800	2839100	5336700	0	38	215150	74714	140440	0
tr|A0A178U633|A0A178U633_ARATH	tr|A0A178U633|A0A178U633_ARATH Retrotrans_gag domain-containing protein (Fragment) OS=Arabidopsis thaliana OX=3702 GN=AXX17_ATUG04610 PE=4 SV=1	1	1	1	1	1	1	1	1	1	1	1	1	1	1.9	81.257	105400000	40209000	42953000	22239000	35	3011500	1148800	1227200	635400
tr|A0A1P8BG65|A0A1P8BG65_ARATH;tr|A0A1P8BG53|A0A1P8BG53_ARATH;tr|A0A654G9Y8|A0A654G9Y8_ARATH;tr|Q500Z1|Q500Z1_ARATH;tr|Q0WPX2|Q0WPX2_ARATH;tr|A0A178U764|A0A178U764_ARATH;tr|Q9LU52|Q9LU52_ARATH	tr|A0A1P8BG65|A0A1P8BG65_ARATH Ubiquinol-cytochrome C chaperone family protein OS=Arabidopsis thaliana OX=3702 GN=MWD22.17 PE=1 SV=1;tr|A0A1P8BG53|A0A1P8BG53_ARATH Ubiquinol-cytochrome C chaperone family protein OS=Arabidopsis thaliana OX=3702 GN=MWD22.17	7	2	2	2	1	2	2	1	2	2	1	2	2	8.6	25.459	84733000	5524000	23629000	55579000	15	5648800	368260	1575300	3705300
tr|A0A178U7G7|A0A178U7G7_ARATH;tr|A0A1P8BEJ0|A0A1P8BEJ0_ARATH;tr|A0A1P8BEI4|A0A1P8BEI4_ARATH;tr|A0A1P8BEJ2|A0A1P8BEJ2_ARATH;tr|A0A178UAA8|A0A178UAA8_ARATH;tr|Q9LVS1|Q9LVS1_ARATH;tr|A0A1P8BEL0|A0A1P8BEL0_ARATH;tr|F4JX46|F4JX46_ARATH;tr|A0A7G2FE79|A0A7G2FE79_ARATH;tr|A0A654G9C3|A0A654G9C3_ARATH;tr|A0A5S9YBV3|A0A5S9YBV3_ARATH;tr|Q0WNM7|Q0WNM7_ARATH	tr|A0A178U7G7|A0A178U7G7_ARATH DUF547 domain-containing protein OS=Arabidopsis thaliana OX=3702 GN=At5g47380 PE=4 SV=1;tr|A0A1P8BEJ0|A0A1P8BEJ0_ARATH DUF547 domain-containing protein OS=Arabidopsis thaliana OX=3702 GN=MQL5.24 PE=1 SV=1;tr|A0A1P8BEI4|A0A1P8	12	1	1	1	1	1	1	1	1	1	1	1	1	2.7	49.853	14534000	4759300	3700600	6073900	27	538290	176270	137060	224960
tr|A0A178U7P3|A0A178U7P3_ARATH;tr|Q56W51|Q56W51_ARATH;tr|B9DI34|B9DI34_ARATH;tr|A0A1P8BG69|A0A1P8BG69_ARATH;tr|A0A7G2FB92|A0A7G2FB92_ARATH;tr|Q9LT06|Q9LT06_ARATH;tr|Q9FNN8|Q9FNN8_ARATH;tr|A0A654FZH0|A0A654FZH0_ARATH;tr|A0A5S9Y3C6|A0A5S9Y3C6_ARATH;tr|Q8VZJ5|Q8VZJ5_ARATH;tr|A0A5S9Y6K4|A0A5S9Y6K4_ARATH;tr|A0A178UL69|A0A178UL69_ARATH	tr|A0A178U7P3|A0A178U7P3_ARATH Transmembrane CLPTM1 family protein OS=Arabidopsis thaliana OX=3702 GN=AXX17_At5g08380 PE=4 SV=1;tr|Q56W51|Q56W51_ARATH Uncharacterized protein At5g23575 OS=Arabidopsis thaliana OX=3702 GN=At5g23575 PE=2 SV=1;tr|B9DI34|B9DI34	12	1	1	1	0	1	1	0	1	1	0	1	1	2.6	35.935	10233000	0	0	10233000	14	730910	0	0	730910
tr|Q9FJB9|Q9FJB9_ARATH;tr|A0A5S9YDZ0|A0A5S9YDZ0_ARATH;tr|A0A178U8Z3|A0A178U8Z3_ARATH	tr|Q9FJB9|Q9FJB9_ARATH ABC transporter A family protein OS=Arabidopsis thaliana OX=3702 GN=MNC6.19 PE=1 SV=1;tr|A0A5S9YDZ0|A0A5S9YDZ0_ARATH (thale cress) hypothetical protein OS=Arabidopsis thaliana OX=3702 GN=AT9943_LOCUS22086 PE=4 SV=1;tr|A0A178U8Z3|A0A1	3	2	2	2	2	2	2	2	2	2	2	2	2	26.4	8.0289	467920000	150760000	165520000	151630000	5	93583000	30153000	33104000	30326000
tr|Q8LD96|Q8LD96_ARATH;tr|Q9XGZ3|Q9XGZ3_ARATH;tr|A0A178U994|A0A178U994_ARATH	tr|Q8LD96|Q8LD96_ARATH Nodulin-like protein OS=Arabidopsis thaliana OX=3702 GN=At5g25940 PE=2 SV=1;tr|Q9XGZ3|Q9XGZ3_ARATH Early nodulin-like protein OS=Arabidopsis thaliana OX=3702 GN=At5g25940 PE=1 SV=1;tr|A0A178U994|A0A178U994_ARATH Early nodulin-93-like	3	2	2	2	0	2	1	0	2	1	0	2	1	24.8	11.522	44466000	0	24207000	20259000	6	7411000	0	4034600	3376400
tr|Q0WVZ7|Q0WVZ7_ARATH;tr|A0A654G325|A0A654G325_ARATH;tr|A0A178U9I1|A0A178U9I1_ARATH;tr|Q8LFJ0|Q8LFJ0_ARATH;tr|A0A1P8BHD0|A0A1P8BHD0_ARATH;tr|Q8LCY8|Q8LCY8_ARATH;tr|A0A1P8BHB9|A0A1P8BHB9_ARATH	tr|Q0WVZ7|Q0WVZ7_ARATH 24 kDa vacuolar protein-like OS=Arabidopsis thaliana OX=3702 GN=At5g20655 PE=1 SV=1;tr|A0A654G325|A0A654G325_ARATH Peptidase_M28 domain-containing protein OS=Arabidopsis thaliana OX=3702 GN=AN1_LOCUS22865 PE=4 SV=1;tr|A0A178U9I1|A0A1	7	2	2	2	2	2	0	2	2	0	2	2	0	2.7	100.09	46971000	18623000	28348000	0	31	1515200	600740	914450	0
tr|Q9LVW0|Q9LVW0_ARATH;tr|Q8LDI0|Q8LDI0_ARATH;tr|A0A5S9YDZ2|A0A5S9YDZ2_ARATH;tr|A0A178UAK9|A0A178UAK9_ARATH;tr|Q93VP9|Q93VP9_ARATH;tr|A0A654FTD4|A0A654FTD4_ARATH;tr|A0A178UVT3|A0A178UVT3_ARATH;tr|Q9T082|Q9T082_ARATH;tr|A0A7G2F177|A0A7G2F177_ARATH	tr|Q9LVW0|Q9LVW0_ARATH At5g54100 OS=Arabidopsis thaliana OX=3702 GN=MJP23.8 PE=1 SV=1;tr|Q8LDI0|Q8LDI0_ARATH Stomatin-like protein OS=Arabidopsis thaliana OX=3702 PE=2 SV=1;tr|A0A5S9YDZ2|A0A5S9YDZ2_ARATH (thale cress) hypothetical protein OS=Arabidopsis th	9	2	2	2	0	1	1	0	1	1	0	1	1	5.2	43.607	22091000	0	0	22091000	24	920450	0	0	920450
tr|A0A7G2F4J3|A0A7G2F4J3_ARATH;tr|Q8RWJ2|Q8RWJ2_ARATH;tr|Q8LCE7|Q8LCE7_ARATH;tr|F4KCF2|F4KCF2_ARATH;tr|A0A654FXV7|A0A654FXV7_ARATH;tr|A0A5S9Y2Z1|A0A5S9Y2Z1_ARATH;tr|A0A178UB59|A0A178UB59_ARATH;tr|Q9LZ48|Q9LZ48_ARATH	tr|A0A7G2F4J3|A0A7G2F4J3_ARATH (thale cress) hypothetical protein OS=Arabidopsis thaliana OX=3702 GN=AT9943_LOCUS18133 PE=3 SV=1;tr|Q8RWJ2|Q8RWJ2_ARATH Uncharacterized protein At5g02540 OS=Arabidopsis thaliana OX=3702 GN=At5g02540 PE=2 SV=1;tr|Q8LCE7|Q8LCE	8	1	1	1	1	1	1	1	1	1	1	1	1	3.7	35.964	10284000	4060600	3743600	2479400	13	791050	312360	287970	190720
tr|Q9LFQ8|Q9LFQ8_ARATH;tr|Q8LGA2|Q8LGA2_ARATH;tr|A0A7G2F7N6|A0A7G2F7N6_ARATH;tr|A0A654G1J2|A0A654G1J2_ARATH;tr|A0A5S9Y474|A0A5S9Y474_ARATH;tr|A0A178UBR5|A0A178UBR5_ARATH	tr|Q9LFQ8|Q9LFQ8_ARATH At4g33110 OS=Arabidopsis thaliana OX=3702 GN=At5g14970 PE=1 SV=1;tr|Q8LGA2|Q8LGA2_ARATH Seed maturation-like protein OS=Arabidopsis thaliana OX=3702 PE=2 SV=1;tr|A0A7G2F7N6|A0A7G2F7N6_ARATH (thale cress) hypothetical protein OS=Arabi	6	1	1	1	1	1	1	1	1	1	1	1	1	2	39.569	35903000	10230000	14720000	10953000	20	1795200	511490	736020	547650
tr|Q93VE6|Q93VE6_ARATH;tr|A0A654FZZ5|A0A654FZZ5_ARATH;tr|A0A178UBU9|A0A178UBU9_ARATH;tr|A8MQD8|A8MQD8_ARATH;tr|Q9LEW1|Q9LEW1_ARATH;tr|A0A7G2F9S3|A0A7G2F9S3_ARATH	tr|Q93VE6|Q93VE6_ARATH ER membrane protein complex subunit 4 OS=Arabidopsis thaliana OX=3702 GN=AT5G10780 PE=1 SV=1;tr|A0A654FZZ5|A0A654FZZ5_ARATH ER membrane protein complex subunit 4 OS=Arabidopsis thaliana OX=3702 GN=At5g10780 PE=3 SV=1;tr|A0A178UBU9|A0	6	3	3	3	3	3	2	3	3	2	3	3	2	17.8	19.908	103530000	29999000	44316000	29218000	8	12942000	3749900	5539500	3652300
tr|O81493|O81493_ARATH;tr|A0A5S9Y8H6|A0A5S9Y8H6_ARATH;tr|A0A178UBW1|A0A178UBW1_ARATH;tr|A8MR02|A8MR02_ARATH;tr|O81494|O81494_ARATH;tr|Q93Z83|Q93Z83_ARATH;tr|Q8LEX1|Q8LEX1_ARATH;tr|A0A654G4F4|A0A654G4F4_ARATH;tr|A0A178UC78|A0A178UC78_ARATH;tr|A0A654G480|A0A654G480_ARATH;tr|F4JZS7|F4JZS7_ARATH;tr|A0A5S9Y7W9|A0A5S9Y7W9_ARATH;tr|A0A178ULU3|A0A178ULU3_ARATH;tr|A0A1P8BA53|A0A1P8BA53_ARATH	tr|O81493|O81493_ARATH F9D12.8 protein OS=Arabidopsis thaliana OX=3702 GN=F9D12.8 PE=1 SV=1;tr|A0A5S9Y8H6|A0A5S9Y8H6_ARATH TRAF-like family protein OS=Arabidopsis thaliana OX=3702 GN=C24_LOCUS23253 PE=4 SV=1;tr|A0A178UBW1|A0A178UBW1_ARATH TRAF-like family	14	2	2	2	2	2	0	2	2	0	2	2	0	5.7	39.826	80899000	17629000	63270000	0	17	4758800	1037000	3721800	0
tr|A8MQH0|A8MQH0_ARATH;tr|Q8GXE7|Q8GXE7_ARATH;tr|A0A178UC17|A0A178UC17_ARATH;tr|A0A654G185|A0A654G185_ARATH;tr|Q9LXF0|Q9LXF0_ARATH	tr|A8MQH0|A8MQH0_ARATH ATP synthase E chain OS=Arabidopsis thaliana OX=3702 GN=At5g15320 PE=1 SV=1;tr|Q8GXE7|Q8GXE7_ARATH ATP synthase E chain OS=Arabidopsis thaliana OX=3702 GN=At5g15320/F8M21_210 PE=1 SV=1;tr|A0A178UC17|A0A178UC17_ARATH (thale cress) hyp	5	1	1	1	1	1	1	1	1	1	1	1	1	28	5.2622	51778000	9466000	10702000	31610000	3	17259000	3155300	3567200	10537000
tr|Q9LYR4|Q9LYR4_ARATH;tr|A0A654G0W2|A0A654G0W2_ARATH;tr|A0A178UD24|A0A178UD24_ARATH	tr|Q9LYR4|Q9LYR4_ARATH transaldolase OS=Arabidopsis thaliana OX=3702 GN=TRA2 PE=1 SV=1;tr|A0A654G0W2|A0A654G0W2_ARATH transaldolase OS=Arabidopsis thaliana OX=3702 GN=AN1_LOCUS22108 PE=3 SV=1;tr|A0A178UD24|A0A178UD24_ARATH transaldolase OS=Arabidopsis thal	3	2	2	2	2	2	2	2	2	2	2	2	2	5.5	47.698	34680000	24521000	1673000	8486000	28	1238600	875740	59750	303070
tr|A0A1P8BF69|A0A1P8BF69_ARATH;tr|Q9FMU7|Q9FMU7_ARATH;tr|A0A654G0U5|A0A654G0U5_ARATH;tr|Q94BY3|Q94BY3_ARATH;tr|A0A178UED6|A0A178UED6_ARATH	tr|A0A1P8BF69|A0A1P8BF69_ARATH Translocon-associated protein beta (TRAPB) family protein OS=Arabidopsis thaliana OX=3702 GN=MUA22.2 PE=1 SV=1;tr|Q9FMU7|Q9FMU7_ARATH Translocon-associated protein subunit beta OS=Arabidopsis thaliana OX=3702 PE=3 SV=1;tr|A0A	5	2	2	2	2	2	2	2	2	2	2	2	2	18.2	17.225	114880000	38441000	45345000	31093000	8	14360000	4805100	5668200	3886700
tr|A0A178UEZ3|A0A178UEZ3_ARATH;tr|Q8RX89|Q8RX89_ARATH;tr|A0A7G2FCI0|A0A7G2FCI0_ARATH;tr|A0A654G3Y9|A0A654G3Y9_ARATH;tr|A0A5S9Y6J2|A0A5S9Y6J2_ARATH;tr|Q9FGE0|Q9FGE0_ARATH	tr|A0A178UEZ3|A0A178UEZ3_ARATH DUF4220 domain-containing protein OS=Arabidopsis thaliana OX=3702 GN=AXX17_At5g22940 PE=4 SV=1;tr|Q8RX89|Q8RX89_ARATH AT5g23390/T32G24_2 OS=Arabidopsis thaliana OX=3702 GN=At5g23390 PE=1 SV=1;tr|A0A7G2FCI0|A0A7G2FCI0_ARATH (t	6	1	1	1	1	1	0	1	1	0	1	1	0	2.8	49.381	16693000	6184000	10509000	0	18	927370	343560	583810	0
tr|Q9FFJ0|Q9FFJ0_ARATH;tr|Q8L8M1|Q8L8M1_ARATH;tr|A0A178UF43|A0A178UF43_ARATH	tr|Q9FFJ0|Q9FFJ0_ARATH Endoplasmic reticulum transmembrane protein OS=Arabidopsis thaliana OX=3702 GN=MKP11.4 PE=1 SV=1;tr|Q8L8M1|Q8L8M1_ARATH Endoplasmic reticulum transmembrane protein OS=Arabidopsis thaliana OX=3702 PE=2 SV=1;tr|A0A178UF43|A0A178UF43_AR	3	2	2	2	2	2	2	2	2	2	2	2	2	20	14.885	482370000	259330000	194740000	28296000	5	96473000	51865000	38948000	5659300
tr|A0A7G2FC46|A0A7G2FC46_ARATH;tr|A0A178UFS5|A0A178UFS5_ARATH;tr|Q93W02|Q93W02_ARATH;tr|Q0WMD6|Q0WMD6_ARATH;tr|Q0WMB2|Q0WMB2_ARATH;tr|Q0WL68|Q0WL68_ARATH;tr|Q0WKZ9|Q0WKZ9_ARATH;tr|A0A654G4D5|A0A654G4D5_ARATH;tr|A0A5S9Y9A4|A0A5S9Y9A4_ARATH;tr|Q9FIR6|Q9FIR6_ARATH;tr|Q0WLD5|Q0WLD5_ARATH	tr|A0A7G2FC46|A0A7G2FC46_ARATH (thale cress) hypothetical protein OS=Arabidopsis thaliana OX=3702 GN=AT9943_LOCUS19996 PE=3 SV=1;tr|A0A178UFS5|A0A178UFS5_ARATH Protein RETICULATA-RELATED 1, chloroplastic OS=Arabidopsis thaliana OX=3702 GN=AXX17_At5g24570 P	11	2	2	2	2	1	0	2	1	0	2	1	0	5.8	54.205	42952000	23283000	19669000	0	27	1590800	862320	728490	0
tr|Q9FNA1|Q9FNA1_ARATH;tr|Q8L645|Q8L645_ARATH;tr|A0A7G2FCD3|A0A7G2FCD3_ARATH;tr|A0A178UG44|A0A178UG44_ARATH	tr|Q9FNA1|Q9FNA1_ARATH Uncharacterized protein At5g13720 OS=Arabidopsis thaliana OX=3702 GN=MSH12.19 PE=1 SV=1;tr|Q8L645|Q8L645_ARATH Uncharacterized protein At5g13720 OS=Arabidopsis thaliana OX=3702 GN=At5g13720 PE=2 SV=1;tr|A0A7G2FCD3|A0A7G2FCD3_ARATH (t	4	1	1	1	1	1	0	1	1	0	1	1	0	4.2	28.912	4641600	2355100	2286500	0	10	464160	235510	228650	0
tr|Q8L749|Q8L749_ARATH;tr|Q9LYR7|Q9LYR7_ARATH;tr|A0A5S9Y453|A0A5S9Y453_ARATH;tr|A0A178UGQ6|A0A178UGQ6_ARATH;tr|A0A1P8BD81|A0A1P8BD81_ARATH;tr|A0A7G2F853|A0A7G2F853_ARATH	tr|Q8L749|Q8L749_ARATH AT5g13390/T22N19_40 OS=Arabidopsis thaliana OX=3702 GN=At5g13390 PE=2 SV=1;tr|Q9LYR7|Q9LYR7_ARATH No exine formation-1 OS=Arabidopsis thaliana OX=3702 GN=NEF1 PE=1 SV=1;tr|A0A5S9Y453|A0A5S9Y453_ARATH No exine formation protein OS=Ara	6	1	1	1	1	1	0	1	1	0	1	1	0	1.7	70.331	33185000	15425000	17760000	0	19	1746600	811840	934720	0
tr|Q93XX1|Q93XX1_ARATH;tr|A0A5S9YGR5|A0A5S9YGR5_ARATH;tr|A0A178UH08|A0A178UH08_ARATH;tr|Q9FG69|Q9FG69_ARATH	tr|Q93XX1|Q93XX1_ARATH Transmembrane protein C9orf5 protein OS=Arabidopsis thaliana OX=3702 GN=MYN21.7 PE=1 SV=1;tr|A0A5S9YGR5|A0A5S9YGR5_ARATH (thale cress) hypothetical protein OS=Arabidopsis thaliana OX=3702 GN=AT9943_LOCUS22286 PE=3 SV=1;tr|A0A178UH08|	4	1	1	1	1	1	0	1	1	0	1	1	0	1.7	71.637	40651000	20214000	20437000	0	25	1626000	808560	817470	0
tr|A0A7G2FGB6|A0A7G2FGB6_ARATH;tr|A0A5S9YDB0|A0A5S9YDB0_ARATH;tr|Q9FHB8|Q9FHB8_ARATH;tr|Q94A91|Q94A91_ARATH;tr|A0A178UH76|A0A178UH76_ARATH	tr|A0A7G2FGB6|A0A7G2FGB6_ARATH (thale cress) hypothetical protein OS=Arabidopsis thaliana OX=3702 GN=AT9943_LOCUS21977 PE=4 SV=1;tr|A0A5S9YDB0|A0A5S9YDB0_ARATH Transmembrane protein OS=Arabidopsis thaliana OX=3702 GN=AN1_LOCUS25496 PE=4 SV=1;tr|Q9FHB8|Q9FH	5	1	1	1	1	0	0	1	0	0	1	0	0	4.2	26.512	0	0	0	0	10	0	0	0	0
tr|A0A1P8B9P4|A0A1P8B9P4_ARATH;tr|Q949U9|Q949U9_ARATH;tr|Q8LDS8|Q8LDS8_ARATH;tr|A0A178UI31|A0A178UI31_ARATH;tr|Q9LFW2|Q9LFW2_ARATH	tr|A0A1P8B9P4|A0A1P8B9P4_ARATH Mitochondrial substrate carrier family protein OS=Arabidopsis thaliana OX=3702 GN=At5g15640 PE=1 SV=1;tr|Q949U9|Q949U9_ARATH Mitochondrial substrate carrier family protein OS=Arabidopsis thaliana OX=3702 GN=AT5G15640 PE=1 SV=	5	2	2	2	2	2	2	2	2	2	2	2	2	7.6	34.014	44839000	15631000	11667000	17541000	13	3449100	1202400	897480	1349300
tr|Q9FHX6|Q9FHX6_ARATH;tr|Q8LC50|Q8LC50_ARATH;tr|A0A7G2FJI9|A0A7G2FJI9_ARATH;tr|A0A654G766|A0A654G766_ARATH;tr|A0A5S9YA30|A0A5S9YA30_ARATH;tr|A0A178UID1|A0A178UID1_ARATH	tr|Q9FHX6|Q9FHX6_ARATH Dbj|BAA84809.1 OS=Arabidopsis thaliana OX=3702 GN=MJC20.20 PE=1 SV=1;tr|Q8LC50|Q8LC50_ARATH Lung seven transmembrane receptor family protein OS=Arabidopsis thaliana OX=3702 PE=2 SV=1;tr|A0A7G2FJI9|A0A7G2FJI9_ARATH (thale cress) hypot	6	1	1	1	0	1	0	0	1	0	0	1	0	2.1	50.225	8115900	0	8115900	0	22	368910	0	368910	0
tr|Q93VH5|Q93VH5_ARATH;tr|A0A178UIN4|A0A178UIN4_ARATH;tr|Q9FT59|Q9FT59_ARATH;tr|A0A7G2F6K7|A0A7G2F6K7_ARATH	tr|Q93VH5|Q93VH5_ARATH AT5g10730/MAJ23_90 OS=Arabidopsis thaliana OX=3702 GN=MAJ23.90 PE=1 SV=1;tr|A0A178UIN4|A0A178UIN4_ARATH NAD(P)-bd_dom domain-containing protein OS=Arabidopsis thaliana OX=3702 GN=AXX17_At5g10380 PE=4 SV=1;tr|Q9FT59|Q9FT59_ARATH Uncha	4	3	3	3	2	2	3	2	2	3	2	2	3	17.4	31.044	179840000	27895000	39846000	112100000	17	10579000	1640900	2343900	6594300
tr|O48691|O48691_ARATH;tr|A0A7G2DYP4|A0A7G2DYP4_ARATH;tr|A0A178WJI3|A0A178WJI3_ARATH;tr|Q9T0D0|Q9T0D0_ARATH;tr|A0A654FNE6|A0A654FNE6_ARATH;tr|A0A178V5J4|A0A178V5J4_ARATH;tr|A0A5S9XS23|A0A5S9XS23_ARATH;tr|Q9LYF5|Q9LYF5_ARATH;tr|A0A654G095|A0A654G095_ARATH;tr|A0A178UIV2|A0A178UIV2_ARATH;tr|A0A1P8BFU6|A0A1P8BFU6_ARATH;tr|A0A5S9Y3P7|A0A5S9Y3P7_ARATH;tr|A0A7G2EXA8|A0A7G2EXA8_ARATH	tr|O48691|O48691_ARATH At1g24240/F3I6_17 OS=Arabidopsis thaliana OX=3702 GN=At1g24240 PE=1 SV=1;tr|A0A7G2DYP4|A0A7G2DYP4_ARATH (thale cress) hypothetical protein OS=Arabidopsis thaliana OX=3702 GN=AT9943_LOCUS2113 PE=3 SV=1;tr|A0A178WJI3|A0A178WJI3_ARATH 5	13	1	1	1	0	0	1	0	0	1	0	0	1	4.1	25.068	10424000	0	0	10424000	11	947630	0	0	947630
tr|A0A7G2FB51|A0A7G2FB51_ARATH;tr|Q9SD87|Q9SD87_ARATH;tr|A0A178UJ25|A0A178UJ25_ARATH;tr|A0A654FZI8|A0A654FZI8_ARATH;tr|A0A5S9Y2E1|A0A5S9Y2E1_ARATH	tr|A0A7G2FB51|A0A7G2FB51_ARATH (thale cress) hypothetical protein OS=Arabidopsis thaliana OX=3702 GN=AT9943_LOCUS18617 PE=4 SV=1;tr|Q9SD87|Q9SD87_ARATH Dentin sialophosphoprotein-like protein OS=Arabidopsis thaliana OX=3702 GN=F13G24.170 PE=1 SV=1;tr|A0A17	5	1	1	1	0	0	1	0	0	1	0	0	1	1.7	120.65	123820000	0	0	123820000	48	2579700	0	0	2579700
tr|O48587|O48587_ARATH;tr|A0A178UJ81|A0A178UJ81_ARATH	tr|O48587|O48587_ARATH At5g44730 OS=Arabidopsis thaliana OX=3702 GN=T19K24.16 PE=1 SV=1;tr|A0A178UJ81|A0A178UJ81_ARATH (thale cress) hypothetical protein OS=Arabidopsis thaliana OX=3702 GN=At5g44730 PE=4 SV=1	2	2	2	2	2	1	2	2	1	2	2	1	2	8.6	28.809	34879000	9556700	2738500	22583000	16	2179900	597300	171160	1411500
tr|Q9FLK9|Q9FLK9_ARATH;tr|A0A178UJF1|A0A178UJF1_ARATH;tr|A0A7G2FHX0|A0A7G2FHX0_ARATH;tr|F4K217|F4K217_ARATH	tr|Q9FLK9|Q9FLK9_ARATH Cf-5 disease resistance protein-like OS=Arabidopsis thaliana OX=3702 GN=MFB13.23 PE=1 SV=1;tr|A0A178UJF1|A0A178UJF1_ARATH LRRNT_2 domain-containing protein OS=Arabidopsis thaliana OX=3702 GN=At5g61240 PE=4 SV=1;tr|A0A7G2FHX0|A0A7G2FH	4	1	1	1	1	1	1	1	1	1	1	1	1	3.7	36.795	24118000	0	13580000	10538000	17	1418700	0	798840	619880
tr|Q9FG04|Q9FG04_ARATH;tr|Q8LDF3|Q8LDF3_ARATH;tr|A0A5S9Y2B4|A0A5S9Y2B4_ARATH;tr|A0A178UK01|A0A178UK01_ARATH	tr|Q9FG04|Q9FG04_ARATH Calcium load-activated calcium channel OS=Arabidopsis thaliana OX=3702 GN=AT5G06660 PE=1 SV=1;tr|Q8LDF3|Q8LDF3_ARATH Calcium load-activated calcium channel OS=Arabidopsis thaliana OX=3702 PE=2 SV=1;tr|A0A5S9Y2B4|A0A5S9Y2B4_ARATH Calc	4	2	2	2	2	1	2	2	1	2	2	1	2	10.7	21.417	24805000	7933100	4109600	12763000	8	3100700	991640	513700	1595300
tr|B3H745|B3H745_ARATH;tr|Q9LHS2|Q9LHS2_ARATH;tr|Q8W553|Q8W553_ARATH;tr|B3H5W6|B3H5W6_ARATH;tr|A0A5S9Y8L4|A0A5S9Y8L4_ARATH;tr|A0A178UL44|A0A178UL44_ARATH;tr|A0A178UKI1|A0A178UKI1_ARATH;tr|A0A1P8BH65|A0A1P8BH65_ARATH;tr|F4JYC1|F4JYC1_ARATH	tr|B3H745|B3H745_ARATH ENHANCED DISEASE RESISTANCE protein (DUF1336) OS=Arabidopsis thaliana OX=3702 GN=At5g35180 PE=1 SV=1;tr|Q9LHS2|Q9LHS2_ARATH Emb|CAB77600.1 OS=Arabidopsis thaliana OX=3702 PE=4 SV=1;tr|Q8W553|Q8W553_ARATH AT5g35180/T25C13_60 OS=Arabid	9	1	1	1	1	0	0	1	0	0	1	0	0	1.9	66.732	7468000	7468000	0	0	30	248930	248930	0	0
tr|A0A1P8BD73|A0A1P8BD73_ARATH;tr|Q8GXE5|Q8GXE5_ARATH;tr|A0A7G2FFI6|A0A7G2FFI6_ARATH;tr|A0A178UKU6|A0A178UKU6_ARATH;tr|Q9FLI5|Q9FLI5_ARATH;tr|A0A654GA24|A0A654GA24_ARATH;tr|A0A5S9YD53|A0A5S9YD53_ARATH	tr|A0A1P8BD73|A0A1P8BD73_ARATH Peptidase family M48 family protein OS=Arabidopsis thaliana OX=3702 GN=MIO24.13 PE=1 SV=1;tr|Q8GXE5|Q8GXE5_ARATH Peptidase family M48 family protein OS=Arabidopsis thaliana OX=3702 GN=MIO24.13 PE=1 SV=1;tr|A0A7G2FFI6|A0A7G2FF	7	2	2	2	2	1	2	2	1	2	2	1	2	4.7	45.799	52366000	16549000	7891300	27926000	18	2909200	919380	438410	1551400
tr|Q9FKK1|Q9FKK1_ARATH;tr|A0A654GD07|A0A654GD07_ARATH;tr|A0A178UKY9|A0A178UKY9_ARATH	tr|Q9FKK1|Q9FKK1_ARATH Preprotein translocase Sec, Sec61-beta subunit protein OS=Arabidopsis thaliana OX=3702 GN=MUF9.9 PE=1 SV=1;tr|A0A654GD07|A0A654GD07_ARATH Protein transport protein Sec61 subunit beta OS=Arabidopsis thaliana OX=3702 GN=AN1_LOCUS26349	3	2	2	2	2	1	0	2	1	0	2	1	0	18.3	10.865	39962000	18914000	21049000	0	6	6660400	3152300	3508100	0
tr|Q9LST0|Q9LST0_ARATH;tr|Q8LF32|Q8LF32_ARATH;tr|A0A178ULL0|A0A178ULL0_ARATH	tr|Q9LST0|Q9LST0_ARATH AT5g60160/f15l12_20 OS=Arabidopsis thaliana OX=3702 GN=At5g60160 PE=1 SV=1;tr|Q8LF32|Q8LF32_ARATH Aspartyl aminopeptidase-like protein OS=Arabidopsis thaliana OX=3702 PE=2 SV=1;tr|A0A178ULL0|A0A178ULL0_ARATH (thale cress) hypothetica	3	1	1	1	1	1	0	1	1	0	1	1	0	2.1	52.425	11316000	5938200	5377500	0	28	404130	212080	192050	0
tr|Q9FKZ4|Q9FKZ4_ARATH;tr|A0A654GER8|A0A654GER8_ARATH;tr|A0A178ULV1|A0A178ULV1_ARATH	tr|Q9FKZ4|Q9FKZ4_ARATH Ribosomal protein L25/Gln-tRNA synthetase, anti-codon-binding domain-containing protein OS=Arabidopsis thaliana OX=3702 GN=MUD21.12 PE=1 SV=1;tr|A0A654GER8|A0A654GER8_ARATH Ribosomal_TL5_C domain-containing protein OS=Arabidopsis tha	3	2	2	2	0	0	2	0	0	2	0	0	2	10.4	27.336	25584000	0	0	25584000	15	1705600	0	0	1705600
tr|A0A178UMY6|A0A178UMY6_ARATH;tr|Q93YN3|Q93YN3_ARATH;tr|Q9FF64|Q9FF64_ARATH	tr|A0A178UMY6|A0A178UMY6_ARATH (thale cress) hypothetical protein OS=Arabidopsis thaliana OX=3702 GN=At5g05100 PE=4 SV=1;tr|Q93YN3|Q93YN3_ARATH Single-stranded nucleic acid binding R3H protein OS=Arabidopsis thaliana OX=3702 GN=MUG13.4 PE=1 SV=1;tr|Q9FF64|	3	1	1	1	0	0	1	0	0	1	0	0	1	2.2	36.549	0	0	0	0	14	0	0	0	0
tr|Q9FFQ2|Q9FFQ2_ARATH;tr|Q93ZM6|Q93ZM6_ARATH;tr|Q8LDF7|Q8LDF7_ARATH;tr|F4KAS6|F4KAS6_ARATH;tr|A0A5S9YHW6|A0A5S9YHW6_ARATH;tr|A0A178UMZ8|A0A178UMZ8_ARATH	tr|Q9FFQ2|Q9FFQ2_ARATH Alcohol dehydrogenase-like protein OS=Arabidopsis thaliana OX=3702 GN=At5g63620 PE=4 SV=1;tr|Q93ZM6|Q93ZM6_ARATH AT5g63620/MBK5_9 OS=Arabidopsis thaliana OX=3702 GN=MBK5.9 PE=1 SV=1;tr|Q8LDF7|Q8LDF7_ARATH Alcohol dehydrogenase-like p	6	1	1	1	0	0	1	0	0	1	0	0	1	4.2	40.962	14807000	0	0	14807000	17	871000	0	0	871000
tr|A0A1P8BA46|A0A1P8BA46_ARATH;tr|Q9FFD1|Q9FFD1_ARATH;tr|Q8GUJ0|Q8GUJ0_ARATH;tr|A0A7G2FB09|A0A7G2FB09_ARATH;tr|A0A178UND7|A0A178UND7_ARATH	tr|A0A1P8BA46|A0A1P8BA46_ARATH Transmembrane protein OS=Arabidopsis thaliana OX=3702 GN=MQK4.27 PE=1 SV=1;tr|Q9FFD1|Q9FFD1_ARATH Transmembrane protein OS=Arabidopsis thaliana OX=3702 PE=4 SV=1;tr|Q8GUJ0|Q8GUJ0_ARATH At5g16520 OS=Arabidopsis thaliana OX=370	5	1	1	1	0	1	0	0	1	0	0	1	0	2.5	50.553	4944800	0	4944800	0	22	224760	0	224760	0
tr|A0A5S9YCR7|A0A5S9YCR7_ARATH;tr|A0A7G2FHV1|A0A7G2FHV1_ARATH;tr|A0A654G8F9|A0A654G8F9_ARATH;tr|A0A178UNE9|A0A178UNE9_ARATH	tr|A0A5S9YCR7|A0A5S9YCR7_ARATH BZIP domain-containing protein OS=Arabidopsis thaliana OX=3702 GN=C24_LOCUS24310 PE=4 SV=1;tr|A0A7G2FHV1|A0A7G2FHV1_ARATH (thale cress) hypothetical protein OS=Arabidopsis thaliana OX=3702 GN=AT9943_LOCUS21132 PE=4 SV=1;tr|A0	4	1	1	1	0	1	0	0	1	0	0	1	0	3.5	40.924	9393900	0	9393900	0	13	722600	0	722600	0
tr|Q8LAK4|Q8LAK4_ARATH;tr|Q8GZ51|Q8GZ51_ARATH;tr|A0A654GE17|A0A654GE17_ARATH;tr|A0A178UPA4|A0A178UPA4_ARATH;tr|A0A178UQT6|A0A178UQT6_ARATH;tr|Q9FM21|Q9FM21_ARATH;tr|A0A178UPF0|A0A178UPF0_ARATH;tr|A0A7G2FM83|A0A7G2FM83_ARATH;tr|F4K7S5|F4K7S5_ARATH	tr|Q8LAK4|Q8LAK4_ARATH Integral membrane HPP family protein OS=Arabidopsis thaliana OX=3702 PE=2 SV=1;tr|Q8GZ51|Q8GZ51_ARATH At5g62720 OS=Arabidopsis thaliana OX=3702 GN=MQB2.4 PE=1 SV=1;tr|A0A654GE17|A0A654GE17_ARATH Integral membrane HPP family protein O	9	2	2	2	2	1	1	2	1	1	2	1	1	10.7	25.816	70709000	27914000	5488800	37307000	12	5892500	2326200	457400	3108900
tr|A0A7G2F688|A0A7G2F688_ARATH;tr|A0A178UPX1|A0A178UPX1_ARATH;tr|A0A5S9Y3J7|A0A5S9Y3J7_ARATH;sp|Q9LDZ0|HSP7J_ARATH;tr|A0A7G2F962|A0A7G2F962_ARATH;tr|A8MSF5|A8MSF5_ARATH;tr|A0A654FV46|A0A654FV46_ARATH;tr|A0A5S9Y2Q6|A0A5S9Y2Q6_ARATH;sp|P0DKI1|SDH32_ARATH;sp|P0DKI0|SDH31_ARATH;tr|A0A178US94|A0A178US94_ARATH;tr|A0A7G2F7P2|A0A7G2F7P2_ARATH	tr|A0A7G2F688|A0A7G2F688_ARATH (thale cress) hypothetical protein OS=Arabidopsis thaliana OX=3702 GN=AT9943_LOCUS18724 PE=3 SV=1;tr|A0A178UPX1|A0A178UPX1_ARATH MTHSC70-2 OS=Arabidopsis thaliana OX=3702 GN=AXX17_At5g09130 PE=3 SV=1;tr|A0A5S9Y3J7|A0A5S9Y3J7_	12	13	6	6	9	7	13	5	3	6	5	3	6	13.1	97.771	324220000	59294000	74554000	190380000	49	6616800	1210100	1521500	3885200
tr|A0JQ00|A0JQ00_ARATH;tr|A0A5S9Y0V0|A0A5S9Y0V0_ARATH;tr|A0A178UQM0|A0A178UQM0_ARATH;tr|Q8LDY1|Q8LDY1_ARATH;tr|Q0WNI6|Q0WNI6_ARATH;tr|Q9LZ11|Q9LZ11_ARATH;tr|F4KDS7|F4KDS7_ARATH	tr|A0JQ00|A0JQ00_ARATH At5g02740 OS=Arabidopsis thaliana OX=3702 GN=AT5G02740 PE=1 SV=1;tr|A0A5S9Y0V0|A0A5S9Y0V0_ARATH (thale cress) hypothetical protein OS=Arabidopsis thaliana OX=3702 GN=AN1_LOCUS21065 PE=4 SV=1;tr|A0A178UQM0|A0A178UQM0_ARATH RRM domain-	7	5	5	5	1	1	4	1	1	4	1	1	4	31.6	25.224	119390000	0	11323000	108070000	11	10853000	0	1029300	9824100
tr|A0A7G2F3Y5|A0A7G2F3Y5_ARATH;tr|Q8LD89|Q8LD89_ARATH;tr|A0A178UR84|A0A178UR84_ARATH;tr|Q9T0I7|Q9T0I7_ARATH;tr|A0A7G2E7X2|A0A7G2E7X2_ARATH;tr|Q9SKP4|Q9SKP4_ARATH;tr|Q9C5H8|Q9C5H8_ARATH;tr|Q8LF35|Q8LF35_ARATH;tr|A0A178VM43|A0A178VM43_ARATH	tr|A0A7G2F3Y5|A0A7G2F3Y5_ARATH (thale cress) hypothetical protein OS=Arabidopsis thaliana OX=3702 GN=AT9943_LOCUS17881 PE=3 SV=1;tr|Q8LD89|Q8LD89_ARATH ER lumen protein retaining receptor family protein OS=Arabidopsis thaliana OX=3702 GN=At4g38791 PE=1 SV=	9	2	2	2	2	2	2	2	2	2	2	2	2	9.7	19.911	45287000	15028000	18979000	11281000	7	6469600	2146800	2711200	1611500
tr|Q9SD78|Q9SD78_ARATH;tr|Q8LCY6|Q8LCY6_ARATH;tr|A0A178URX8|A0A178URX8_ARATH	tr|Q9SD78|Q9SD78_ARATH Furry OS=Arabidopsis thaliana OX=3702 GN=F13G24.260 PE=1 SV=1;tr|Q8LCY6|Q8LCY6_ARATH Furry OS=Arabidopsis thaliana OX=3702 PE=2 SV=1;tr|A0A178URX8|A0A178URX8_ARATH (thale cress) hypothetical protein OS=Arabidopsis thaliana OX=3702 GN	3	2	2	2	2	2	0	2	2	0	2	2	0	18.3	15.038	37381000	21795000	15586000	0	6	6230100	3632500	2597600	0
tr|F4JIW8|F4JIW8_ARATH;tr|Q94CD9|Q94CD9_ARATH;tr|Q9SZB3|Q9SZB3_ARATH;tr|A0A654FV62|A0A654FV62_ARATH;tr|A0A178US90|A0A178US90_ARATH;tr|B3H6K6|B3H6K6_ARATH	tr|F4JIW8|F4JIW8_ARATH NAD(P)-binding Rossmann-fold superfamily protein OS=Arabidopsis thaliana OX=3702 GN=FLDH PE=1 SV=1;tr|Q94CD9|Q94CD9_ARATH Uncharacterized protein At4g33360 (Fragment) OS=Arabidopsis thaliana OX=3702 GN=At4g33360 PE=2 SV=2;tr|Q9SZB3|Q	6	3	3	3	1	2	3	1	2	3	1	2	3	11.3	35.98	65936000	4334700	23675000	37926000	19	3470300	228140	1246100	1996100
tr|Q9FHX0|Q9FHX0_ARATH;tr|A0A178UT50|A0A178UT50_ARATH	tr|Q9FHX0|Q9FHX0_ARATH Prostaglandin E synthase 2 OS=Arabidopsis thaliana OX=3702 GN=MJC20.26 PE=1 SV=1;tr|A0A178UT50|A0A178UT50_ARATH Prostaglandin E synthase 2 OS=Arabidopsis thaliana OX=3702 GN=At5g42150 PE=3 SV=1	2	1	1	1	1	1	1	1	1	1	1	1	1	3.2	35.549	38962000	12661000	8303500	17997000	21	1855300	602930	395400	856990
[truncated: 151 more rows]

## Sheet: Repeat2-all
Accession	Description	Coverage [%] WT	Coverage [%] c1-fdx-1	Coverage [%] c1-fdx-1::C1-FDX-GFP	Peptides WT	Peptides c1-fdx-1	Peptides c1-fdx-1::C1-FDX-GFP	Unique Peptides WT	Unique Peptides c1-fdx-1	Unique Peptides c1-fdx-1::C1-FDX-GFP	# Aas	MW [kDa]	calc. pI	WT	c1-fdx-1	c1-fdx-1::C1-FDX-GFP	emPAI	Score Sequest HT	# Peptides Sequest HT
[truncated: 3,334 more rows]
